# Supplementary material for: Physiologic and molecular consequences of endothelial Bmpr2 mutation
Source: Respir Res. 2011 Jun 22;12(1):84. doi: 10.1186/1465-9921-12-84 (PMC3141420; doi:10.1186/1465-9921-12-84)
Supplement: Additional file 3 — Table S1. Genes differentially expressed in pulmonary microvascular endothelial cells expressing the Bmpr2delx4+ mutationn as compared to controls. [file 1465-9921-12-84-S3.XLS]

## Sheet: Sheet1 (2)
Probe Set ID	Gene Symbol	Control A	Control B	Delx4 A	Delx4 B	R899X A	R899X B		GO Biological Process ID	GO Biological Process Term	GO Cellular Component ID	GO Cellular Component Term	GO Molecular Function ID	GO Molecular Function Term	Pathway Source	Pathway Name
10519555	Abcb1b	11.6351	11.642	10.3886	10.5252	10.858	10.8798		GO:0006810 // GO:0014045 // GO:0015893 // GO:0042493 // GO:0055085	transport // establishment of endothelial blood-brain barrier // drug transport // response to drug // transmembrane transport	GO:0000139 // GO:0005739 // GO:0016020 // GO:0016021 // GO:0016324 // GO:0046581	Golgi membrane // mitochondrion // membrane // integral to membrane // apical plasma membrane // intercellular canaliculus	GO:0000166 // GO:0005215 // GO:0005515 // GO:0005524 // GO:0008559 // GO:0015238 // GO:0016787 // GO:0016887 // GO:0017111 // GO:0042626	nucleotide binding // transporter activity // protein binding // ATP binding // xenobiotic-transporting ATPase activity // drug transmembrane transporter activity // hydrolase activity // ATPase activity // nucleoside-triphosphatase activity // ATPase activity, coupled to transmembrane movement of substances	---	---
10389894	Abcc3	8.86812	8.73343	9.41343	9.58227	7.99236	8.08144		GO:0006810 // GO:0006855 // GO:0015722 // GO:0015893 // GO:0055085	transport // drug transmembrane transport // canalicular bile acid transport // drug transport // transmembrane transport	GO:0005887 // GO:0016020 // GO:0016021 // GO:0016323	integral to plasma membrane // membrane // integral to membrane // basolateral plasma membrane	GO:0000166 // GO:0005215 // GO:0005524 // GO:0008559 // GO:0015238 // GO:0015432 // GO:0016887 // GO:0017111 // GO:0042626	nucleotide binding // transporter activity // ATP binding // xenobiotic-transporting ATPase activity // drug transmembrane transporter activity // bile acid-exporting ATPase activity // ATPase activity // nucleoside-triphosphatase activity // ATPase activity, coupled to transmembrane movement of substances	---	---
10450648	Abcf1	10.7348	10.6849	10.0311	10.4194	9.92692	9.91452		GO:0008150	biological_process	GO:0005840	ribosome	GO:0000166 // GO:0005524 // GO:0016887 // GO:0017111 // GO:0043023 // GO:0043024	nucleotide binding // ATP binding // ATPase activity // nucleoside-triphosphatase activity // ribosomal large subunit binding // ribosomal small subunit binding	---	---
10459262	Ablim3	9.25221	8.98912	9.68465	9.72576	7.88806	7.97192		GO:0007010 // GO:0045944	cytoskeleton organization // positive regulation of transcription from RNA polymerase II promoter	GO:0005575 // GO:0005737	cellular_component // cytoplasm	GO:0003674 // GO:0003779 // GO:0008270 // GO:0046872	molecular_function // actin binding // zinc ion binding // metal ion binding	---	---
10591947	Acad8	10.07	10.0922	9.41846	9.55896	9.48732	9.51091		GO:0008150 // GO:0008152 // GO:0009083 // GO:0055114	biological_process // metabolic process // branched chain family amino acid catabolic process // oxidation reduction	GO:0005739	mitochondrion	GO:0003674 // GO:0003995 // GO:0016491 // GO:0016627 // GO:0050660	molecular_function // acyl-CoA dehydrogenase activity // oxidoreductase activity // oxidoreductase activity, acting on the CH-CH group of donors // FAD binding	---	---
10447885	Acat3	7.32187	7.10488	8.06888	7.80519	7.21438	7.10822		---	---	GO:0005739	mitochondrion	GO:0016740	transferase activity	---	---
10469720	Acbd5	9.64428	9.63306	9.03081	9.25993	8.80079	8.78367		GO:0006810 // GO:0008150	transport // biological_process	GO:0005575 // GO:0016020 // GO:0016021	cellular_component // membrane // integral to membrane	GO:0000062 // GO:0003674 // GO:0005488 // GO:0008289	acyl-CoA binding // molecular_function // binding // lipid binding	---	---
10381962	Ace	7.28877	7.40255	8.71246	8.69303	7.32744	7.10344		GO:0006508 // GO:0006518 // GO:0008217 // GO:0042447	proteolysis // peptide metabolic process // regulation of blood pressure // hormone catabolic process	GO:0005576 // GO:0005886 // GO:0016020 // GO:0016021	extracellular region // plasma membrane // membrane // integral to membrane	GO:0004180 // GO:0008233 // GO:0008237 // GO:0008241 // GO:0016787 // GO:0042277 // GO:0046872	carboxypeptidase activity // peptidase activity // metallopeptidase activity // peptidyl-dipeptidase activity // hydrolase activity // peptide binding // metal ion binding	GenMAPP	ACE-Inhibitor_pathway_PharmGKB
10514865	Acot11	8.75589	8.70915	9.5195	9.42083	8.85357	8.74756		GO:0006631 // GO:0009266 // GO:0009409	fatty acid metabolic process // response to temperature stimulus // response to cold	GO:0005737	cytoplasm	GO:0004091 // GO:0016291 // GO:0016787	carboxylesterase activity // acyl-CoA thioesterase activity // hydrolase activity	---	---
10521391	Acox3	10.2444	10.1597	9.62273	9.77263	9.6009	9.65636		GO:0006629 // GO:0006631 // GO:0006635 // GO:0008152 // GO:0033540 // GO:0055114	lipid metabolic process // fatty acid metabolic process // fatty acid beta-oxidation // metabolic process // fatty acid beta-oxidation using acyl-CoA oxidase // oxidation reduction	GO:0005739 // GO:0005777 // GO:0005782	mitochondrion // peroxisome // peroxisomal matrix	GO:0003995 // GO:0003997 // GO:0005504 // GO:0016402 // GO:0016402 // GO:0016491 // GO:0016627 // GO:0050660	acyl-CoA dehydrogenase activity // acyl-CoA oxidase activity // fatty acid binding // pristanoyl-CoA oxidase activity // pristanoyl-CoA oxidase activity // oxidoreductase activity // oxidoreductase activity, acting on the CH-CH group of donors // FAD binding	---	---
10571657	Acsl1	9.36734	9.43776	9.79841	10.0548	9.69951	9.78811		GO:0006629 // GO:0006631 // GO:0006641 // GO:0008152 // GO:0010033 // GO:0015908 // GO:0042178	lipid metabolic process // fatty acid metabolic process // triglyceride metabolic process // metabolic process // response to organic substance // fatty acid transport // xenobiotic catabolic process	GO:0005625 // GO:0005739 // GO:0005741 // GO:0005777 // GO:0005783 // GO:0005792 // GO:0005886 // GO:0016020 // GO:0016021	soluble fraction // mitochondrion // mitochondrial outer membrane // peroxisome // endoplasmic reticulum // microsome // plasma membrane // membrane // integral to membrane	GO:0000166 // GO:0003824 // GO:0004467 // GO:0005524 // GO:0016874 // GO:0043758	nucleotide binding // catalytic activity // long-chain fatty acid-CoA ligase activity // ATP binding // ligase activity // acetate-CoA ligase (ADP-forming) activity	GenMAPP // GenMAPP	Fatty_Acid_Degradation // Mitochondrial_fatty_acid_betaoxidation
10401630	Acyp1	8.9425	8.78111	8.22718	8.40385	8.71224	8.80101		GO:0008150	biological_process	GO:0005575	cellular_component	GO:0003674 // GO:0003998 // GO:0016787	molecular_function // acylphosphatase activity // hydrolase activity	---	---
10489391	Ada	8.93094	8.98434	9.84797	10.0164	8.80864	8.59451		GO:0001701 // GO:0001829 // GO:0001889 // GO:0001890 // GO:0002314 // GO:0002636 // GO:0002686 // GO:0002686 // GO:0002906 // GO:0006154 // GO:0006154 // GO:0006154 // GO:0006157 // GO:0006157 // GO:0007155 // GO:0009117 // GO:0009168 // GO:0010460 // GO:0030324 // GO:0030890 // GO:0033089 // GO:0043066 // GO:0045580 // GO:0045582 // GO:0045987 // GO:0046061 // GO:0046061 // GO:0046085 // GO:0046…	in utero embryonic development // trophectodermal cell differentiation // liver development // placenta development // germinal center B cell differentiation // positive regulation of germinal center formation // negative regulation of leukocyte migration // negative regulation of leukocyte migration // negative regulation of mature B cell apoptosis // adenosine catabolic process // adenosine cat…	GO:0005615 // GO:0005737 // GO:0005737 // GO:0005886 // GO:0016020 // GO:0030054 // GO:0032839 // GO:0043025	extracellular space // cytoplasm // cytoplasm // plasma membrane // membrane // cell junction // dendrite cytoplasm // neuronal cell body	GO:0001883 // GO:0004000 // GO:0004000 // GO:0004000 // GO:0005515 // GO:0016787 // GO:0019239 // GO:0046872	purine nucleoside binding // adenosine deaminase activity // adenosine deaminase activity // adenosine deaminase activity // protein binding // hydrolase activity // deaminase activity // metal ion binding	---	---
10568668	Adam12	7.45486	7.63567	8.485	8.67109	7.40124	7.21013		GO:0006508 // GO:0007155	proteolysis // cell adhesion	GO:0005886 // GO:0016020 // GO:0016021	plasma membrane // membrane // integral to membrane	GO:0004222 // GO:0005515 // GO:0008233 // GO:0008237 // GO:0008270 // GO:0016787 // GO:0017124 // GO:0046872	metalloendopeptidase activity // protein binding // peptidase activity // metallopeptidase activity // zinc ion binding // hydrolase activity // SH3 domain binding // metal ion binding	---	---
10487797	Adam33	11.2278	11.0794	9.42407	9.5333	10.712	10.6626		GO:0006508 // GO:0007229 // GO:0042035 // GO:0042127	proteolysis // integrin-mediated signaling pathway // regulation of cytokine biosynthetic process // regulation of cell proliferation	GO:0016020 // GO:0016021	membrane // integral to membrane	GO:0004222 // GO:0008233 // GO:0008237 // GO:0008270 // GO:0016787 // GO:0046872	metalloendopeptidase activity // peptidase activity // metallopeptidase activity // zinc ion binding // hydrolase activity // metal ion binding	---	---
10440522	Adamts1	11.6217	11.5513	12.221	12.2598	9.71085	9.83811		GO:0001542 // GO:0001822 // GO:0006508 // GO:0016525 // GO:0060347	ovulation from ovarian follicle // kidney development // proteolysis // negative regulation of angiogenesis // heart trabecula formation	GO:0005576 // GO:0005578 // GO:0005604 // GO:0031012 // GO:0031410	extracellular region // proteinaceous extracellular matrix // basement membrane // extracellular matrix // cytoplasmic vesicle	GO:0004222 // GO:0004222 // GO:0004222 // GO:0005515 // GO:0008201 // GO:0008233 // GO:0008237 // GO:0008270 // GO:0016787 // GO:0046872	metalloendopeptidase activity // metalloendopeptidase activity // metalloendopeptidase activity // protein binding // heparin binding // peptidase activity // metallopeptidase activity // zinc ion binding // hydrolase activity // metal ion binding	---	---
10531177	Adamts3	7.79086	7.64785	6.87898	7.1413	7.65137	7.76612		GO:0007229 // GO:0051605	integrin-mediated signaling pathway // protein maturation by peptide bond cleavage	GO:0005575	cellular_component	GO:0008233 // GO:0008237 // GO:0016787 // GO:0046872	peptidase activity // metallopeptidase activity // hydrolase activity // metal ion binding	---	---
10440534	Adamts5	11.9671	11.8679	12.5582	12.552	11.1888	11.2295		GO:0006508 // GO:0007229	proteolysis // integrin-mediated signaling pathway	GO:0005576 // GO:0005578 // GO:0031012	extracellular region // proteinaceous extracellular matrix // extracellular matrix	GO:0004222 // GO:0008233 // GO:0008237 // GO:0008270 // GO:0016787 // GO:0046872	metalloendopeptidase activity // peptidase activity // metallopeptidase activity // zinc ion binding // hydrolase activity // metal ion binding	---	---
10546432	Adamts9	10.4771	10.224	9.64381	9.74325	7.41724	7.31114		GO:0006508 // GO:0006508 // GO:0045636 // GO:0048070	proteolysis // proteolysis // positive regulation of melanocyte differentiation // regulation of developmental pigmentation	GO:0005578 // GO:0005615	proteinaceous extracellular matrix // extracellular space	GO:0004175 // GO:0008237	endopeptidase activity // metallopeptidase activity	---	---
10361799	Adat2	9.71541	9.5942	10.488	9.91009	10.0277	10.2229		GO:0008033 // GO:0008150	tRNA processing // biological_process	GO:0005575	cellular_component	GO:0003674 // GO:0003824 // GO:0008270 // GO:0016787 // GO:0046872	molecular_function // catalytic activity // zinc ion binding // hydrolase activity // metal ion binding	---	---
10538482	Adcyap1r1	10.5813	10.4598	9.36223	9.80532	7.82931	7.85621		GO:0007165 // GO:0007166 // GO:0007186 // GO:0007202 // GO:0007275 // GO:0007283 // GO:0010524 // GO:0019933 // GO:0030154 // GO:0030819 // GO:0060548 // GO:0060732	signal transduction // cell surface receptor linked signaling pathway // G-protein coupled receptor protein signaling pathway // activation of phospholipase C activity // multicellular organismal development // spermatogenesis // positive regulation of calcium ion transport into cytosol // cAMP-mediated signaling // cell differentiation // positive regulation of cAMP biosynthetic process // negat…	GO:0005737 // GO:0005768 // GO:0005791 // GO:0005886 // GO:0005901 // GO:0005923 // GO:0009986 // GO:0016020 // GO:0016021 // GO:0043005	cytoplasm // endosome // rough endoplasmic reticulum // plasma membrane // caveola // tight junction // cell surface // membrane // integral to membrane // neuron projection	GO:0004871 // GO:0004872 // GO:0004888 // GO:0004930 // GO:0004999 // GO:0005515 // GO:0008179 // GO:0042923	signal transducer activity // receptor activity // transmembrane receptor activity // G-protein coupled receptor activity // vasoactive intestinal polypeptide receptor activity // protein binding // adenylate cyclase binding // neuropeptide binding	GenMAPP	GPCRDB_Class_B_Secretin-like
10496438	Adh1	6.76533	6.82428	9.64259	9.62709	6.6295	6.55602		GO:0001523 // GO:0006068 // GO:0006068 // GO:0006069 // GO:0008152 // GO:0032526 // GO:0033574 // GO:0042572 // GO:0042572 // GO:0042573 // GO:0042573 // GO:0046186 // GO:0048149 // GO:0048545 // GO:0055114	retinoid metabolic process // ethanol catabolic process // ethanol catabolic process // ethanol oxidation // metabolic process // response to retinoic acid // response to testosterone stimulus // retinol metabolic process // retinol metabolic process // retinoic acid metabolic process // retinoic acid metabolic process // acetaldehyde biosynthetic process // behavioral response to ethanol // resp…	GO:0005622 // GO:0005625 // GO:0005737 // GO:0005739 // GO:0005829	intracellular // soluble fraction // cytoplasm // mitochondrion // cytosol	GO:0003824 // GO:0004022 // GO:0004022 // GO:0004022 // GO:0004745 // GO:0005488 // GO:0008144 // GO:0008270 // GO:0016491 // GO:0035276 // GO:0042803 // GO:0046872 // GO:0051287	catalytic activity // alcohol dehydrogenase (NAD) activity // alcohol dehydrogenase (NAD) activity // alcohol dehydrogenase (NAD) activity // retinol dehydrogenase activity // binding // drug binding // zinc ion binding // oxidoreductase activity // ethanol binding // protein homodimerization activity // metal ion binding // NAD or NADH binding	---	---
10556297	Adm	9.09437	8.94266	9.54139	9.85281	7.55734	7.42035		GO:0001843 // GO:0007204 // GO:0007507 // GO:0008284 // GO:0008285 // GO:0009611 // GO:0031102 // GO:0032496 // GO:0045768 // GO:0045909 // GO:0048589 // GO:0060670 // GO:0060712	neural tube closure // elevation of cytosolic calcium ion concentration // heart development // positive regulation of cell proliferation // negative regulation of cell proliferation // response to wounding // neuron projection regeneration // response to lipopolysaccharide // positive regulation of anti-apoptosis // positive regulation of vasodilation // developmental growth // branching involve…	GO:0005576 // GO:0005615	extracellular region // extracellular space	GO:0005179	hormone activity	---	---
10376832	Adora2b	9.35433	9.37151	8.89838	8.84534	7.72286	7.56882		GO:0002882 // GO:0007165 // GO:0007186 // GO:0007189 // GO:0008284 // GO:0008285 // GO:0010575 // GO:0010701 // GO:0010893 // GO:0030819 // GO:0030819 // GO:0030828 // GO:0031284 // GO:0031668 // GO:0032722 // GO:0032755 // GO:0032966 // GO:0033605 // GO:0043306 // GO:0045765 // GO:0045909 // GO:0060087	positive regulation of chronic inflammatory response to non-antigenic stimulus // signal transduction // G-protein coupled receptor protein signaling pathway // activation of adenylate cyclase activity by G-protein signaling pathway // positive regulation of cell proliferation // negative regulation of cell proliferation // positive regulation vascular endothelial growth factor production // posi…	GO:0005886 // GO:0005886 // GO:0009986 // GO:0016020 // GO:0016021	plasma membrane // plasma membrane // cell surface // membrane // integral to membrane	GO:0001609 // GO:0004871 // GO:0004872 // GO:0004930	adenosine receptor activity, G-protein coupled // signal transducer activity // receptor activity // G-protein coupled receptor activity	GenMAPP // GenMAPP	GPCRDB_Class_A_Rhodopsin-like // Nucleotide_GPCRs
10459288	Adrb2	9.09463	8.99991	8.4134	8.69904	7.99502	7.98057		GO:0001993 // GO:0002024 // GO:0002025 // GO:0002025 // GO:0002025 // GO:0002028 // GO:0007165 // GO:0007186 // GO:0007189 // GO:0007189 // GO:0007189 // GO:0008284 // GO:0009409 // GO:0010765 // GO:0030279 // GO:0030501 // GO:0031649 // GO:0040015 // GO:0043065 // GO:0043268 // GO:0045453 // GO:0045823 // GO:0045909 // GO:0045944 // GO:0045986 // GO:0048633 // GO:0050728 // GO:0050873 // GO:0051…	regulation of systemic arterial blood pressure by norepinephrine-epinephrine // diet induced thermogenesis // vasodilation by norepinephrine-epinephrine involved in regulation of systemic arterial blood pressure // vasodilation by norepinephrine-epinephrine involved in regulation of systemic arterial blood pressure // vasodilation by norepinephrine-epinephrine involved in regulation of systemic a…	GO:0005624 // GO:0005624 // GO:0005634 // GO:0005768 // GO:0005792 // GO:0005886 // GO:0005901 // GO:0016020 // GO:0016021 // GO:0016324 // GO:0030424 // GO:0030425 // GO:0042383 // GO:0044424	membrane fraction // membrane fraction // nucleus // endosome // microsome // plasma membrane // caveola // membrane // integral to membrane // apical plasma membrane // axon // dendrite // sarcolemma // intracellular part	GO:0004871 // GO:0004872 // GO:0004930 // GO:0004935 // GO:0004941 // GO:0004941 // GO:0005515 // GO:0008144 // GO:0008179 // GO:0032403 // GO:0035240 // GO:0051379 // GO:0051380	signal transducer activity // receptor activity // G-protein coupled receptor activity // adrenoceptor activity // beta2-adrenergic receptor activity // beta2-adrenergic receptor activity // protein binding // drug binding // adenylate cyclase binding // protein complex binding // dopamine binding // epinephrine binding // norepinephrine binding	GenMAPP // GenMAPP // GenMAPP	GPCRDB_Class_A_Rhodopsin-like // Monoamine_GPCRs // Calcium_regulation_in_cardiac_cells
10459241	Afap1l1	7.65182	7.80586	8.21355	8.25331	7.72204	7.68492		GO:0008150	biological_process	GO:0005575	cellular_component	GO:0005515	protein binding	---	---
10599927	Aff2	9.94638	9.845	11.1145	11.0236	9.5131	9.39128		GO:0006397 // GO:0007611 // GO:0008380 // GO:0043484	mRNA processing // learning or memory // RNA splicing // regulation of RNA splicing	GO:0005634 // GO:0016607	nucleus // nuclear speck	GO:0002151 // GO:0003723	G-quadruplex RNA binding // RNA binding	---	---
10348432	Agap1	11.3381	11.2832	10.7934	10.6341	11.1094	11.2113		GO:0006810 // GO:0007264 // GO:0008150 // GO:0015031 // GO:0032312	transport // small GTPase mediated signal transduction // biological_process // protein transport // regulation of ARF GTPase activity	GO:0005622 // GO:0005737 // GO:0005829	intracellular // cytoplasm // cytosol	GO:0000166 // GO:0003924 // GO:0005096 // GO:0005525 // GO:0008060 // GO:0008270 // GO:0046872	nucleotide binding // GTPase activity // GTPase activator activity // GTP binding // ARF GTPase activator activity // zinc ion binding // metal ion binding	---	---
10536931	Ahcyl2	9.55761	9.58071	8.80148	9.22064	9.69652	9.79458		GO:0006730 // GO:0008150 // GO:0008152	one-carbon metabolic process // biological_process // metabolic process	GO:0005575	cellular_component	GO:0003674 // GO:0003824 // GO:0004013 // GO:0005488 // GO:0016787	molecular_function // catalytic activity // adenosylhomocysteinase activity // binding // hydrolase activity	---	---
10508788	Ahdc1	10.0448	9.98617	9.57267	9.4522	10.0392	10.0064		GO:0008150	biological_process	GO:0005575	cellular_component	GO:0003674 // GO:0003677	molecular_function // DNA binding	---	---
10362005	Ahi1	8.01953	7.91901	8.43219	8.63326	7.78608	7.89245		---	---	GO:0005575	cellular_component	GO:0003674	molecular_function	---	---
10512999	AI427809	8.69127	8.53521	9.56986	9.04138	7.72332	7.60779		GO:0008150	biological_process	GO:0005575	cellular_component	GO:0003674	molecular_function	---	---
10512251	AI464131	9.70498	9.41444	8.80705	8.84502	9.05292	8.9847		GO:0005975 // GO:0008150 // GO:0008152	carbohydrate metabolic process // biological_process // metabolic process	GO:0005575 // GO:0016020 // GO:0016021	cellular_component // membrane // integral to membrane	GO:0003674 // GO:0004553 // GO:0016787 // GO:0016798	molecular_function // hydrolase activity, hydrolyzing O-glycosyl compounds // hydrolase activity // hydrolase activity, acting on glycosyl bonds	---	---
10360377	AI607873	11.0021	10.9495	12.5036	12.5087	10.2752	10.0655		GO:0008150	biological_process	GO:0005575	cellular_component	GO:0003674	molecular_function	---	---
10562605	AI987944	9.42865	9.51147	8.78275	8.95016	9.0655	9.07592		GO:0008150	biological_process	GO:0005575	cellular_component	GO:0003674 // GO:0046872	molecular_function // metal ion binding	---	---
10351867	Aim2	8.29327	8.39065	9.28256	9.12363	10.004	9.94469		---	---	GO:0005634	nucleus	GO:0005515	protein binding	---	---
10472923	Ak3l1	8.96118	8.97552	9.76187	9.5469	10.6884	10.6563		GO:0006139	nucleobase, nucleoside, nucleotide and nucleic acid metabolic process	GO:0005739	mitochondrion	GO:0000166 // GO:0004017 // GO:0005524 // GO:0005525 // GO:0016301 // GO:0016740 // GO:0016776 // GO:0019201 // GO:0019205	nucleotide binding // adenylate kinase activity // ATP binding // GTP binding // kinase activity // transferase activity // phosphotransferase activity, phosphate group as acceptor // nucleotide kinase activity // nucleobase, nucleoside, nucleotide kinase activity	---	---
10389701	Akap1	9.75228	9.74254	9.01653	9.34422	8.86358	8.9839		GO:0010614 // GO:0035308 // GO:0051534	negative regulation of cardiac muscle hypertrophy // negative regulation of protein amino acid dephosphorylation // negative regulation of NFAT protein import into nucleus	GO:0005739 // GO:0005741 // GO:0005743 // GO:0005759 // GO:0005783 // GO:0005811 // GO:0016020 // GO:0016021 // GO:0030061 // GO:0031594 // GO:0045211	mitochondrion // mitochondrial outer membrane // mitochondrial inner membrane // mitochondrial matrix // endoplasmic reticulum // lipid particle // membrane // integral to membrane // mitochondrial crista // neuromuscular junction // postsynaptic membrane	GO:0003676 // GO:0003723 // GO:0005515 // GO:0008017 // GO:0019901 // GO:0019903 // GO:0019904 // GO:0030346 // GO:0032947 // GO:0034237 // GO:0048487	nucleic acid binding // RNA binding // protein binding // microtubule binding // protein kinase binding // protein phosphatase binding // protein domain specific binding // protein phosphatase 2B binding // protein complex scaffold // protein kinase A regulatory subunit binding // beta-tubulin binding	---	---
10466624	Aldh1a7	8.48092	8.68636	9.4588	9.42286	8.27991	8.02534		GO:0008152 // GO:0042573 // GO:0051289 // GO:0055114	metabolic process // retinoic acid metabolic process // protein homotetramerization // oxidation reduction	GO:0005737	cytoplasm	GO:0004028 // GO:0004029 // GO:0016491 // GO:0018479 // GO:0042802	3-chloroallyl aldehyde dehydrogenase activity // aldehyde dehydrogenase (NAD) activity // oxidoreductase activity // benzaldehyde dehydrogenase (NAD+) activity // identical protein binding	---	---
10376765	Aldh3a1	6.77919	7.0007	8.93722	8.67903	6.90054	6.39531		GO:0001666 // GO:0006081 // GO:0008152 // GO:0008284 // GO:0014070 // GO:0042493 // GO:0051384 // GO:0051591 // GO:0055114	response to hypoxia // cellular aldehyde metabolic process // metabolic process // positive regulation of cell proliferation // response to organic cyclic substance // response to drug // response to glucocorticoid stimulus // response to cAMP // oxidation reduction	GO:0005737	cytoplasm	GO:0004028 // GO:0004028 // GO:0004028 // GO:0004029 // GO:0004030 // GO:0016491 // GO:0016620	3-chloroallyl aldehyde dehydrogenase activity // 3-chloroallyl aldehyde dehydrogenase activity // 3-chloroallyl aldehyde dehydrogenase activity // aldehyde dehydrogenase (NAD) activity // aldehyde dehydrogenase [NAD(P)+] activity // oxidoreductase activity // oxidoreductase activity, acting on the aldehyde or oxo group of donors, NAD or NADP as acceptor	---	---
10589654	Als2cl	7.8698	7.73254	8.74699	8.85844	8.23615	8.0719		GO:0007032 // GO:0008104 // GO:0035023	endosome organization // protein localization // regulation of Rho protein signal transduction	GO:0005622 // GO:0005737 // GO:0016023	intracellular // cytoplasm // cytoplasmic membrane-bounded vesicle	GO:0005089 // GO:0005096 // GO:0005515 // GO:0005515 // GO:0017112 // GO:0017137 // GO:0042802	Rho guanyl-nucleotide exchange factor activity // GTPase activator activity // protein binding // protein binding // Rab guanyl-nucleotide exchange factor activity // Rab GTPase binding // identical protein binding	---	---
10431935	Amigo2	8.17312	8.15515	9.14528	9.07126	8.60008	8.7285		GO:0006916 // GO:0007155 // GO:0007156 // GO:0007157 // GO:0043069	anti-apoptosis // cell adhesion // homophilic cell adhesion // heterophilic cell-cell adhesion // negative regulation of programmed cell death	GO:0005634 // GO:0005886 // GO:0016020 // GO:0016021	nucleus // plasma membrane // membrane // integral to membrane	GO:0003674 // GO:0005515	molecular_function // protein binding	---	---
10556302	Ampd3	9.9341	9.77307	11.8423	11.8977	8.73643	8.82658		GO:0006144 // GO:0009117 // GO:0009168	purine base metabolic process // nucleotide metabolic process // purine ribonucleoside monophosphate biosynthetic process	---	---	GO:0003876 // GO:0016787 // GO:0016814 // GO:0019239	AMP deaminase activity // hydrolase activity // hydrolase activity, acting on carbon-nitrogen (but not peptide) bonds, in cyclic amidines // deaminase activity	---	---
10450038	Angptl4	8.16228	8.27995	9.76695	9.60181	8.02592	7.81729		GO:0007165 // GO:0009267 // GO:0043066 // GO:0045834 // GO:0051005 // GO:0051260	signal transduction // cellular response to starvation // negative regulation of apoptosis // positive regulation of lipid metabolic process // negative regulation of lipoprotein lipase activity // protein homooligomerization	GO:0005576 // GO:0005578 // GO:0005615 // GO:0005615	extracellular region // proteinaceous extracellular matrix // extracellular space // extracellular space	GO:0003674 // GO:0004857 // GO:0005102	molecular_function // enzyme inhibitor activity // receptor binding	---	---
10467191	Ankrd1	11.7996	11.7446	12.5593	12.773	12.0668	12.1162		GO:0006357	regulation of transcription from RNA polymerase II promoter	GO:0005634 // GO:0005667 // GO:0005737 // GO:0031674	nucleus // transcription factor complex // cytoplasm // I band	GO:0003714 // GO:0005515	transcription corepressor activity // protein binding	---	---
10591781	Anln	11.13	11.0543	11.4904	11.6553	11.5548	11.5991		GO:0000910 // GO:0007049 // GO:0007067 // GO:0051301	cytokinesis // cell cycle // mitosis // cell division	GO:0005634 // GO:0005737 // GO:0005826 // GO:0005856 // GO:0015629	nucleus // cytoplasm // actomyosin contractile ring // cytoskeleton // actin cytoskeleton	GO:0003779	actin binding	---	---
10485718	Ano3	10.8859	11.0566	10.1886	10.5858	9.28561	9.28371		GO:0008150	biological_process	GO:0005575	cellular_component	GO:0003674	molecular_function	---	---
10564818	Anpep	7.7234	7.72896	8.83108	8.82752	6.99941	7.06922		GO:0001525 // GO:0006508 // GO:0006725 // GO:0007275 // GO:0030154	angiogenesis // proteolysis // cellular aromatic compound metabolic process // multicellular organismal development // cell differentiation	GO:0005625 // GO:0012506 // GO:0016020 // GO:0016021 // GO:0031983	soluble fraction // vesicle membrane // membrane // integral to membrane // vesicle lumen	GO:0004177 // GO:0004177 // GO:0008233 // GO:0008237 // GO:0008270 // GO:0016787 // GO:0042277 // GO:0046872	aminopeptidase activity // aminopeptidase activity // peptidase activity // metallopeptidase activity // zinc ion binding // hydrolase activity // peptide binding // metal ion binding	---	---
10500140	Anxa9	8.5168	8.35083	7.74041	7.96313	8.52018	8.57081		GO:0008150	biological_process	GO:0005575	cellular_component	GO:0003674 // GO:0005509 // GO:0005544	molecular_function // calcium ion binding // calcium-dependent phospholipid binding	---	---
10346374	Aox1	9.96547	9.83992	9.1632	9.48375	9.9645	10.1686		GO:0055114	oxidation reduction	GO:0005737	cytoplasm	GO:0003824 // GO:0004031 // GO:0004031 // GO:0005506 // GO:0009055 // GO:0016491 // GO:0046872 // GO:0050660 // GO:0051287 // GO:0051536 // GO:0051537	catalytic activity // aldehyde oxidase activity // aldehyde oxidase activity // iron ion binding // electron carrier activity // oxidoreductase activity // metal ion binding // FAD binding // NAD or NADH binding // iron-sulfur cluster binding // 2 iron, 2 sulfur cluster binding	---	---
10475686	Ap4e1	9.83739	9.90207	8.99559	9.194	9.289	9.40159		GO:0006810 // GO:0006886 // GO:0015031 // GO:0016192	transport // intracellular protein transport // protein transport // vesicle-mediated transport	GO:0005794 // GO:0005802 // GO:0030117 // GO:0030126	Golgi apparatus // trans-Golgi network // membrane coat // COPI vesicle coat	GO:0005198 // GO:0005488 // GO:0005515	structural molecule activity // binding // protein binding	---	---
10469695	Apbb1ip	9.0821	9.09763	9.96184	9.73433	7.17636	7.31797		GO:0007165	signal transduction	GO:0005737 // GO:0005856 // GO:0005886 // GO:0016020 // GO:0030054 // GO:0042995	cytoplasm // cytoskeleton // plasma membrane // membrane // cell junction // cell projection	---	---	---	---
10458355	Apbb3	8.88446	8.87874	8.25161	8.47139	9.06496	9.21584		GO:0043066	negative regulation of apoptosis	GO:0005575	cellular_component	GO:0003674 // GO:0005515	molecular_function // protein binding	---	---
10594631	Aph1b	9.43225	9.34495	8.81207	8.85559	9.74917	9.8609		GO:0007219 // GO:0016485 // GO:0043085	Notch signaling pathway // protein processing // positive regulation of catalytic activity	GO:0016020 // GO:0016021	membrane // integral to membrane	GO:0004175 // GO:0005515	endopeptidase activity // protein binding	---	---
10561927	Aplp1	10.1285	10.2074	9.36122	9.03795	11.9722	11.9698		GO:0006378 // GO:0006417 // GO:0006897 // GO:0006915 // GO:0007155 // GO:0008219 // GO:0030198 // GO:0030900	mRNA polyadenylation // regulation of translation // endocytosis // apoptosis // cell adhesion // cell death // extracellular matrix organization // forebrain development	GO:0005624 // GO:0005737 // GO:0005794 // GO:0005886 // GO:0016020 // GO:0016021	membrane fraction // cytoplasm // Golgi apparatus // plasma membrane // membrane // integral to membrane	GO:0005488 // GO:0005515 // GO:0008201 // GO:0046872	binding // protein binding // heparin binding // metal ion binding	---	---
10560624	Apoe	12.1738	12.1717	11.1459	11.3642	9.64923	9.56571		GO:0002021 // GO:0006629 // GO:0006707 // GO:0006810 // GO:0006869 // GO:0006874 // GO:0006979 // GO:0008104 // GO:0008203 // GO:0010468 // GO:0031103 // GO:0033344 // GO:0033344 // GO:0042157 // GO:0042157 // GO:0042157 // GO:0042158 // GO:0042159 // GO:0042311 // GO:0042632 // GO:0042632 // GO:0045471 // GO:0048844 // GO:0051651 // GO:0055088	response to dietary excess // lipid metabolic process // cholesterol catabolic process // transport // lipid transport // cellular calcium ion homeostasis // response to oxidative stress // protein localization // cholesterol metabolic process // regulation of gene expression // axon regeneration // cholesterol efflux // cholesterol efflux // lipoprotein metabolic process // lipoprotein metabolic…	GO:0005576 // GO:0005615 // GO:0005615 // GO:0005737 // GO:0005770 // GO:0005794 // GO:0030425 // GO:0031232 // GO:0034361 // GO:0034364 // GO:0042627 // GO:0043025	extracellular region // extracellular space // extracellular space // cytoplasm // late endosome // Golgi apparatus // dendrite // extrinsic to external side of plasma membrane // very-low-density lipoprotein particle // high-density lipoprotein particle // chylomicron // neuronal cell body	GO:0005319 // GO:0005543 // GO:0008034 // GO:0008201 // GO:0008289 // GO:0017127	lipid transporter activity // phospholipid binding // lipoprotein binding // heparin binding // lipid binding // cholesterol transporter activity	---	---
10430174	Apol9a	11.4557	11.4776	12.1823	11.9716	11.1266	11.0977		GO:0008150	biological_process	GO:0005575	cellular_component	GO:0003674	molecular_function	---	---
10425049	Apol9b	11.2313	11.2266	12.0186	11.8228	10.8376	10.8831		GO:0008150	biological_process	GO:0005575	cellular_component	GO:0003674	molecular_function	---	---
10418251	Appl1	9.48855	9.44655	8.7516	9.20765	9.47359	9.31494		GO:0007049	cell cycle	GO:0005575 // GO:0005634 // GO:0005768 // GO:0016020	cellular_component // nucleus // endosome // membrane	GO:0003674	molecular_function	---	---
10530100	Arap2	10.6034	10.6924	10.0385	10.0744	10.0921	10.2031		GO:0007165 // GO:0008150 // GO:0032312	signal transduction // biological_process // regulation of ARF GTPase activity	GO:0005575 // GO:0005622 // GO:0005737	cellular_component // intracellular // cytoplasm	GO:0003674 // GO:0005096 // GO:0008060 // GO:0008270 // GO:0046872	molecular_function // GTPase activator activity // ARF GTPase activator activity // zinc ion binding // metal ion binding	---	---
10362294	Arhgap18	10.8078	10.8987	10.2202	10.3114	10.6091	10.5248		GO:0007165 // GO:0008150	signal transduction // biological_process	GO:0005575 // GO:0005622	cellular_component // intracellular	GO:0003674 // GO:0005096	molecular_function // GTPase activator activity	---	---
10585286	Arhgap20	8.34617	8.10371	7.75281	7.69165	6.96484	7.06917		GO:0007165 // GO:0008150	signal transduction // biological_process	GO:0005575 // GO:0005622	cellular_component // intracellular	GO:0003674 // GO:0005096	molecular_function // GTPase activator activity	---	---
10523579	Arhgap24	9.82962	9.88709	9.43526	9.1718	9.09647	9.11607		GO:0001525 // GO:0007165 // GO:0007275 // GO:0008150 // GO:0030154	angiogenesis // signal transduction // multicellular organismal development // biological_process // cell differentiation	GO:0005575 // GO:0005622 // GO:0005737 // GO:0005856 // GO:0030054 // GO:0042995	cellular_component // intracellular // cytoplasm // cytoskeleton // cell junction // cell projection	GO:0003674 // GO:0005096	molecular_function // GTPase activator activity	---	---
10439483	Arhgap31	9.72498	9.61774	10.8748	10.8285	8.1227	8.3891		GO:0007165 // GO:0007264	signal transduction // small GTPase mediated signal transduction	GO:0005622 // GO:0030027 // GO:0030054 // GO:0042995	intracellular // lamellipodium // cell junction // cell projection	GO:0005096 // GO:0005515 // GO:0017124	GTPase activator activity // protein binding // SH3 domain binding	---	---
10603182	Arhgap6	8.62969	8.61254	9.23016	9.1927	7.72676	7.63852		GO:0007015 // GO:0007165 // GO:0043087 // GO:0043547 // GO:0048041	actin filament organization // signal transduction // regulation of GTPase activity // positive regulation of GTPase activity // focal adhesion assembly	GO:0005622 // GO:0005737 // GO:0015629	intracellular // cytoplasm // actin cytoskeleton	GO:0005096 // GO:0005100 // GO:0017124	GTPase activator activity // Rho GTPase activator activity // SH3 domain binding	---	---
10425890	Arhgap8	7.70646	7.77975	8.61098	8.15072	7.95641	7.80752		GO:0007165 // GO:0008150	signal transduction // biological_process	GO:0005575 // GO:0005622	cellular_component // intracellular	GO:0003674 // GO:0005096	molecular_function // GTPase activator activity	---	---
10582862	Arhgef12	9.53601	9.46748	10.4056	9.91098	9.87923	9.88596		GO:0007186 // GO:0035023	G-protein coupled receptor protein signaling pathway // regulation of Rho protein signal transduction	GO:0005622 // GO:0005737 // GO:0016020	intracellular // cytoplasm // membrane	GO:0001664 // GO:0005085 // GO:0005089 // GO:0005096 // GO:0005515	G-protein-coupled receptor binding // guanyl-nucleotide exchange factor activity // Rho guanyl-nucleotide exchange factor activity // GTPase activator activity // protein binding	---	---
10387201	Arhgef15	7.01044	7.30303	8.04353	7.74923	7.14484	7.06943		GO:0008150 // GO:0035023	biological_process // regulation of Rho protein signal transduction	GO:0005575 // GO:0005622	cellular_component // intracellular	GO:0003674 // GO:0005085 // GO:0005089 // GO:0005096	molecular_function // guanyl-nucleotide exchange factor activity // Rho guanyl-nucleotide exchange factor activity // GTPase activator activity	---	---
10413419	Arhgef3	8.34823	8.34382	8.95144	8.90658	7.49294	7.44634		GO:0008150 // GO:0035023	biological_process // regulation of Rho protein signal transduction	GO:0005575 // GO:0005622 // GO:0005737	cellular_component // intracellular // cytoplasm	GO:0003674 // GO:0005085 // GO:0005089	molecular_function // guanyl-nucleotide exchange factor activity // Rho guanyl-nucleotide exchange factor activity	---	---
10345411	Arhgef4	9.48028	9.40252	8.86775	8.96255	8.17622	8.12486		GO:0008150 // GO:0035023	biological_process // regulation of Rho protein signal transduction	GO:0005575 // GO:0005622 // GO:0005737	cellular_component // intracellular // cytoplasm	GO:0003674 // GO:0005085 // GO:0005089	molecular_function // guanyl-nucleotide exchange factor activity // Rho guanyl-nucleotide exchange factor activity	---	---
10403680	Arid4b	10.2912	10.3663	9.54161	9.7392	9.73559	9.68015		GO:0006333 // GO:0006350 // GO:0008150 // GO:0045449	chromatin assembly or disassembly // transcription // biological_process // regulation of transcription	GO:0000785 // GO:0005575 // GO:0005622 // GO:0005634	chromatin // cellular_component // intracellular // nucleus	GO:0003674 // GO:0003676 // GO:0003677 // GO:0003682	molecular_function // nucleic acid binding // DNA binding // chromatin binding	---	---
10400057	Arl4a	8.05328	7.88719	7.22547	7.13558	7.07314	7.04261		GO:0007264 // GO:0050873	small GTPase mediated signal transduction // brown fat cell differentiation	GO:0005622 // GO:0005634	intracellular // nucleus	GO:0000166 // GO:0003924 // GO:0005525	nucleotide binding // GTPase activity // GTP binding	---	---
10381474	Arl4d	9.58449	9.35597	8.95414	8.74141	9.41852	9.2165		GO:0007264 // GO:0008150	small GTPase mediated signal transduction // biological_process	GO:0005622 // GO:0005634	intracellular // nucleus	GO:0000166 // GO:0003674 // GO:0005525	nucleotide binding // molecular_function // GTP binding	---	---
10406663	Arsb	10.0956	10.0754	10.5968	10.5999	10.6655	10.6835		GO:0006914 // GO:0007417 // GO:0007584 // GO:0008152 // GO:0009268 // GO:0043627 // GO:0051597	autophagy // central nervous system development // response to nutrient // metabolic process // response to pH // response to estrogen stimulus // response to methylmercury	GO:0005739 // GO:0005764 // GO:0005791 // GO:0005794	mitochondrion // lysosome // rough endoplasmic reticulum // Golgi apparatus	GO:0003824 // GO:0003943 // GO:0004065 // GO:0008484 // GO:0016787 // GO:0046872	catalytic activity // N-acetylgalactosamine-4-sulfatase activity // arylsulfatase activity // sulfuric ester hydrolase activity // hydrolase activity // metal ion binding	---	---
10394862	Asap2	8.58524	8.70685	9.41661	9.40209	9.75804	9.59553		GO:0008150 // GO:0032312	biological_process // regulation of ARF GTPase activity	GO:0005575 // GO:0005737 // GO:0005794 // GO:0005886 // GO:0016020	cellular_component // cytoplasm // Golgi apparatus // plasma membrane // membrane	GO:0003674 // GO:0005096 // GO:0008060 // GO:0008270 // GO:0046872	molecular_function // GTPase activator activity // ARF GTPase activator activity // zinc ion binding // metal ion binding	---	---
10605815	Asb12	6.01052	6.1083	7.86213	7.79534	6.25462	5.90251		GO:0008150	biological_process	GO:0005575	cellular_component	GO:0003674	molecular_function	---	---
10573261	Asf1b	10.016	9.98512	11.3831	11.5096	9.98604	9.89703		GO:0006333 // GO:0006334 // GO:0006350 // GO:0016568 // GO:0045449	chromatin assembly or disassembly // nucleosome assembly // transcription // chromatin modification // regulation of transcription	GO:0000785 // GO:0005634	chromatin // nucleus	GO:0042393	histone binding	---	---
10350392	Aspm	7.47669	7.49338	8.27321	8.03609	7.15417	7.06976		GO:0007049 // GO:0007067 // GO:0021873 // GO:0045665 // GO:0045769 // GO:0051301 // GO:0051661	cell cycle // mitosis // forebrain neuroblast division // negative regulation of neuron differentiation // negative regulation of asymmetric cell division // cell division // maintenance of centrosome location	GO:0000922 // GO:0005634 // GO:0005737	spindle pole // nucleus // cytoplasm	GO:0003674 // GO:0005516	molecular_function // calmodulin binding	---	---
10588419	Aste1	8.63959	8.61044	8.02133	8.14954	8.25252	8.29072		GO:0008150	biological_process	GO:0005575	cellular_component	GO:0003674	molecular_function	---	---
10428763	Atad2	9.54564	9.62359	10.0697	10.2296	9.28878	9.26092		GO:0006350 // GO:0008150 // GO:0045449	transcription // biological_process // regulation of transcription	GO:0005575 // GO:0005634	cellular_component // nucleus	GO:0000166 // GO:0003674 // GO:0005524 // GO:0016787 // GO:0017111 // GO:0042624	nucleotide binding // molecular_function // ATP binding // hydrolase activity // nucleoside-triphosphatase activity // ATPase activity, uncoupled	---	---
10379363	Atad5	7.6304	7.55234	8.11443	8.03651	7.23707	7.36188		GO:0006974 // GO:0008150	response to DNA damage stimulus // biological_process	GO:0005575 // GO:0005634	cellular_component // nucleus	GO:0000166 // GO:0003674 // GO:0005524 // GO:0017111	nucleotide binding // molecular_function // ATP binding // nucleoside-triphosphatase activity	---	---
10402519	Atg2b	10.1395	10.0006	9.52981	9.62386	9.70608	9.87092		GO:0008150	biological_process	GO:0005575	cellular_component	GO:0003674	molecular_function	---	---
10528567	Atg9b	9.12915	9.05493	8.4844	8.6717	8.5432	8.54006		GO:0000045 // GO:0006914	autophagic vacuole assembly // autophagy	GO:0005737 // GO:0005776 // GO:0016020 // GO:0016021 // GO:0031410	cytoplasm // autophagic vacuole // membrane // integral to membrane // cytoplasmic vesicle	GO:0003674	molecular_function	---	---
10545372	Atoh8	9.80956	9.67633	10.7536	10.6258	9.79505	9.73129		GO:0006350 // GO:0007275 // GO:0007399 // GO:0030154 // GO:0045449	transcription // multicellular organismal development // nervous system development // cell differentiation // regulation of transcription	GO:0005634	nucleus	GO:0003677 // GO:0030528	DNA binding // transcription regulator activity	---	---
10522335	Atp10d	10.3122	10.1684	11.0588	11.1073	10.2234	10.3741		GO:0006754 // GO:0006812 // GO:0008152 // GO:0015914	ATP biosynthetic process // cation transport // metabolic process // phospholipid transport	GO:0005739 // GO:0016020 // GO:0016021	mitochondrion // membrane // integral to membrane	GO:0000166 // GO:0000287 // GO:0003824 // GO:0004012 // GO:0005524 // GO:0015662 // GO:0016787 // GO:0016820 // GO:0046872	nucleotide binding // magnesium ion binding // catalytic activity // phospholipid-translocating ATPase activity // ATP binding // ATPase activity, coupled to transmembrane movement of ions, phosphorylative mechanism // hydrolase activity // hydrolase activity, acting on acid anhydrides, catalyzing transmembrane movement of substances // metal ion binding	---	---
10439566	Atp6v1a	12.7898	12.738	12.2351	12.2498	12.4739	12.5304		GO:0006810 // GO:0006811 // GO:0008150 // GO:0015986 // GO:0015992 // GO:0046034	transport // ion transport // biological_process // ATP synthesis coupled proton transport // proton transport // ATP metabolic process	GO:0005739 // GO:0005829 // GO:0005886 // GO:0016469 // GO:0033178 // GO:0033180	mitochondrion // cytosol // plasma membrane // proton-transporting two-sector ATPase complex // proton-transporting two-sector ATPase complex, catalytic domain // proton-transporting V-type ATPase, V1 domain	GO:0000166 // GO:0003674 // GO:0005524 // GO:0016787 // GO:0016820 // GO:0046933 // GO:0046961	nucleotide binding // molecular_function // ATP binding // hydrolase activity // hydrolase activity, acting on acid anhydrides, catalyzing transmembrane movement of substances // hydrogen ion transporting ATP synthase activity, rotational mechanism // proton-transporting ATPase activity, rotational mechanism	---	---
10530319	Atp8a1	9.16656	9.12245	8.25099	8.17899	9.23981	9.32019		GO:0006754 // GO:0008152 // GO:0015914	ATP biosynthetic process // metabolic process // phospholipid transport	GO:0016020 // GO:0016021 // GO:0031410	membrane // integral to membrane // cytoplasmic vesicle	GO:0000166 // GO:0000287 // GO:0003824 // GO:0004012 // GO:0005524 // GO:0015662 // GO:0016787 // GO:0016820 // GO:0046872	nucleotide binding // magnesium ion binding // catalytic activity // phospholipid-translocating ATPase activity // ATP binding // ATPase activity, coupled to transmembrane movement of ions, phosphorylative mechanism // hydrolase activity // hydrolase activity, acting on acid anhydrides, catalyzing transmembrane movement of substances // metal ion binding	---	---
10489985	Atp9a	10.2738	10.1525	9.54845	9.58834	10.8758	10.9041		GO:0006754 // GO:0008152 // GO:0015914	ATP biosynthetic process // metabolic process // phospholipid transport	GO:0016020 // GO:0016021	membrane // integral to membrane	GO:0000166 // GO:0000287 // GO:0003824 // GO:0004012 // GO:0005524 // GO:0015662 // GO:0016787 // GO:0016820 // GO:0046872	nucleotide binding // magnesium ion binding // catalytic activity // phospholipid-translocating ATPase activity // ATP binding // ATPase activity, coupled to transmembrane movement of ions, phosphorylative mechanism // hydrolase activity // hydrolase activity, acting on acid anhydrides, catalyzing transmembrane movement of substances // metal ion binding	---	---
10490104	Aurka	8.84518	8.86977	9.4726	9.37098	8.86706	8.87013		GO:0000278 // GO:0006468 // GO:0007049 // GO:0007067 // GO:0051301	mitotic cell cycle // protein amino acid phosphorylation // cell cycle // mitosis // cell division	GO:0005737 // GO:0005813 // GO:0005819 // GO:0005856 // GO:0005874	cytoplasm // centrosome // spindle // cytoskeleton // microtubule	GO:0000166 // GO:0004672 // GO:0004674 // GO:0005515 // GO:0005524 // GO:0016301 // GO:0016740 // GO:0031625	nucleotide binding // protein kinase activity // protein serine/threonine kinase activity // protein binding // ATP binding // kinase activity // transferase activity // ubiquitin protein ligase binding	---	---
10377405	Aurkb	9.87345	9.76731	11.1462	10.9903	9.87019	9.77077		GO:0000910 // GO:0006468 // GO:0007049 // GO:0007067 // GO:0051301	cytokinesis // protein amino acid phosphorylation // cell cycle // mitosis // cell division	GO:0000775 // GO:0005634 // GO:0005694 // GO:0005737 // GO:0005819 // GO:0005856 // GO:0030496	chromosome, centromeric region // nucleus // chromosome // cytoplasm // spindle // cytoskeleton // midbody	GO:0000166 // GO:0004672 // GO:0004674 // GO:0005524 // GO:0016301 // GO:0016740 // GO:0046872	nucleotide binding // protein kinase activity // protein serine/threonine kinase activity // ATP binding // kinase activity // transferase activity // metal ion binding	---	---
10538526	Avl9	11.6777	11.7478	10.7595	10.814	10.9064	10.9491		GO:0008150	biological_process	GO:0005575 // GO:0016020 // GO:0016021	cellular_component // membrane // integral to membrane	GO:0003674	molecular_function	---	---
10466127	AW112010	9.61383	9.61024	8.97544	9.21466	10.0173	10.0617		GO:0008150	biological_process	GO:0005575	cellular_component	GO:0003674	molecular_function	---	---
10382228	Axin2	10.254	10.175	9.46162	9.65907	8.74793	8.92926		GO:0001756 // GO:0001957 // GO:0007275 // GO:0008219 // GO:0008285 // GO:0008285 // GO:0016055 // GO:0030111 // GO:0030178 // GO:0045668	somitogenesis // intramembranous ossification // multicellular organismal development // cell death // negative regulation of cell proliferation // negative regulation of cell proliferation // Wnt receptor signaling pathway // regulation of Wnt receptor signaling pathway // negative regulation of Wnt receptor signaling pathway // negative regulation of osteoblast differentiation	GO:0005622 // GO:0005634 // GO:0005737	intracellular // nucleus // cytoplasm	GO:0004871 // GO:0005515 // GO:0008013 // GO:0019901	signal transducer activity // protein binding // beta-catenin binding // protein kinase binding	---	---
10498647	B3galnt1	8.79193	8.79894	9.4523	9.63423	7.52543	7.35216		GO:0006486 // GO:0009312	protein amino acid glycosylation // oligosaccharide biosynthetic process	GO:0005794 // GO:0016020 // GO:0016021	Golgi apparatus // membrane // integral to membrane	GO:0008378 // GO:0008499 // GO:0016740 // GO:0016757 // GO:0047273	galactosyltransferase activity // UDP-galactose:beta-N-acetylglucosamine beta-1,3-galactosyltransferase activity // transferase activity // transferase activity, transferring glycosyl groups // galactosylgalactosylglucosylceramide beta-D-acetylgalactosaminyltransferase activity	---	---
10403664	B3galnt2	10.5787	10.5211	10.0589	10.0708	10.3512	10.3885		GO:0006486 // GO:0019276	protein amino acid glycosylation // UDP-N-acetylgalactosamine metabolic process	GO:0005575 // GO:0005794 // GO:0016020 // GO:0016021	cellular_component // Golgi apparatus // membrane // integral to membrane	GO:0008376 // GO:0008378 // GO:0016740 // GO:0016757	acetylgalactosaminyltransferase activity // galactosyltransferase activity // transferase activity // transferase activity, transferring glycosyl groups	---	---
10579602	B3gnt3	9.28009	9.23626	9.92833	9.71932	9.74507	9.61636		GO:0006486 // GO:0008150	protein amino acid glycosylation // biological_process	GO:0005575 // GO:0005794 // GO:0016020 // GO:0016021	cellular_component // Golgi apparatus // membrane // integral to membrane	GO:0003674 // GO:0008378 // GO:0016740 // GO:0016757	molecular_function // galactosyltransferase activity // transferase activity // transferase activity, transferring glycosyl groups	---	---
10366848	B4galnt1	10.9891	10.9023	10.1725	10.135	9.81105	9.85239		GO:0001574 // GO:0001574 // GO:0006687 // GO:0007283 // GO:0019915 // GO:0030259	ganglioside biosynthetic process // ganglioside biosynthetic process // glycosphingolipid metabolic process // spermatogenesis // lipid storage // lipid glycosylation	GO:0005794 // GO:0005886 // GO:0016020 // GO:0016021 // GO:0030173	Golgi apparatus // plasma membrane // membrane // integral to membrane // integral to Golgi membrane	GO:0003947 // GO:0008376 // GO:0016740 // GO:0016757 // GO:0016758	(N-acetylneuraminyl)-galactosylglucosylceramide N-acetylgalactosaminyltransferase activity // acetylgalactosaminyltransferase activity // transferase activity // transferase activity, transferring glycosyl groups // transferase activity, transferring hexosyl groups	---	---
10457733	B4galt6	10.0575	10.0662	10.5022	10.6784	10.2185	10.1526		GO:0005975 // GO:0030148	carbohydrate metabolic process // sphingolipid biosynthetic process	GO:0005575 // GO:0005794 // GO:0016020 // GO:0016021	cellular_component // Golgi apparatus // membrane // integral to membrane	GO:0008378 // GO:0008489 // GO:0016740 // GO:0016757 // GO:0046872	galactosyltransferase activity // UDP-galactose:glucosylceramide beta-1,4-galactosyltransferase activity // transferase activity // transferase activity, transferring glycosyl groups // metal ion binding	---	---
10417124	B930095G15Rik	9.06913	8.89849	8.29092	8.16272	9.57332	9.63359		GO:0008150	biological_process	GO:0005575	cellular_component	GO:0003674	molecular_function	---	---
10355327	Bard1	7.84923	7.55067	8.40362	8.24893	7.91883	7.79624		GO:0006281 // GO:0006974 // GO:0043065	DNA repair // response to DNA damage stimulus // positive regulation of apoptosis	GO:0005622 // GO:0005634 // GO:0005634 // GO:0005737	intracellular // nucleus // nucleus // cytoplasm	GO:0003723 // GO:0005515 // GO:0008270 // GO:0016874 // GO:0046872	RNA binding // protein binding // zinc ion binding // ligase activity // metal ion binding	---	---
10460767	Batf2	8.2952	8.35777	9.07784	9.0839	8.78884	8.7419		GO:0006355 // GO:0008150	regulation of transcription, DNA-dependent // biological_process	GO:0005575 // GO:0005634	cellular_component // nucleus	GO:0003674 // GO:0003677 // GO:0003700 // GO:0043565 // GO:0046983	molecular_function // DNA binding // transcription factor activity // sequence-specific DNA binding // protein dimerization activity	---	---
10563303	Bax	11.1532	11.0497	10.2616	10.7026	10.0163	10.1007		GO:0001101 // GO:0001541 // GO:0001541 // GO:0001764 // GO:0001776 // GO:0001777 // GO:0001782 // GO:0001782 // GO:0001783 // GO:0001822 // GO:0001836 // GO:0001836 // GO:0001836 // GO:0001844 // GO:0001974 // GO:0002262 // GO:0002352 // GO:0002358 // GO:0002904 // GO:0006687 // GO:0006808 // GO:0006915 // GO:0006915 // GO:0006915 // GO:0006915 // GO:0006917 // GO:0006917 // GO:0006917 // GO:0006…	response to acid // ovarian follicle development // ovarian follicle development // neuron migration // leukocyte homeostasis // T cell homeostatic proliferation // B cell homeostasis // B cell homeostasis // B cell apoptosis // kidney development // release of cytochrome c from mitochondria // release of cytochrome c from mitochondria // release of cytochrome c from mitochondria // protein inser…	GO:0005622 // GO:0005625 // GO:0005737 // GO:0005737 // GO:0005739 // GO:0005739 // GO:0005741 // GO:0005783 // GO:0005829 // GO:0005829 // GO:0016020 // GO:0016021 // GO:0031966 // GO:0031966 // GO:0044445	intracellular // soluble fraction // cytoplasm // cytoplasm // mitochondrion // mitochondrion // mitochondrial outer membrane // endoplasmic reticulum // cytosol // cytosol // membrane // integral to membrane // mitochondrial membrane // mitochondrial membrane // cytosolic part	GO:0005515 // GO:0031072 // GO:0042803 // GO:0042803 // GO:0046982 // GO:0046982 // GO:0051087 // GO:0051400 // GO:0051434	protein binding // heat shock protein binding // protein homodimerization activity // protein homodimerization activity // protein heterodimerization activity // protein heterodimerization activity // chaperone binding // BH domain binding // BH3 domain binding	---	---
10490632	BC006779	9.88321	9.84877	10.4673	10.3103	9.41958	9.43595		GO:0008150	biological_process	GO:0005575	cellular_component	GO:0000166 // GO:0003674 // GO:0003677 // GO:0005524	nucleotide binding // molecular_function // DNA binding // ATP binding	---	---
10455970	BC023105 // BC023105	9.61648	9.63264	10.8055	10.6878	6.6997	6.32949		GO:0008150 // GO:0008150	biological_process // biological_process	GO:0005575 // GO:0005575	cellular_component // cellular_component	GO:0003674 // GO:0003674	molecular_function // molecular_function	---	---
10556957	BC030336	10.7122	10.6106	9.89053	10.0694	10.2597	10.3774		GO:0008150 // GO:0055114	biological_process // oxidation reduction	GO:0005575 // GO:0016020	cellular_component // membrane	GO:0003674 // GO:0016491	molecular_function // oxidoreductase activity	---	---
10535006	BC037034	10.2405	10.0931	9.46867	9.57869	10.2856	10.1567		GO:0008150	biological_process	GO:0005575	cellular_component	GO:0003674	molecular_function	---	---
10474642	BC052040	9.71349	9.63371	10.3291	10.0362	9.87441	9.89532		GO:0008150	biological_process	GO:0005575	cellular_component	GO:0003674	molecular_function	---	---
10494910	Bcas2	9.56958	9.57097	8.89257	9.10264	9.02817	9.10306		GO:0006397 // GO:0008150 // GO:0008380	mRNA processing // biological_process // RNA splicing	GO:0005634 // GO:0005681	nucleus // spliceosomal complex	GO:0003674	molecular_function	---	---
10587534	Bckdhb	9.42685	9.36786	9.69496	10.2127	9.86561	9.84331		GO:0008152 // GO:0009063 // GO:0055114	metabolic process // cellular amino acid catabolic process // oxidation reduction	GO:0005739 // GO:0005743	mitochondrion // mitochondrial inner membrane	GO:0003824 // GO:0003826 // GO:0003863 // GO:0016491 // GO:0032403	catalytic activity // alpha-ketoacid dehydrogenase activity // 3-methyl-2-oxobutanoate dehydrogenase (2-methylpropanoyl-transferring) activity // oxidoreductase activity // protein complex binding	---	---
10353775	Bend6	7.81018	7.90917	8.55422	8.34845	8.06535	8.09457		GO:0008150	biological_process	GO:0005575	cellular_component	GO:0003674	molecular_function	---	---
10382998	Birc5	7.73647	7.52282	8.15922	8.20988	7.49122	7.36779		GO:0000226 // GO:0006915 // GO:0006916 // GO:0006916 // GO:0006916 // GO:0007049 // GO:0007059 // GO:0007067 // GO:0009790 // GO:0043524 // GO:0045787 // GO:0051301	microtubule cytoskeleton organization // apoptosis // anti-apoptosis // anti-apoptosis // anti-apoptosis // cell cycle // chromosome segregation // mitosis // embryonic development // negative regulation of neuron apoptosis // positive regulation of cell cycle // cell division	GO:0000775 // GO:0005622 // GO:0005634 // GO:0005694 // GO:0005737 // GO:0005737 // GO:0005856 // GO:0016324 // GO:0030496	chromosome, centromeric region // intracellular // nucleus // chromosome // cytoplasm // cytoplasm // cytoskeleton // apical plasma membrane // midbody	GO:0004869 // GO:0030414 // GO:0046872	cysteine-type endopeptidase inhibitor activity // peptidase inhibitor activity // metal ion binding	---	---
10564978	Blm	7.81174	7.73122	8.20629	8.47117	7.46026	7.43729		GO:0000723 // GO:0006260 // GO:0006281 // GO:0006310 // GO:0044237 // GO:0045950 // GO:0046632 // GO:0046641 // GO:0051098 // GO:0051276	telomere maintenance // DNA replication // DNA repair // DNA recombination // cellular metabolic process // negative regulation of mitotic recombination // alpha-beta T cell differentiation // positive regulation of alpha-beta T cell proliferation // regulation of binding // chromosome organization	GO:0001673 // GO:0005622 // GO:0005634 // GO:0005657 // GO:0005737 // GO:0045120	male germ cell nucleus // intracellular // nucleus // replication fork // cytoplasm // pronucleus	GO:0000166 // GO:0003676 // GO:0003677 // GO:0003824 // GO:0004386 // GO:0005515 // GO:0005524 // GO:0008026 // GO:0016787 // GO:0016818 // GO:0043140	nucleotide binding // nucleic acid binding // DNA binding // catalytic activity // helicase activity // protein binding // ATP binding // ATP-dependent helicase activity // hydrolase activity // hydrolase activity, acting on acid anhydrides, in phosphorus-containing anhydrides // ATP-dependent 3'-5' DNA helicase activity	---	---
10421361	Bmp1	12.0517	11.9738	11.4174	11.5765	11.3251	11.2394		GO:0001503 // GO:0006508 // GO:0007275 // GO:0030154 // GO:0051216 // GO:0061036	ossification // proteolysis // multicellular organismal development // cell differentiation // cartilage development // positive regulation of cartilage development	GO:0005615 // GO:0031988	extracellular space // membrane-bounded vesicle	GO:0004222 // GO:0005125 // GO:0005509 // GO:0008083 // GO:0008233 // GO:0008237 // GO:0008270 // GO:0016787 // GO:0046872	metalloendopeptidase activity // cytokine activity // calcium ion binding // growth factor activity // peptidase activity // metallopeptidase activity // zinc ion binding // hydrolase activity // metal ion binding	---	---
10419261	Bmp4	10.4072	10.3645	12.5247	12.4342	11.668	11.5846		GO:0001501 // GO:0001501 // GO:0001503 // GO:0001525 // GO:0001541 // GO:0001568 // GO:0001649 // GO:0001654 // GO:0001656 // GO:0001656 // GO:0001656 // GO:0001657 // GO:0001657 // GO:0001657 // GO:0001657 // GO:0001658 // GO:0001707 // GO:0001759 // GO:0001822 // GO:0001822 // GO:0001934 // GO:0001934 // GO:0001944 // GO:0002244 // GO:0003014 // GO:0007275 // GO:0007281 // GO:0007500 // GO:0007…	skeletal system development // skeletal system development // ossification // angiogenesis // ovarian follicle development // blood vessel development // osteoblast differentiation // eye development // metanephros development // metanephros development // metanephros development // ureteric bud development // ureteric bud development // ureteric bud development // ureteric bud development // bra…	GO:0005576 // GO:0005578 // GO:0005615 // GO:0005615 // GO:0005737 // GO:0031988	extracellular region // proteinaceous extracellular matrix // extracellular space // extracellular space // cytoplasm // membrane-bounded vesicle	GO:0005125 // GO:0005515 // GO:0008083 // GO:0008201 // GO:0042803 // GO:0070700	cytokine activity // protein binding // growth factor activity // heparin binding // protein homodimerization activity // BMP receptor binding	---	---
10404686	Bmp6	10.1413	10.0641	10.8748	10.9088	10.3602	10.5364		GO:0001503 // GO:0001649 // GO:0001654 // GO:0001822 // GO:0001958 // GO:0006954 // GO:0007275 // GO:0030154 // GO:0030509 // GO:0030539 // GO:0040007 // GO:0045666 // GO:0045669 // GO:0051216	ossification // osteoblast differentiation // eye development // kidney development // endochondral ossification // inflammatory response // multicellular organismal development // cell differentiation // BMP signaling pathway // male genitalia development // growth // positive regulation of neuron differentiation // positive regulation of osteoblast differentiation // cartilage development	GO:0005576 // GO:0005615 // GO:0005737 // GO:0031988	extracellular region // extracellular space // cytoplasm // membrane-bounded vesicle	GO:0005125 // GO:0005515 // GO:0008083 // GO:0046982 // GO:0070700	cytokine activity // protein binding // growth factor activity // protein heterodimerization activity // BMP receptor binding	---	---
10583870	Bmper	9.22354	9.13063	10.186	10.2966	8.93666	8.8286		GO:0001657 // GO:0030514	ureteric bud development // negative regulation of BMP signaling pathway	GO:0005576	extracellular region	GO:0005515	protein binding	---	---
10607752	Bmx	5.20041	5.18901	10.285	10.7004	5.18742	4.99581		GO:0006468	protein amino acid phosphorylation	GO:0005737	cytoplasm	GO:0000166 // GO:0004672 // GO:0004713 // GO:0004715 // GO:0004872 // GO:0005515 // GO:0005524 // GO:0016301 // GO:0016740 // GO:0046872	nucleotide binding // protein kinase activity // protein tyrosine kinase activity // non-membrane spanning protein tyrosine kinase activity // receptor activity // protein binding // ATP binding // kinase activity // transferase activity // metal ion binding	---	---
10414269	Bnip3	10.2488	10.1929	10.6202	10.8028	11.2561	11.212		GO:0006915 // GO:0006915 // GO:0042981 // GO:0043065 // GO:0050873	apoptosis // apoptosis // regulation of apoptosis // positive regulation of apoptosis // brown fat cell differentiation	GO:0005739 // GO:0005739 // GO:0005740 // GO:0016020 // GO:0016021 // GO:0031966	mitochondrion // mitochondrion // mitochondrial envelope // membrane // integral to membrane // mitochondrial membrane	---	---	---	---
10391461	Brca1	7.65587	7.66692	8.53407	8.61673	7.77534	7.65605		GO:0006260 // GO:0006281 // GO:0006633 // GO:0006974 // GO:0007049 // GO:0007098 // GO:0008610 // GO:0008630 // GO:0009048 // GO:0043009 // GO:0051298	DNA replication // DNA repair // fatty acid biosynthetic process // response to DNA damage stimulus // cell cycle // centrosome cycle // lipid biosynthetic process // DNA damage response, signal transduction resulting in induction of apoptosis // dosage compensation, by inactivation of X chromosome // chordate embryonic development // centrosome duplication	GO:0000793 // GO:0005622 // GO:0005634 // GO:0005737 // GO:0005759 // GO:0005813 // GO:0030529	condensed chromosome // intracellular // nucleus // cytoplasm // mitochondrial matrix // centrosome // ribonucleoprotein complex	GO:0003677 // GO:0003684 // GO:0003723 // GO:0005515 // GO:0008270 // GO:0016874 // GO:0046872	DNA binding // damaged DNA binding // RNA binding // protein binding // zinc ion binding // ligase activity // metal ion binding	---	---
10527801	Brca2	7.97298	7.66955	8.596	8.56589	7.96382	8.16432		GO:0000724 // GO:0001556 // GO:0001833 // GO:0006281 // GO:0006302 // GO:0006310 // GO:0006974 // GO:0006978 // GO:0007049 // GO:0007090 // GO:0007141 // GO:0007283 // GO:0007283 // GO:0007420 // GO:0007569 // GO:0008283 // GO:0008585 // GO:0008630 // GO:0010165 // GO:0010225 // GO:0010332 // GO:0030097 // GO:0030879 // GO:0032465 // GO:0035264 // GO:0042771 // GO:0042771 // GO:0043009 // GO:0045…	double-strand break repair via homologous recombination // oocyte maturation // inner cell mass cell proliferation // DNA repair // double-strand break repair // DNA recombination // response to DNA damage stimulus // DNA damage response, signal transduction by p53 class mediator resulting in transcription of p21 class mediator // cell cycle // regulation of S phase of mitotic cell cycle // male …	GO:0005634 // GO:0005737	nucleus // cytoplasm	GO:0003697 // GO:0005515 // GO:0005515	single-stranded DNA binding // protein binding // protein binding	---	---
10389395	Brip1	7.39123	7.30597	8.17062	8.33724	6.91095	6.69875		GO:0006139 // GO:0006281 // GO:0006357 // GO:0006974	nucleobase, nucleoside, nucleotide and nucleic acid metabolic process // DNA repair // regulation of transcription from RNA polymerase II promoter // response to DNA damage stimulus	GO:0005634 // GO:0005737	nucleus // cytoplasm	GO:0000166 // GO:0003674 // GO:0003676 // GO:0004386 // GO:0005524 // GO:0008026 // GO:0016787 // GO:0016818	nucleotide binding // molecular_function // nucleic acid binding // helicase activity // ATP binding // ATP-dependent helicase activity // hydrolase activity // hydrolase activity, acting on acid anhydrides, in phosphorus-containing anhydrides	---	---
10357875	Btg2	11.8313	11.8252	10.9473	11.2859	10.8227	10.9025		GO:0006350 // GO:0006479 // GO:0006974 // GO:0009952 // GO:0030182 // GO:0043066 // GO:0045449 // GO:0045768	transcription // protein amino acid methylation // response to DNA damage stimulus // anterior/posterior pattern formation // neuron differentiation // negative regulation of apoptosis // regulation of transcription // positive regulation of anti-apoptosis	---	---	GO:0005515	protein binding	---	---
10487480	Bub1	8.33164	7.89666	9.61835	9.52318	8.13299	7.88182		GO:0006468 // GO:0006915 // GO:0007049 // GO:0007059 // GO:0007067 // GO:0009790 // GO:0051301 // GO:0071173	protein amino acid phosphorylation // apoptosis // cell cycle // chromosome segregation // mitosis // embryonic development // cell division // spindle assembly checkpoint	GO:0000775 // GO:0000776 // GO:0000776 // GO:0000780 // GO:0005634	chromosome, centromeric region // kinetochore // kinetochore // condensed nuclear chromosome, centromeric region // nucleus	GO:0000166 // GO:0004672 // GO:0004674 // GO:0005524 // GO:0016301 // GO:0016740	nucleotide binding // protein kinase activity // protein serine/threonine kinase activity // ATP binding // kinase activity // transferase activity	GenMAPP	Cell_Cycle_KEGG
10474769	Bub1b	7.9635	7.93201	8.51674	8.54751	8.29329	8.23266		GO:0006468 // GO:0006915 // GO:0007049 // GO:0007067 // GO:0007091 // GO:0051301	protein amino acid phosphorylation // apoptosis // cell cycle // mitosis // mitotic metaphase/anaphase transition // cell division	GO:0000776 // GO:0000776 // GO:0000776 // GO:0000940 // GO:0005634 // GO:0005737	kinetochore // kinetochore // kinetochore // outer kinetochore of condensed chromosome // nucleus // cytoplasm	GO:0000166 // GO:0004672 // GO:0004674 // GO:0005524 // GO:0016301 // GO:0016740	nucleotide binding // protein kinase activity // protein serine/threonine kinase activity // ATP binding // kinase activity // transferase activity	GenMAPP	Cell_Cycle_KEGG
10462309	C030016D13Rik	7.59884	7.52213	6.5221	6.93551	7.94986	7.80269		GO:0008150	biological_process	GO:0005575	cellular_component	GO:0003674	molecular_function	---	---
10356248	C130026I21Rik	9.56845	9.6437	10.6401	10.6697	9.81307	9.81198		GO:0008150	biological_process	GO:0005575	cellular_component	GO:0003674	molecular_function	---	---
10480139	C1ql3	8.18085	8.08767	8.96532	9.15262	7.51936	7.49523		GO:0008150	biological_process	GO:0005575 // GO:0005576	cellular_component // extracellular region	GO:0005515	protein binding	---	---
10345404	C230030N03Rik	9.03316	8.97329	8.25555	8.59249	7.77917	7.64368		---	---	---	---	---	---	---	---
10522285	C330024D21Rik	9.38267	8.95406	5.85264	5.53956	5.55319	5.77749		GO:0008150	biological_process	GO:0005575	cellular_component	GO:0003674	molecular_function	---	---
10436106	C330027C09Rik	8.07126	8.07042	8.68956	8.67388	7.70436	7.6737		GO:0008150	biological_process	GO:0005575 // GO:0005737 // GO:0016020 // GO:0016021	cellular_component // cytoplasm // membrane // integral to membrane	GO:0003674 // GO:0005488	molecular_function // binding	---	---
10450242	C4b	8.19019	8.0115	8.99728	9.16703	7.48394	7.41831		GO:0006956 // GO:0016064	complement activation // immunoglobulin mediated immune response	---	---	---	---	GenMAPP	Complement_Activation_Classical
10357516	C4bp	6.83697	6.85385	8.40311	8.03414	6.89249	6.84689		GO:0006958 // GO:0045087	complement activation, classical pathway // innate immune response	GO:0005576	extracellular region	GO:0005515	protein binding	---	---
10541753	C530028O21Rik	9.38195	9.36915	8.88187	8.82683	9.06175	8.99569		GO:0008150	biological_process	GO:0005575 // GO:0016020 // GO:0016021	cellular_component // membrane // integral to membrane	GO:0003674	molecular_function	---	---
10375123	C530030P08Rik	10.1544	10.0882	7.42769	7.45571	10.1939	10.2484		GO:0008150	biological_process	GO:0005575	cellular_component	GO:0003674	molecular_function	---	---
10392910	C630004H02Rik	9.26967	9.03839	9.77551	9.53434	10.9793	11.0652		GO:0008150	biological_process	GO:0005575 // GO:0016020 // GO:0016021	cellular_component // membrane // integral to membrane	GO:0003674	molecular_function	---	---
10606206	C77370	8.17976	7.94468	7.31598	7.49546	6.18713	5.74076		GO:0006139 // GO:0008150	nucleobase, nucleoside, nucleotide and nucleic acid metabolic process // biological_process	GO:0005575	cellular_component	GO:0000166 // GO:0003674 // GO:0003676 // GO:0003887	nucleotide binding // molecular_function // nucleic acid binding // DNA-directed DNA polymerase activity	---	---
10573348	Cacna1a	8.20505	8.19269	7.64453	7.67612	7.67781	7.6777		GO:0000096 // GO:0006006 // GO:0006810 // GO:0006811 // GO:0006816 // GO:0006816 // GO:0007204 // GO:0007214 // GO:0007268 // GO:0007268 // GO:0007270 // GO:0007274 // GO:0007416 // GO:0007628 // GO:0007628 // GO:0014051 // GO:0014056 // GO:0016049 // GO:0017156 // GO:0017158 // GO:0019226 // GO:0021522 // GO:0021590 // GO:0021679 // GO:0021680 // GO:0021702 // GO:0021750 // GO:0021953 // GO:0030…	sulfur amino acid metabolic process // glucose metabolic process // transport // ion transport // calcium ion transport // calcium ion transport // elevation of cytosolic calcium ion concentration // gamma-aminobutyric acid signaling pathway // synaptic transmission // synaptic transmission // nerve-nerve synaptic transmission // neuromuscular synaptic transmission // synapse assembly // adult wa…	GO:0005886 // GO:0005891 // GO:0005891 // GO:0016020 // GO:0016021 // GO:0030425 // GO:0043025 // GO:0043204	plasma membrane // voltage-gated calcium channel complex // voltage-gated calcium channel complex // membrane // integral to membrane // dendrite // neuronal cell body // perikaryon	GO:0003677 // GO:0005216 // GO:0005244 // GO:0005245 // GO:0005245 // GO:0005245 // GO:0005262 // GO:0005515 // GO:0008331 // GO:0008331	DNA binding // ion channel activity // voltage-gated ion channel activity // voltage-gated calcium channel activity // voltage-gated calcium channel activity // voltage-gated calcium channel activity // calcium channel activity // protein binding // high voltage-gated calcium channel activity // high voltage-gated calcium channel activity	---	---
10469404	Cacnb2	8.78746	8.75377	8.1663	8.3204	9.20027	9.32349		GO:0006810 // GO:0006811 // GO:0006816 // GO:0007268 // GO:0007601	transport // ion transport // calcium ion transport // synaptic transmission // visual perception	GO:0005886 // GO:0005891 // GO:0005891 // GO:0016020	plasma membrane // voltage-gated calcium channel complex // voltage-gated calcium channel complex // membrane	GO:0005216 // GO:0005244 // GO:0005245 // GO:0005246 // GO:0005262 // GO:0005515 // GO:0008331	ion channel activity // voltage-gated ion channel activity // voltage-gated calcium channel activity // calcium channel regulator activity // calcium channel activity // protein binding // high voltage-gated calcium channel activity	---	---
10585048	Cadm1	9.27035	9.34014	9.81029	9.8289	9.13576	9.14443		GO:0001889 // GO:0006915 // GO:0007155 // GO:0007156 // GO:0007157 // GO:0007275 // GO:0007283 // GO:0007416 // GO:0008037 // GO:0016338 // GO:0030154 // GO:0042271 // GO:0045954 // GO:0051606	liver development // apoptosis // cell adhesion // homophilic cell adhesion // heterophilic cell-cell adhesion // multicellular organismal development // spermatogenesis // synapse assembly // cell recognition // calcium-independent cell-cell adhesion // cell differentiation // susceptibility to natural killer cell mediated cytotoxicity // positive regulation of natural killer cell mediated cytot…	GO:0005886 // GO:0005886 // GO:0005911 // GO:0008021 // GO:0016020 // GO:0016021 // GO:0016323 // GO:0019717 // GO:0030424 // GO:0030425 // GO:0045202	plasma membrane // plasma membrane // cell-cell junction // synaptic vesicle // membrane // integral to membrane // basolateral plasma membrane // synaptosome // axon // dendrite // synapse	GO:0005102 // GO:0005515 // GO:0008022 // GO:0030165 // GO:0042803	receptor binding // protein binding // protein C-terminus binding // PDZ domain binding // protein homodimerization activity	---	---
10440314	Cadm2	9.7205	9.51635	8.70179	8.64604	7.7141	7.39866		---	---	GO:0005737 // GO:0016020 // GO:0016021 // GO:0030424 // GO:0032809	cytoplasm // membrane // integral to membrane // axon // neuronal cell body membrane	GO:0005515	protein binding	---	---
10484371	Calcrl	8.11017	8.02495	9.05364	9.08391	7.63752	7.66115		GO:0006937 // GO:0007165 // GO:0007166 // GO:0007186 // GO:0007189 // GO:0007507 // GO:0008284 // GO:0048661 // GO:0050728	regulation of muscle contraction // signal transduction // cell surface receptor linked signaling pathway // G-protein coupled receptor protein signaling pathway // activation of adenylate cyclase activity by G-protein signaling pathway // heart development // positive regulation of cell proliferation // positive regulation of smooth muscle cell proliferation // negative regulation of inflammator…	GO:0005886 // GO:0016020 // GO:0016021	plasma membrane // membrane // integral to membrane	GO:0001635 // GO:0004871 // GO:0004872 // GO:0004888 // GO:0004930 // GO:0004948	calcitonin gene-related polypeptide receptor activity // signal transducer activity // receptor activity // transmembrane receptor activity // G-protein coupled receptor activity // calcitonin receptor activity	---	---
10509568	Camk2n1	9.28224	9.25447	8.77067	8.79463	9.62972	9.53268		GO:0008150	biological_process	GO:0005886 // GO:0014069 // GO:0016020 // GO:0019717 // GO:0030054 // GO:0030425 // GO:0043025 // GO:0045202 // GO:0045211	plasma membrane // postsynaptic density // membrane // synaptosome // cell junction // dendrite // neuronal cell body // synapse // postsynaptic membrane	GO:0004860 // GO:0019901	protein kinase inhibitor activity // protein kinase binding	---	---
10404913	Cap2	9.02929	8.78622	8.52676	8.2992	7.57758	7.40677		GO:0007010	cytoskeleton organization	GO:0005886 // GO:0016020	plasma membrane // membrane	GO:0003779 // GO:0005488	actin binding // binding	---	---
10565689	Capn5	9.04709	9.0166	9.551	9.57038	8.78466	8.48481		GO:0006508	proteolysis	GO:0005622	intracellular	GO:0004197 // GO:0004198 // GO:0008233 // GO:0008234 // GO:0016787	cysteine-type endopeptidase activity // calcium-dependent cysteine-type endopeptidase activity // peptidase activity // cysteine-type peptidase activity // hydrolase activity	GenMAPP	Integrin-mediated_cell_adhesion_KEGG
10607143	Capn6	6.87585	6.8558	7.789	7.70202	7.06074	6.83641		GO:0006508	proteolysis	GO:0005622	intracellular	GO:0004198	calcium-dependent cysteine-type endopeptidase activity	GenMAPP	Integrin-mediated_cell_adhesion_KEGG
10490923	Car2	7.05979	7.01696	8.60116	8.87686	6.52387	6.71164		GO:0002009 // GO:0006730 // GO:0015670 // GO:0032849 // GO:0045672 // GO:0045780 // GO:0046903	morphogenesis of an epithelium // one-carbon metabolic process // carbon dioxide transport // positive regulation of cellular pH reduction // positive regulation of osteoclast differentiation // positive regulation of bone resorption // secretion	GO:0005615 // GO:0005737 // GO:0005829 // GO:0005902 // GO:0016323 // GO:0030424 // GO:0045177	extracellular space // cytoplasm // cytosol // microvillus // basolateral plasma membrane // axon // apical part of cell	GO:0004089 // GO:0005515 // GO:0008270 // GO:0016829 // GO:0046872	carbonate dehydratase activity // protein binding // zinc ion binding // lyase activity // metal ion binding	---	---
10474875	Casc5	8.04344	7.85746	9.12041	9.06926	7.86887	7.76068		GO:0007049 // GO:0007059 // GO:0007067 // GO:0008150 // GO:0051301	cell cycle // chromosome segregation // mitosis // biological_process // cell division	GO:0000776 // GO:0005575 // GO:0005634	kinetochore // cellular_component // nucleus	GO:0003674	molecular_function	---	---
10583008	Casp12	10.4065	10.3957	11.1712	10.8633	9.51157	9.69332		GO:0006508 // GO:0006508 // GO:0006915 // GO:0006917 // GO:0006926 // GO:0016540 // GO:0030968 // GO:0042981 // GO:0043065 // GO:0043280 // GO:0070059	proteolysis // proteolysis // apoptosis // induction of apoptosis // virus-infected cell apoptosis // protein autoprocessing // endoplasmic reticulum unfolded protein response // regulation of apoptosis // positive regulation of apoptosis // positive regulation of caspase activity // apoptosis in response to endoplasmic reticulum stress	GO:0005622 // GO:0005634 // GO:0005783 // GO:0005792 // GO:0005829	intracellular // nucleus // endoplasmic reticulum // microsome // cytosol	GO:0004175 // GO:0004197 // GO:0005515 // GO:0005515 // GO:0008233 // GO:0008234 // GO:0016787	endopeptidase activity // cysteine-type endopeptidase activity // protein binding // protein binding // peptidase activity // cysteine-type peptidase activity // hydrolase activity	---	---
10370522	Casp14	8.76439	8.74532	7.68756	7.71666	6.93953	7.02207		GO:0006508 // GO:0006915 // GO:0006917 // GO:0006917 // GO:0030154	proteolysis // apoptosis // induction of apoptosis // induction of apoptosis // cell differentiation	GO:0005634 // GO:0005737 // GO:0045095	nucleus // cytoplasm // keratin filament	GO:0004197 // GO:0008233 // GO:0008233 // GO:0008234 // GO:0016787	cysteine-type endopeptidase activity // peptidase activity // peptidase activity // cysteine-type peptidase activity // hydrolase activity	---	---
10393936	Cbr2	6.9142	6.80919	8.12887	7.74241	7.24341	6.97972		GO:0006116 // GO:0008152 // GO:0051262 // GO:0055114	NADH oxidation // metabolic process // protein tetramerization // oxidation reduction	GO:0005739	mitochondrion	GO:0003824 // GO:0004090 // GO:0004090 // GO:0005488 // GO:0005515 // GO:0016491 // GO:0043621	catalytic activity // carbonyl reductase (NADPH) activity // carbonyl reductase (NADPH) activity // binding // protein binding // oxidoreductase activity // protein self-association	---	---
10481435	Ccbl1	9.96669	9.72318	9.21389	9.33038	8.90305	8.95441		GO:0008150 // GO:0009058	biological_process // biosynthetic process	GO:0005575 // GO:0005737	cellular_component // cytoplasm	GO:0003674 // GO:0003824 // GO:0008483 // GO:0016212 // GO:0016740 // GO:0016769 // GO:0016829 // GO:0016847 // GO:0030170 // GO:0047316 // GO:0047804	molecular_function // catalytic activity // transaminase activity // kynurenine-oxoglutarate transaminase activity // transferase activity // transferase activity, transferring nitrogenous groups // lyase activity // 1-aminocyclopropane-1-carboxylate synthase activity // pyridoxal phosphate binding // glutamine-phenylpyruvate transaminase activity // cysteine-S-conjugate beta-lyase activity	---	---
10502156	Ccdc109b	7.05052	7.09305	9.74821	9.79389	8.70158	8.73024		GO:0008150	biological_process	GO:0005575 // GO:0016020 // GO:0016021	cellular_component // membrane // integral to membrane	GO:0003674	molecular_function	---	---
10469066	Ccdc3	9.62124	9.61251	8.71296	8.56492	7.60393	7.63969		GO:0008150	biological_process	GO:0005575	cellular_component	GO:0003674	molecular_function	---	---
10456545	Ccdc68	8.1014	7.90495	9.39991	9.69423	6.98581	6.74923		GO:0008150	biological_process	GO:0005575	cellular_component	GO:0003674	molecular_function	---	---
10384797	Ccdc85a	8.11834	7.94632	9.25171	9.23237	8.25996	8.31943		GO:0008150	biological_process	GO:0005575	cellular_component	GO:0003674	molecular_function	---	---
10389207	Ccl5	9.37899	9.37672	11.4051	11.2283	9.61725	9.51553		GO:0006935 // GO:0006954 // GO:0006955 // GO:0031622 // GO:0034097 // GO:0034612 // GO:0045672 // GO:0048247	chemotaxis // inflammatory response // immune response // positive regulation of fever // response to cytokine stimulus // response to tumor necrosis factor // positive regulation of osteoclast differentiation // lymphocyte chemotaxis	GO:0005576 // GO:0005615 // GO:0005625 // GO:0005737	extracellular region // extracellular space // soluble fraction // cytoplasm	GO:0005125 // GO:0008009	cytokine activity // chemokine activity	---	---
10497831	Ccna2	9.73561	9.5893	11.1005	10.9228	9.7883	9.72396		GO:0007049 // GO:0007067 // GO:0045941 // GO:0045941 // GO:0048146 // GO:0051301	cell cycle // mitosis // positive regulation of transcription // positive regulation of transcription // positive regulation of fibroblast proliferation // cell division	GO:0001939 // GO:0001940 // GO:0005634 // GO:0005634 // GO:0005737	female pronucleus // male pronucleus // nucleus // nucleus // cytoplasm	GO:0005515	protein binding	GenMAPP	Cell_Cycle_KEGG
10515836	Ccnb1	9.12846	9.08946	10.2368	10.2411	8.95453	8.85612		GO:0001556 // GO:0001701 // GO:0001933 // GO:0006461 // GO:0006468 // GO:0007049 // GO:0007067 // GO:0010629 // GO:0031442 // GO:0033129 // GO:0051301 // GO:0060045 // GO:0060623	oocyte maturation // in utero embryonic development // negative regulation of protein amino acid phosphorylation // protein complex assembly // protein amino acid phosphorylation // cell cycle // mitosis // negative regulation of gene expression // positive regulation of mRNA 3'-end processing // positive regulation of histone phosphorylation // cell division // positive regulation of cardiac mus…	GO:0005624 // GO:0005625 // GO:0005634 // GO:0005634 // GO:0005737 // GO:0005856	membrane fraction // soluble fraction // nucleus // nucleus // cytoplasm // cytoskeleton	GO:0005515 // GO:0016301 // GO:0019901 // GO:0032403 // GO:0035173	protein binding // kinase activity // protein kinase binding // protein complex binding // histone kinase activity	GenMAPP // GenMAPP	Cell_Cycle_KEGG // G1_to_S_cell_cycle_Reactome
10594774	Ccnb2	9.89977	9.81633	10.9911	10.7698	10.457	10.3843		GO:0001701 // GO:0007049 // GO:0007067 // GO:0040007 // GO:0043029 // GO:0048538 // GO:0051301	in utero embryonic development // cell cycle // mitosis // growth // T cell homeostasis // thymus development // cell division	GO:0005624 // GO:0005634	membrane fraction // nucleus	---	---	GenMAPP	Cell_Cycle_KEGG
10562563	Ccne1	10.3162	10.3348	11.0471	11.0918	9.99167	10.1169		GO:0006270 // GO:0006468 // GO:0006468 // GO:0007049 // GO:0045597 // GO:0051301 // GO:0051726	DNA-dependent DNA replication initiation // protein amino acid phosphorylation // protein amino acid phosphorylation // cell cycle // positive regulation of cell differentiation // cell division // regulation of cell cycle	GO:0000307 // GO:0005634 // GO:0005634 // GO:0005737 // GO:0005813	cyclin-dependent protein kinase holoenzyme complex // nucleus // nucleus // cytoplasm // centrosome	GO:0005515 // GO:0016301 // GO:0016538 // GO:0032403	protein binding // kinase activity // cyclin-dependent protein kinase regulator activity // protein complex binding	GenMAPP // GenMAPP	Cell_Cycle_KEGG // G1_to_S_cell_cycle_Reactome
10503264	Ccne2	8.12652	8.12595	9.58883	9.47191	7.71565	7.80607		GO:0006270 // GO:0007049 // GO:0051301 // GO:0051726	DNA-dependent DNA replication initiation // cell cycle // cell division // regulation of cell cycle	GO:0005634	nucleus	GO:0016538	cyclin-dependent protein kinase regulator activity	---	---
10448506	Ccnf	9.07223	9.0545	9.63203	9.68298	8.01808	7.74107		GO:0000320 // GO:0001890 // GO:0007049 // GO:0007067 // GO:0051301	re-entry into mitotic cell cycle // placenta development // cell cycle // mitosis // cell division	GO:0005634	nucleus	---	---	---	---
10498531	Ccnl1	9.7574	9.71816	9.0506	9.40319	9.6005	9.754		GO:0006350 // GO:0008150 // GO:0045449	transcription // biological_process // regulation of transcription	GO:0005634 // GO:0005737 // GO:0008023 // GO:0016607	nucleus // cytoplasm // transcription elongation factor complex // nuclear speck	GO:0003674	molecular_function	---	---
10458382	Cd14	8.70847	8.45679	8.02794	7.87821	8.9063	8.86114		GO:0002237 // GO:0006954 // GO:0032760 // GO:0045087 // GO:0071222 // GO:0071223	response to molecule of bacterial origin // inflammatory response // positive regulation of tumor necrosis factor production // innate immune response // cellular response to lipopolysaccharide // cellular response to lipoteichoic acid	GO:0005615 // GO:0005886 // GO:0016020 // GO:0031225 // GO:0045121	extracellular space // plasma membrane // membrane // anchored to membrane // membrane raft	GO:0001530 // GO:0005515 // GO:0070891	lipopolysaccharide binding // protein binding // lipoteichoic acid binding	---	---
10362896	Cd24a	10.088	9.9697	12.4017	12.1911	9.32035	9.31878		GO:0001666 // GO:0001775 // GO:0001959 // GO:0002237 // GO:0002329 // GO:0002523 // GO:0002842 // GO:0002863 // GO:0002904 // GO:0006800 // GO:0007157 // GO:0007159 // GO:0007166 // GO:0007204 // GO:0007274 // GO:0007274 // GO:0007406 // GO:0008624 // GO:0008637 // GO:0016477 // GO:0022407 // GO:0022409 // GO:0030262 // GO:0030889 // GO:0031175 // GO:0031175 // GO:0031295 // GO:0032600 // GO:0032…	response to hypoxia // cell activation // regulation of cytokine-mediated signaling pathway // response to molecule of bacterial origin // pre-B cell differentiation // leukocyte migration during inflammatory response // positive regulation of T cell mediated immune response to tumor cell // positive regulation of inflammatory response to antigenic stimulus // positive regulation of B cell apopto…	GO:0005624 // GO:0005886 // GO:0009897 // GO:0009897 // GO:0009986 // GO:0016020 // GO:0031225 // GO:0031362 // GO:0031362 // GO:0031528 // GO:0045121 // GO:0045121 // GO:0060170	membrane fraction // plasma membrane // external side of plasma membrane // external side of plasma membrane // cell surface // membrane // anchored to membrane // anchored to external side of plasma membrane // anchored to external side of plasma membrane // microvillus membrane // membrane raft // membrane raft // cilium membrane	GO:0005515 // GO:0019901 // GO:0030246 // GO:0030296 // GO:0043499	protein binding // protein kinase binding // carbohydrate binding // protein tyrosine kinase activator activity // eukaryotic cell surface binding	---	---
10462390	Cd274	9.22988	9.22797	10.0659	9.86925	9.22647	9.188		GO:0042130	negative regulation of T cell proliferation	GO:0005886 // GO:0009897 // GO:0016020 // GO:0016021	plasma membrane // external side of plasma membrane // membrane // integral to membrane	GO:0004872 // GO:0005515	receptor activity // protein binding	---	---
10594092	Cd276	9.76621	9.71206	10.5222	10.3054	9.91875	9.86074		GO:0030501 // GO:0042130 // GO:0042130 // GO:0045077 // GO:0045077 // GO:0045085 // GO:0045669 // GO:0050728 // GO:0050776	positive regulation of bone mineralization // negative regulation of T cell proliferation // negative regulation of T cell proliferation // negative regulation of interferon-gamma biosynthetic process // negative regulation of interferon-gamma biosynthetic process // negative regulation of interleukin-2 biosynthetic process // positive regulation of osteoblast differentiation // negative regulati…	GO:0009897 // GO:0016020 // GO:0016021	external side of plasma membrane // membrane // integral to membrane	GO:0005102 // GO:0005102	receptor binding // receptor binding	---	---
10352905	Cd34	12.7957	12.8055	13.2791	13.3867	12.9665	12.9653		GO:0007155 // GO:0050900	cell adhesion // leukocyte migration	GO:0005737 // GO:0009897 // GO:0009986 // GO:0016020 // GO:0016021	cytoplasm // external side of plasma membrane // cell surface // membrane // integral to membrane	GO:0005515	protein binding	---	---
10521678	Cd38	12.8611	12.9054	11.9902	11.9256	13.0428	13.0074		GO:0001666 // GO:0007204 // GO:0008152 // GO:0009725 // GO:0030307 // GO:0030890 // GO:0032024 // GO:0033194 // GO:0045779 // GO:0045907 // GO:0060292	response to hypoxia // elevation of cytosolic calcium ion concentration // metabolic process // response to hormone stimulus // positive regulation of cell growth // positive regulation of B cell proliferation // positive regulation of insulin secretion // response to hydroperoxide // negative regulation of bone resorption // positive regulation of vasoconstriction // long term synaptic depression	GO:0005624 // GO:0005634 // GO:0005792 // GO:0005886 // GO:0009986 // GO:0016020 // GO:0016021	membrane fraction // nucleus // microsome // plasma membrane // cell surface // membrane // integral to membrane	GO:0003824 // GO:0003953 // GO:0005488 // GO:0016787 // GO:0016798 // GO:0016849	catalytic activity // NAD+ nucleosidase activity // binding // hydrolase activity // hydrolase activity, acting on glycosyl bonds // phosphorus-oxygen lyase activity	---	---
10436182	Cd47	12.0597	12.055	12.4393	12.7049	11.819	11.9251		GO:0007155 // GO:0008228 // GO:0009617 // GO:0016477 // GO:0050729 // GO:0050766	cell adhesion // opsonization // response to bacterium // cell migration // positive regulation of inflammatory response // positive regulation of phagocytosis	GO:0005886 // GO:0005887 // GO:0016020 // GO:0016021	plasma membrane // integral to plasma membrane // membrane // integral to membrane	GO:0005515	protein binding	---	---
10501063	Cd53	8.08884	8.00466	8.70005	8.51173	8.33737	8.31105		---	---	GO:0009986 // GO:0016020 // GO:0016021	cell surface // membrane // integral to membrane	---	---	---	---
10357488	Cd55	8.69447	8.61287	9.57477	9.73249	9.00253	8.96532		GO:0006958 // GO:0045087	complement activation, classical pathway // innate immune response	GO:0005886 // GO:0009897 // GO:0016020 // GO:0031225	plasma membrane // external side of plasma membrane // membrane // anchored to membrane	GO:0004857	enzyme inhibitor activity	GenMAPP	Complement_Activation_Classical
10387536	Cd68	11.5918	11.5561	11.0763	10.8115	10.4027	10.431		---	---	GO:0005764 // GO:0005768 // GO:0005886 // GO:0016020 // GO:0016021	lysosome // endosome // plasma membrane // membrane // integral to membrane	---	---	---	---
10456005	Cd74	6.82706	7.18722	8.27601	8.06796	8.39144	8.2587		GO:0000187 // GO:0001961 // GO:0006461 // GO:0006886 // GO:0006886 // GO:0006952 // GO:0006955 // GO:0008283 // GO:0016064 // GO:0019882 // GO:0019882 // GO:0019886 // GO:0043066 // GO:0043518 // GO:0045059 // GO:0045060 // GO:0045581 // GO:0045582 // GO:0050731 // GO:0051085 // GO:0051085 // GO:0070374	activation of MAPK activity // positive regulation of cytokine-mediated signaling pathway // protein complex assembly // intracellular protein transport // intracellular protein transport // defense response // immune response // cell proliferation // immunoglobulin mediated immune response // antigen processing and presentation // antigen processing and presentation // antigen processing and pre…	GO:0005764 // GO:0005770 // GO:0005771 // GO:0005783 // GO:0005794 // GO:0005886 // GO:0005886 // GO:0005887 // GO:0009897 // GO:0016020 // GO:0016021	lysosome // late endosome // multivesicular body // endoplasmic reticulum // Golgi apparatus // plasma membrane // plasma membrane // integral to plasma membrane // external side of plasma membrane // membrane // integral to membrane	GO:0004896 // GO:0005515 // GO:0005515 // GO:0042289	cytokine receptor activity // protein binding // protein binding // MHC class II protein binding	---	---
10517609	Cda	8.08694	8.10694	8.86318	8.72111	8.03904	7.93741		GO:0009972 // GO:0046087	cytidine deamination // cytidine metabolic process	GO:0005829	cytosol	GO:0003824 // GO:0004126 // GO:0008270 // GO:0016787 // GO:0042802 // GO:0046872	catalytic activity // cytidine deaminase activity // zinc ion binding // hydrolase activity // identical protein binding // metal ion binding	---	---
10476252	Cdc25b	8.35548	8.33944	9.12148	8.88124	8.7583	8.6534		GO:0000087 // GO:0001556 // GO:0006470 // GO:0007049 // GO:0007067 // GO:0007144 // GO:0045860 // GO:0051301	M phase of mitotic cell cycle // oocyte maturation // protein amino acid dephosphorylation // cell cycle // mitosis // female meiosis I // positive regulation of protein kinase activity // cell division	GO:0005622 // GO:0005737 // GO:0005856	intracellular // cytoplasm // cytoskeleton	GO:0004721 // GO:0004725 // GO:0016787	phosphoprotein phosphatase activity // protein tyrosine phosphatase activity // hydrolase activity	---	---
10458195	Cdc25c	7.10703	7.0774	7.44421	7.91951	6.89853	6.83457		GO:0000087 // GO:0006470 // GO:0007049 // GO:0007067 // GO:0051301	M phase of mitotic cell cycle // protein amino acid dephosphorylation // cell cycle // mitosis // cell division	GO:0005622 // GO:0005634 // GO:0005634 // GO:0005737 // GO:0048471	intracellular // nucleus // nucleus // cytoplasm // perinuclear region of cytoplasm	GO:0004721 // GO:0004725 // GO:0005515 // GO:0016787	phosphoprotein phosphatase activity // protein tyrosine phosphatase activity // protein binding // hydrolase activity	---	---
10460841	Cdc42bpg	10.4596	10.3621	9.54718	9.61499	9.38732	9.46614		GO:0006468 // GO:0008150	protein amino acid phosphorylation // biological_process	GO:0005575 // GO:0005737	cellular_component // cytoplasm	GO:0000166 // GO:0003674 // GO:0004672 // GO:0004674 // GO:0005083 // GO:0005524 // GO:0016301 // GO:0016740 // GO:0046872	nucleotide binding // molecular_function // protein kinase activity // protein serine/threonine kinase activity // small GTPase regulator activity // ATP binding // kinase activity // transferase activity // metal ion binding	---	---
10438378	Cdc45	8.72759	8.74357	9.48277	9.36543	8.76847	8.5264		GO:0006260 // GO:0006270 // GO:0007049 // GO:0051301	DNA replication // DNA-dependent DNA replication initiation // cell cycle // cell division	GO:0005634	nucleus	---	---	GenMAPP // GenMAPP // GenMAPP	Cell_Cycle_KEGG // DNA_replication_Reactome // G1_to_S_cell_cycle_Reactome
10381072	Cdc6	8.05841	8.04335	8.58046	8.62434	7.77517	7.67082		GO:0006260 // GO:0007049 // GO:0007067 // GO:0051301	DNA replication // cell cycle // mitosis // cell division	GO:0005634 // GO:0005737 // GO:0005819	nucleus // cytoplasm // spindle	GO:0000166 // GO:0003682 // GO:0005524 // GO:0017111	nucleotide binding // chromatin binding // ATP binding // nucleoside-triphosphatase activity	GenMAPP // GenMAPP	Cell_Cycle_KEGG // DNA_replication_Reactome
10541729	Cdca3	8.24469	8.1983	9.316	9.06244	8.28332	8.25618		GO:0007049 // GO:0007067 // GO:0008150 // GO:0051301	cell cycle // mitosis // biological_process // cell division	GO:0005575 // GO:0005737	cellular_component // cytoplasm	GO:0003674	molecular_function	---	---
10460738	Cdca5	8.30439	8.28702	8.84303	9.06578	8.12546	8.0927		GO:0007049 // GO:0007067 // GO:0051301 // GO:0051329	cell cycle // mitosis // cell division // interphase of mitotic cell cycle	GO:0005634 // GO:0005737	nucleus // cytoplasm	GO:0005515	protein binding	---	---
10516246	Cdca8	7.6868	7.82793	8.33094	8.28511	7.56533	7.64176		GO:0007049 // GO:0007067 // GO:0008150 // GO:0051301	cell cycle // mitosis // biological_process // cell division	GO:0000775 // GO:0005575 // GO:0005634 // GO:0005694 // GO:0005737 // GO:0005856	chromosome, centromeric region // cellular_component // nucleus // chromosome // cytoplasm // cytoskeleton	GO:0003674	molecular_function	---	---
10575034	Cdh3	11.5062	11.436	10.338	10.2627	11.9859	11.988		GO:0007155 // GO:0007156 // GO:0016337	cell adhesion // homophilic cell adhesion // cell-cell adhesion	GO:0005737 // GO:0005886 // GO:0005886 // GO:0005913 // GO:0016020 // GO:0016021	cytoplasm // plasma membrane // plasma membrane // cell-cell adherens junction // membrane // integral to membrane	GO:0005509 // GO:0005515	calcium ion binding // protein binding	---	---
10369815	Cdk1	10.3929	10.3015	11.2278	11.2914	10.4612	10.3927		GO:0006461 // GO:0006468 // GO:0007049 // GO:0007067 // GO:0007095 // GO:0007569 // GO:0010243 // GO:0010628 // GO:0030261 // GO:0031100 // GO:0033160 // GO:0045471 // GO:0045740 // GO:0045931 // GO:0051301 // GO:0060045	protein complex assembly // protein amino acid phosphorylation // cell cycle // mitosis // mitotic cell cycle G2/M transition DNA damage checkpoint // cell aging // response to organic nitrogen // positive regulation of gene expression // chromosome condensation // organ regeneration // positive regulation of protein import into nucleus, translocation // response to ethanol // positive regulation…	GO:0005634 // GO:0005737	nucleus // cytoplasm	GO:0000166 // GO:0004672 // GO:0004674 // GO:0004693 // GO:0005515 // GO:0005524 // GO:0008353 // GO:0016301 // GO:0016740 // GO:0030332 // GO:0030544 // GO:0035173	nucleotide binding // protein kinase activity // protein serine/threonine kinase activity // cyclin-dependent protein kinase activity // protein binding // ATP binding // RNA polymerase II carboxy-terminal domain kinase activity // kinase activity // transferase activity // cyclin binding // Hsp70 protein binding // histone kinase activity	GenMAPP // GenMAPP	Cell_Cycle_KEGG // G1_to_S_cell_cycle_Reactome
10380859	Cdk12	8.44329	8.33646	8.02919	7.71398	8.21531	8.18365		GO:0006468 // GO:0008150	protein amino acid phosphorylation // biological_process	GO:0005575 // GO:0005634	cellular_component // nucleus	GO:0000166 // GO:0003674 // GO:0004672 // GO:0004674 // GO:0004693 // GO:0005524 // GO:0016301 // GO:0016740	nucleotide binding // molecular_function // protein kinase activity // protein serine/threonine kinase activity // cyclin-dependent protein kinase activity // ATP binding // kinase activity // transferase activity	---	---
10357676	Cdk18	11.5218	11.4721	10.9096	10.8044	11.0929	11.1044		GO:0006468	protein amino acid phosphorylation	---	---	GO:0000166 // GO:0004672 // GO:0004674 // GO:0004693 // GO:0005524 // GO:0016301 // GO:0016740	nucleotide binding // protein kinase activity // protein serine/threonine kinase activity // cyclin-dependent protein kinase activity // ATP binding // kinase activity // transferase activity	---	---
10515090	Cdkn2c	9.36395	9.24742	9.86404	9.88996	9.14658	9.03063		GO:0007049 // GO:0008285	cell cycle // negative regulation of cell proliferation	---	---	---	---	GenMAPP	G1_to_S_cell_cycle_Reactome
10414315	Cdkn3	7.79928	7.57766	8.39518	8.38477	8.06223	8.03476		GO:0007050	cell cycle arrest	GO:0005575	cellular_component	GO:0004722 // GO:0004725 // GO:0016301	protein serine/threonine phosphatase activity // protein tyrosine phosphatase activity // kinase activity	---	---
10584208	Cdon	11.2105	11.1197	10.6583	10.3947	11.5795	11.6054		GO:0001708 // GO:0007155 // GO:0007224 // GO:0007224 // GO:0007520 // GO:0010172 // GO:0010172 // GO:0016202 // GO:0016337 // GO:0045663 // GO:0048598	cell fate specification // cell adhesion // smoothened signaling pathway // smoothened signaling pathway // myoblast fusion // embryonic body morphogenesis // embryonic body morphogenesis // regulation of striated muscle tissue development // cell-cell adhesion // positive regulation of myoblast differentiation // embryonic morphogenesis	GO:0005887 // GO:0009986 // GO:0016020 // GO:0016021	integral to plasma membrane // cell surface // membrane // integral to membrane	GO:0005515	protein binding	---	---
10523563	Cds1	8.17936	8.06357	7.57695	7.55239	7.6997	7.61158		GO:0008654 // GO:0016024	phospholipid biosynthetic process // CDP-diacylglycerol biosynthetic process	GO:0005783 // GO:0005789 // GO:0016020 // GO:0016021	endoplasmic reticulum // endoplasmic reticulum membrane // membrane // integral to membrane	GO:0004605 // GO:0016740 // GO:0016772 // GO:0016779	phosphatidate cytidylyltransferase activity // transferase activity // transferase activity, transferring phosphorus-containing groups // nucleotidyltransferase activity	---	---
10576140	Cdt1	10.7859	10.7976	11.5372	11.3083	11.0322	11.0163		GO:0000076 // GO:0006260 // GO:0007049 // GO:0007090 // GO:0030174	DNA replication checkpoint // DNA replication // cell cycle // regulation of S phase of mitotic cell cycle // regulation of DNA-dependent DNA replication initiation	GO:0005634	nucleus	GO:0003677 // GO:0005515	DNA binding // protein binding	GenMAPP	DNA_replication_Reactome
10457895	Celf4	10.2701	10.1777	9.69055	9.71273	9.50281	9.49161		GO:0006376 // GO:0006397	mRNA splice site selection // mRNA processing	GO:0005634 // GO:0005737	nucleus // cytoplasm	GO:0000166 // GO:0003676 // GO:0003723 // GO:0003729	nucleotide binding // nucleic acid binding // RNA binding // mRNA binding	---	---
10520521	Cenpa	9.21756	9.17717	10.2355	9.90224	9.6496	9.6564		GO:0006334	nucleosome assembly	GO:0000775 // GO:0000776 // GO:0000786 // GO:0000939 // GO:0005634 // GO:0005694	chromosome, centromeric region // kinetochore // nucleosome // inner kinetochore of condensed chromosome // nucleus // chromosome	GO:0003677	DNA binding	---	---
10496204	Cenpe	8.28054	8.19696	9.1316	9.10223	7.61202	7.50298		GO:0007018 // GO:0007049 // GO:0007067 // GO:0007088 // GO:0007094 // GO:0007275 // GO:0008608 // GO:0008608 // GO:0045184 // GO:0045842 // GO:0045860 // GO:0050793 // GO:0051301 // GO:0051984 // GO:0051987	microtubule-based movement // cell cycle // mitosis // regulation of mitosis // mitotic cell cycle spindle assembly checkpoint // multicellular organismal development // attachment of spindle microtubules to kinetochore // attachment of spindle microtubules to kinetochore // establishment of protein localization // positive regulation of mitotic metaphase/anaphase transition // positive regulatio…	GO:0000775 // GO:0000776 // GO:0005737 // GO:0005856	chromosome, centromeric region // kinetochore // cytoplasm // cytoskeleton	GO:0000166 // GO:0003774 // GO:0003777 // GO:0005524 // GO:0019901 // GO:0043515	nucleotide binding // motor activity // microtubule motor activity // ATP binding // protein kinase binding // kinetochore binding	---	---
10360985	Cenpf	7.23031	7.42255	8.24516	7.99972	7.576	7.45093		GO:0002724 // GO:0002730 // GO:0007507 // GO:0008284 // GO:0010389 // GO:0016202 // GO:0030885 // GO:0032386 // GO:0032886 // GO:0043066 // GO:0045787 // GO:0048866 // GO:0050863 // GO:0070201	regulation of T cell cytokine production // regulation of dendritic cell cytokine production // heart development // positive regulation of cell proliferation // regulation of G2/M transition of mitotic cell cycle // regulation of striated muscle tissue development // regulation of myeloid dendritic cell activation // regulation of intracellular transport // regulation of microtubule-based proces…	GO:0000775 // GO:0000776 // GO:0005634 // GO:0005634 // GO:0005737 // GO:0005802 // GO:0005813 // GO:0045120 // GO:0048471 // GO:0055037	chromosome, centromeric region // kinetochore // nucleus // nucleus // cytoplasm // trans-Golgi network // centrosome // pronucleus // perinuclear region of cytoplasm // recycling endosome	GO:0003674 // GO:0005515	molecular_function // protein binding	---	---
10411728	Cenph	7.31386	7.26098	8.01776	7.96719	7.24052	6.68549		GO:0007059 // GO:0007067 // GO:0051383	chromosome segregation // mitosis // kinetochore organization	GO:0000776 // GO:0000776 // GO:0005634 // GO:0005694	kinetochore // kinetochore // nucleus // chromosome	GO:0005515 // GO:0043515	protein binding // kinetochore binding	---	---
10601705	Cenpi	7.56146	7.57376	8.58337	8.63039	6.85867	6.83733		GO:0008150	biological_process	GO:0000775 // GO:0005575 // GO:0005634 // GO:0005694	chromosome, centromeric region // cellular_component // nucleus // chromosome	GO:0003674	molecular_function	---	---
10406968	Cenpk	7.03866	6.76484	7.55896	7.93557	7.27493	7.25995		GO:0045944	positive regulation of transcription from RNA polymerase II promoter	GO:0000775 // GO:0000776 // GO:0005634 // GO:0005694	chromosome, centromeric region // kinetochore // nucleus // chromosome	GO:0005515	protein binding	---	---
10430825	Cenpm	9.93081	9.77344	10.9731	10.4482	10.2356	10.165		GO:0008150	biological_process	GO:0000776 // GO:0005575 // GO:0005634 // GO:0005694 // GO:0005737	kinetochore // cellular_component // nucleus // chromosome // cytoplasm	GO:0003674	molecular_function	---	---
10575733	Cenpn	9.28236	9.24245	10.3567	10.3062	9.76232	9.64048		GO:0008150	biological_process	GO:0000775 // GO:0000776 // GO:0005575 // GO:0005634 // GO:0005694	chromosome, centromeric region // kinetochore // cellular_component // nucleus // chromosome	GO:0003674	molecular_function	---	---
10450957	Cenpq	7.75816	7.62454	8.74537	8.99564	7.2482	7.3788		---	---	GO:0000775 // GO:0005634 // GO:0005694	chromosome, centromeric region // nucleus // chromosome	---	---	---	---
10462866	Cep55	7.51629	7.39104	8.36828	8.39186	7.94908	7.78889		GO:0007049 // GO:0007067 // GO:0008150 // GO:0051301	cell cycle // mitosis // biological_process // cell division	GO:0005575 // GO:0005737 // GO:0005856	cellular_component // cytoplasm // cytoskeleton	GO:0003674	molecular_function	---	---
10500021	Cgn	8.99803	9.0338	8.38276	8.43373	9.25077	9.05148		GO:0008150	biological_process	GO:0005923 // GO:0016459 // GO:0030054 // GO:0043296	tight junction // myosin complex // cell junction // apical junction complex	GO:0003674 // GO:0003774	molecular_function // motor activity	---	---
10594855	Cgnl1	8.31484	8.45369	8.72078	9.01527	7.94198	7.95597		GO:0008150	biological_process	GO:0005923 // GO:0015629 // GO:0016459 // GO:0030054 // GO:0043296	tight junction // actin cytoskeleton // myosin complex // cell junction // apical junction complex	GO:0003674 // GO:0003774	molecular_function // motor activity	---	---
10414325	Cgrrf1	9.58582	9.61773	8.81988	9.07268	9.55765	9.57958		GO:0007049 // GO:0007050 // GO:0030308	cell cycle // cell cycle arrest // negative regulation of cell growth	GO:0005575	cellular_component	GO:0003674 // GO:0005515 // GO:0008270 // GO:0046872	molecular_function // protein binding // zinc ion binding // metal ion binding	---	---
10467136	Ch25h	6.97372	7.11814	8.2245	8.32824	6.65803	6.72		GO:0006633 // GO:0006694 // GO:0008203 // GO:0008610 // GO:0016126 // GO:0055114	fatty acid biosynthetic process // steroid biosynthetic process // cholesterol metabolic process // lipid biosynthetic process // sterol biosynthetic process // oxidation reduction	GO:0005575 // GO:0005783 // GO:0016020 // GO:0016021	cellular_component // endoplasmic reticulum // membrane // integral to membrane	GO:0001567 // GO:0004497 // GO:0005506 // GO:0008395 // GO:0016491 // GO:0046872	cholesterol 25-hydroxylase activity // monooxygenase activity // iron ion binding // steroid hydroxylase activity // oxidoreductase activity // metal ion binding	---	---
10419638	Chd8	10.2026	10.2151	9.6365	9.77584	9.96029	9.83926		GO:0001701 // GO:0006333 // GO:0006350 // GO:0016055 // GO:0016568 // GO:0030178 // GO:0043066 // GO:0043066 // GO:0045449	in utero embryonic development // chromatin assembly or disassembly // transcription // Wnt receptor signaling pathway // chromatin modification // negative regulation of Wnt receptor signaling pathway // negative regulation of apoptosis // negative regulation of apoptosis // regulation of transcription	GO:0000785 // GO:0005634	chromatin // nucleus	GO:0000166 // GO:0002039 // GO:0003676 // GO:0003677 // GO:0003682 // GO:0004386 // GO:0005515 // GO:0005524 // GO:0008013 // GO:0016564 // GO:0016787 // GO:0042393	nucleotide binding // p53 binding // nucleic acid binding // DNA binding // chromatin binding // helicase activity // protein binding // ATP binding // beta-catenin binding // transcription repressor activity // hydrolase activity // histone binding	---	---
10421197	Chmp7	9.93435	9.97184	9.18772	9.54438	9.56067	9.66094		GO:0006810 // GO:0008150 // GO:0015031	transport // biological_process // protein transport	GO:0005575 // GO:0005737	cellular_component // cytoplasm	GO:0003674	molecular_function	---	---
10538356	Chn2	9.80129	9.74134	10.592	10.7077	8.99348	9.15867		GO:0007165 // GO:0008150	signal transduction // biological_process	GO:0005622 // GO:0016020 // GO:0019717	intracellular // membrane // synaptosome	GO:0005096 // GO:0030675 // GO:0046872	GTPase activator activity // Rac GTPase activator activity // metal ion binding	---	---
10607124	Chrdl1	6.77846	6.76485	7.69138	7.48983	6.90292	6.91652		GO:0001503 // GO:0007275 // GO:0007399 // GO:0030154	ossification // multicellular organismal development // nervous system development // cell differentiation	GO:0005576	extracellular region	---	---	---	---
10365290	Chst11	9.1939	8.90626	10.0519	10.1148	8.11165	7.9255		GO:0002063 // GO:0005975 // GO:0007585 // GO:0009791 // GO:0016051 // GO:0030204 // GO:0030206 // GO:0030326 // GO:0030512 // GO:0033037 // GO:0035121 // GO:0042127 // GO:0042733 // GO:0043066 // GO:0048589 // GO:0048703 // GO:0048704 // GO:0051216	chondrocyte development // carbohydrate metabolic process // respiratory gaseous exchange // post-embryonic development // carbohydrate biosynthetic process // chondroitin sulfate metabolic process // chondroitin sulfate biosynthetic process // embryonic limb morphogenesis // negative regulation of transforming growth factor beta receptor signaling pathway // polysaccharide localization // tail m…	GO:0005794 // GO:0016020 // GO:0016021	Golgi apparatus // membrane // integral to membrane	GO:0008146 // GO:0016740 // GO:0047756	sulfotransferase activity // transferase activity // chondroitin 4-sulfotransferase activity	---	---
10568553	Chst15	8.2198	8.19875	8.65032	8.79942	7.55617	7.76523		---	---	GO:0005794 // GO:0016020 // GO:0016021	Golgi apparatus // membrane // integral to membrane	GO:0016740 // GO:0050659	transferase activity // N-acetylgalactosamine 4-sulfate 6-O-sulfotransferase activity	---	---
10448975	Chtf18	8.44934	8.50824	8.9529	9.16224	8.2932	8.05795		GO:0006260 // GO:0007049 // GO:0008150	DNA replication // cell cycle // biological_process	GO:0005575 // GO:0005634	cellular_component // nucleus	GO:0000166 // GO:0003674 // GO:0003677 // GO:0005524 // GO:0017111	nucleotide binding // molecular_function // DNA binding // ATP binding // nucleoside-triphosphatase activity	---	---
10396694	Churc1	10.5479	10.5053	9.96799	10.0323	10.7625	10.7559		GO:0006350 // GO:0007275 // GO:0007498 // GO:0045449 // GO:0045941 // GO:0045944	transcription // multicellular organismal development // mesoderm development // regulation of transcription // positive regulation of transcription // positive regulation of transcription from RNA polymerase II promoter	GO:0005634	nucleus	GO:0003677 // GO:0008270 // GO:0016563 // GO:0046872	DNA binding // zinc ion binding // transcription activator activity // metal ion binding	---	---
10588577	Cish	8.697	8.76334	8.0066	8.00028	8.30308	8.34817		GO:0007205 // GO:0009968 // GO:0040008	activation of protein kinase C activity by G-protein coupled receptor protein signaling pathway // negative regulation of signal transduction // regulation of growth	GO:0005886	plasma membrane	GO:0005515	protein binding	---	---
10361828	Cited2	11.6887	11.5884	12.4566	12.2185	12.2893	12.2947		GO:0001568 // GO:0001570 // GO:0001658 // GO:0001666 // GO:0001701 // GO:0001822 // GO:0001829 // GO:0001889 // GO:0001892 // GO:0002009 // GO:0006350 // GO:0006355 // GO:0006357 // GO:0006916 // GO:0007068 // GO:0007368 // GO:0007417 // GO:0007507 // GO:0007507 // GO:0010552 // GO:0016481 // GO:0022409 // GO:0030325 // GO:0030511 // GO:0045449 // GO:0045787 // GO:0045893 // GO:0045941 // GO:0046…	blood vessel development // vasculogenesis // branching involved in ureteric bud morphogenesis // response to hypoxia // in utero embryonic development // kidney development // trophectodermal cell differentiation // liver development // embryonic placenta development // morphogenesis of an epithelium // transcription // regulation of transcription, DNA-dependent // regulation of transcription fr…	GO:0000790 // GO:0005634 // GO:0005634 // GO:0005737	nuclear chromatin // nucleus // nucleus // cytoplasm	GO:0003700 // GO:0003712 // GO:0003713 // GO:0003713 // GO:0005515 // GO:0030528	transcription factor activity // transcription cofactor activity // transcription coactivator activity // transcription coactivator activity // protein binding // transcription regulator activity	---	---
10487577	Ckap2l	8.17991	8.31559	9.47499	9.2385	8.15595	8.13866		GO:0008150	biological_process	GO:0005575	cellular_component	GO:0003674	molecular_function	---	---
10475324	Ckmt1	8.76385	8.73444	8.1156	8.13443	8.66072	8.71272		---	---	GO:0005739 // GO:0005743 // GO:0016020	mitochondrion // mitochondrial inner membrane // membrane	GO:0000166 // GO:0003824 // GO:0004111 // GO:0005524 // GO:0016301 // GO:0016740 // GO:0016772	nucleotide binding // catalytic activity // creatine kinase activity // ATP binding // kinase activity // transferase activity // transferase activity, transferring phosphorus-containing groups	---	---
10502552	Clca1	9.65833	9.65833	11.7788	12.088	6.52079	5.83546		GO:0006821	chloride transport	GO:0005887	integral to plasma membrane	GO:0005229	intracellular calcium activated chloride channel activity	---	---
10502565	Clca2	8.7544	8.66939	11.1196	11.2781	6.00505	6.15176		GO:0006821 // GO:0006915	chloride transport // apoptosis	GO:0005887	integral to plasma membrane	GO:0005229	intracellular calcium activated chloride channel activity	---	---
10417027	Cldn10a	9.17296	9.16361	7.95913	7.95256	8.15807	8.0684		---	---	GO:0005886 // GO:0005923 // GO:0016020 // GO:0016021 // GO:0030054	plasma membrane // tight junction // membrane // integral to membrane // cell junction	GO:0005198	structural molecule activity	---	---
10491313	Cldn11	8.79949	8.84267	7.97835	7.99562	7.82209	7.85047		GO:0007155 // GO:0007283 // GO:0008366	cell adhesion // spermatogenesis // axon ensheathment	GO:0005886 // GO:0005887 // GO:0005923 // GO:0005923 // GO:0016020 // GO:0016021 // GO:0030054	plasma membrane // integral to plasma membrane // tight junction // tight junction // membrane // integral to membrane // cell junction	GO:0005198 // GO:0005515	structural molecule activity // protein binding	---	---
10526514	Cldn15	9.16387	9.03166	8.11214	8.20912	11.5332	11.3722		---	---	GO:0005886 // GO:0005923 // GO:0016020 // GO:0016021 // GO:0030054	plasma membrane // tight junction // membrane // integral to membrane // cell junction	GO:0005198	structural molecule activity	---	---
10445347	Clic5	10.6442	10.6149	11.0815	11.3047	10.9333	11.0573		GO:0006810 // GO:0006811 // GO:0006821 // GO:0007605 // GO:0008104 // GO:0050885 // GO:0060088	transport // ion transport // chloride transport // sensory perception of sound // protein localization // neuromuscular process controlling balance // auditory receptor cell stereocilium organization	GO:0005737 // GO:0005794 // GO:0005856 // GO:0016020 // GO:0016021 // GO:0032420 // GO:0032421 // GO:0034707	cytoplasm // Golgi apparatus // cytoskeleton // membrane // integral to membrane // stereocilium // stereocilium bundle // chloride channel complex	GO:0005216 // GO:0005244 // GO:0005247 // GO:0005254	ion channel activity // voltage-gated ion channel activity // voltage-gated chloride channel activity // chloride channel activity	---	---
10416843	Cln5	10.2057	10.134	9.46966	9.58601	10.3559	10.4232		GO:0007040 // GO:0007601 // GO:0008219	lysosome organization // visual perception // cell death	GO:0005764 // GO:0005775	lysosome // vacuolar lumen	GO:0005515	protein binding	---	---
10586110	Cln6	11.0797	10.9807	11.64	11.4186	11.5897	11.5804		GO:0001573 // GO:0007040 // GO:0007042 // GO:0007601 // GO:0008203 // GO:0030203 // GO:0031987 // GO:0044265 // GO:0045862	ganglioside metabolic process // lysosome organization // lysosomal lumen acidification // visual perception // cholesterol metabolic process // glycosaminoglycan metabolic process // locomotion involved in locomotory behavior // cellular macromolecule catabolic process // positive regulation of proteolysis	GO:0005783 // GO:0005788	endoplasmic reticulum // endoplasmic reticulum lumen	GO:0042803	protein homodimerization activity	---	---
10508151	Clspn	7.67286	7.60044	8.42763	8.6205	7.24481	7.46953		GO:0000076 // GO:0006281 // GO:0006974 // GO:0007049	DNA replication checkpoint // DNA repair // response to DNA damage stimulus // cell cycle	GO:0005634 // GO:0005694	nucleus // chromosome	GO:0000217 // GO:0003677 // GO:0005515	DNA secondary structure binding // DNA binding // protein binding	---	---
10395039	Cmpk2	8.8155	8.88974	10.2657	10.1136	7.90213	8.00533		GO:0006221	pyrimidine nucleotide biosynthetic process	GO:0005739	mitochondrion	GO:0000166 // GO:0004127 // GO:0005524 // GO:0016301 // GO:0016740	nucleotide binding // cytidylate kinase activity // ATP binding // kinase activity // transferase activity	---	---
10537851	Cntnap2	7.06094	7.03285	7.55749	7.62753	7.02848	6.96058		GO:0007155 // GO:0007165 // GO:0008038 // GO:0021761 // GO:0034613 // GO:0045163	cell adhesion // signal transduction // neuron recognition // limbic system development // cellular protein localization // clustering of voltage-gated potassium channels	GO:0008076 // GO:0016020 // GO:0016021 // GO:0044224	voltage-gated potassium channel complex // membrane // integral to membrane // juxtaparanode region of axon	GO:0005102 // GO:0005515	receptor binding // protein binding	---	---
10384423	Cobl	9.32143	9.25277	9.98786	10.1677	9.07187	9.09571		GO:0001843	neural tube closure	---	---	GO:0005515	protein binding	---	---
10595211	Col12a1	11.9974	11.949	11.2172	11.1857	8.31604	8.06993		GO:0007155	cell adhesion	GO:0005576 // GO:0005578 // GO:0005595	extracellular region // proteinaceous extracellular matrix // collagen type XII	GO:0005198 // GO:0005515	structural molecule activity // protein binding	---	---
10370259	Col18a1	9.51725	9.5822	8.92208	8.95513	8.25044	8.37624		GO:0001525 // GO:0001525 // GO:0001886 // GO:0007155 // GO:0008284 // GO:0030198 // GO:0030335 // GO:0043065	angiogenesis // angiogenesis // endothelial cell morphogenesis // cell adhesion // positive regulation of cell proliferation // extracellular matrix organization // positive regulation of cell migration // positive regulation of apoptosis	GO:0005576 // GO:0005578 // GO:0005604 // GO:0005615 // GO:0031012	extracellular region // proteinaceous extracellular matrix // basement membrane // extracellular space // extracellular matrix	GO:0005198 // GO:0005201 // GO:0005488 // GO:0005515 // GO:0046872	structural molecule activity // extracellular matrix structural constituent // binding // protein binding // metal ion binding	---	---
10479510	Col20a1	8.75034	8.74401	8.1598	8.3029	8.84013	8.84709		GO:0007155 // GO:0008150	cell adhesion // biological_process	GO:0005575 // GO:0005576	cellular_component // extracellular region	GO:0003674 // GO:0005198	molecular_function // structural molecule activity	---	---
10607012	Col4a6	9.44227	9.27551	8.53298	8.76014	8.80603	8.81191		GO:0030198	extracellular matrix organization	GO:0005587 // GO:0005604	collagen type IV // basement membrane	GO:0005198	structural molecule activity	---	---
10440091	Col8a1	11.8125	11.8248	10.9621	11.0618	10.908	10.8213		GO:0001525 // GO:0007155 // GO:0010811 // GO:0048593 // GO:0050673	angiogenesis // cell adhesion // positive regulation of cell-substrate adhesion // camera-type eye morphogenesis // epithelial cell proliferation	GO:0005576 // GO:0005578 // GO:0005604	extracellular region // proteinaceous extracellular matrix // basement membrane	GO:0005515	protein binding	---	---
10422052	Commd6	10.5805	10.648	9.94499	10.2144	10.5703	10.6713		GO:0008150	biological_process	GO:0005575 // GO:0005634 // GO:0005737	cellular_component // nucleus // cytoplasm	GO:0003674	molecular_function	---	---
10512774	Coro2a	9.08967	9.01789	9.61228	9.57989	7.62305	7.75621		GO:0008150	biological_process	GO:0005575	cellular_component	GO:0003779	actin binding	---	---
10559649	Cox6b2	11.3532	11.1515	11.0703	10.3988	8.61464	8.35454		GO:0008150	biological_process	GO:0005739 // GO:0030061	mitochondrion // mitochondrial crista	GO:0003674 // GO:0004129	molecular_function // cytochrome-c oxidase activity	---	---
10490989	Cp	11.335	11.3958	12.0315	12.0715	11.9702	12.0032		GO:0006810 // GO:0006811 // GO:0006825 // GO:0046688 // GO:0055114	transport // ion transport // copper ion transport // response to copper ion // oxidation reduction	GO:0005576 // GO:0005615 // GO:0005615 // GO:0046658	extracellular region // extracellular space // extracellular space // anchored to plasma membrane	GO:0004322 // GO:0005507 // GO:0005507 // GO:0016491 // GO:0046872	ferroxidase activity // copper ion binding // copper ion binding // oxidoreductase activity // metal ion binding	---	---
10565089	Cpeb1	10.2095	10.1516	9.39582	9.74082	10.8546	10.8752		GO:0006397 // GO:0006417 // GO:0007130 // GO:0048168	mRNA processing // regulation of translation // synaptonemal complex assembly // regulation of neuronal synaptic plasticity	GO:0005624 // GO:0005737 // GO:0005886 // GO:0016020 // GO:0030054 // GO:0030529 // GO:0045202 // GO:0045211	membrane fraction // cytoplasm // plasma membrane // membrane // cell junction // ribonucleoprotein complex // synapse // postsynaptic membrane	GO:0003676 // GO:0003723 // GO:0003729 // GO:0005515	nucleic acid binding // RNA binding // mRNA binding // protein binding	GenMAPP	mRNA_processing_binding_Reactome
10431637	Cpne8	10.4985	10.4327	9.6399	9.73786	10.9858	10.879		GO:0008150	biological_process	GO:0005575	cellular_component	GO:0003674	molecular_function	---	---
10562989	Cpt1c	11.6571	11.6232	11.0165	11.2235	10.7562	10.7914		GO:0006629 // GO:0006631	lipid metabolic process // fatty acid metabolic process	GO:0005739 // GO:0005741 // GO:0016020 // GO:0016021	mitochondrion // mitochondrial outer membrane // membrane // integral to membrane	GO:0004095 // GO:0008415 // GO:0016740	carnitine O-palmitoyltransferase activity // acyltransferase activity // transferase activity	---	---
10487645	Cpxm1	9.41533	9.45237	8.59714	8.77142	7.56379	7.64129		GO:0006508 // GO:0007155	proteolysis // cell adhesion	GO:0005576 // GO:0005615	extracellular region // extracellular space	GO:0004180 // GO:0004181 // GO:0008233 // GO:0008237 // GO:0008270 // GO:0016787 // GO:0046872	carboxypeptidase activity // metallocarboxypeptidase activity // peptidase activity // metallopeptidase activity // zinc ion binding // hydrolase activity // metal ion binding	---	---
10568536	Cpxm2	7.91735	8.15055	7.12307	7.13953	7.36296	7.12441		GO:0006508 // GO:0007155	proteolysis // cell adhesion	GO:0005576 // GO:0005615	extracellular region // extracellular space	GO:0004180 // GO:0004181 // GO:0005515 // GO:0008270	carboxypeptidase activity // metallocarboxypeptidase activity // protein binding // zinc ion binding	---	---
10529457	Cpz	12.0497	11.9165	11.0715	10.8769	9.77206	9.64694		GO:0006508 // GO:0016055 // GO:0016485	proteolysis // Wnt receptor signaling pathway // protein processing	GO:0005576 // GO:0005578	extracellular region // proteinaceous extracellular matrix	GO:0004180 // GO:0004181 // GO:0008233 // GO:0008237 // GO:0008270 // GO:0016787 // GO:0046872	carboxypeptidase activity // metallocarboxypeptidase activity // peptidase activity // metallopeptidase activity // zinc ion binding // hydrolase activity // metal ion binding	---	---
10499952	Crct1	12.1021	11.9605	13.2157	12.9633	9.78586	9.70224		GO:0008150	biological_process	GO:0005575	cellular_component	GO:0005515	protein binding	---	---
10344817	Cspp1	9.15536	8.90273	8.35983	8.49994	8.78811	8.82976		GO:0008150	biological_process	GO:0005575	cellular_component	GO:0003674	molecular_function	---	---
10356274	Csprs	11.0619	11.0424	11.7511	11.6082	11.005	10.9989		---	---	GO:0005634	nucleus	GO:0004872	receptor activity	---	---
10467368	Ctdspl2	9.29675	9.20201	9.94757	9.59852	9.4263	9.38475		GO:0008150	biological_process	GO:0005575	cellular_component	GO:0003674 // GO:0004721 // GO:0016787 // GO:0016791	molecular_function // phosphoprotein phosphatase activity // hydrolase activity // phosphatase activity	---	---
10554789	Ctsc	10.0323	9.92397	11.0522	11.1172	9.53505	9.58741		GO:0006508 // GO:0010033	proteolysis // response to organic substance	GO:0005764 // GO:0005783 // GO:0005794	lysosome // endoplasmic reticulum // Golgi apparatus	GO:0004197 // GO:0008233 // GO:0008234 // GO:0016787 // GO:0031404 // GO:0042802 // GO:0043621	cysteine-type endopeptidase activity // peptidase activity // cysteine-type peptidase activity // hydrolase activity // chloride ion binding // identical protein binding // protein self-association	---	---
10460468	Ctsf	10.3529	10.2704	9.47205	9.43186	10.2899	10.1617		GO:0006508	proteolysis	GO:0005764	lysosome	GO:0004197 // GO:0008233 // GO:0008234 // GO:0016787	cysteine-type endopeptidase activity // peptidase activity // cysteine-type peptidase activity // hydrolase activity	---	---
10587733	Ctsh	8.53301	8.37815	7.7339	7.79776	7.55064	7.52344		GO:0006508 // GO:0010634 // GO:0031648 // GO:0032526 // GO:0060441 // GO:0060448	proteolysis // positive regulation of epithelial cell migration // protein destabilization // response to retinoic acid // epithelial tube branching involved in lung morphogenesis // dichotomous subdivision of terminal units involved in lung branching	GO:0005764	lysosome	GO:0004197 // GO:0008233 // GO:0008234 // GO:0016787 // GO:0030984 // GO:0032403	cysteine-type endopeptidase activity // peptidase activity // cysteine-type peptidase activity // hydrolase activity // kininogen binding // protein complex binding	---	---
10494262	Ctsk	8.92023	8.81982	7.34968	7.22912	7.19951	7.18127		GO:0006508 // GO:0045453	proteolysis // bone resorption	GO:0005615 // GO:0005737 // GO:0005764	extracellular space // cytoplasm // lysosome	GO:0004197 // GO:0008233 // GO:0008234 // GO:0016787	cysteine-type endopeptidase activity // peptidase activity // cysteine-type peptidase activity // hydrolase activity	---	---
10436608	Cxadr	10.9036	10.9288	10.0203	10.0531	10.7931	10.8489		GO:0007005 // GO:0007155 // GO:0007507 // GO:0045216 // GO:0048739 // GO:0060044	mitochondrion organization // cell adhesion // heart development // cell-cell junction organization // cardiac muscle fiber development // negative regulation of cardiac muscle cell proliferation	GO:0005576 // GO:0005886 // GO:0005911 // GO:0005923 // GO:0016020 // GO:0016021 // GO:0030054	extracellular region // plasma membrane // cell-cell junction // tight junction // membrane // integral to membrane // cell junction	GO:0004872 // GO:0005515	receptor activity // protein binding	---	---
10531415	Cxcl10	9.71146	9.75901	11.6156	10.526	11.4869	11.1435		GO:0002690 // GO:0006935 // GO:0006954 // GO:0006955 // GO:0007165 // GO:0008284 // GO:0009306 // GO:0016525 // GO:0030335	positive regulation of leukocyte chemotaxis // chemotaxis // inflammatory response // immune response // signal transduction // positive regulation of cell proliferation // protein secretion // negative regulation of angiogenesis // positive regulation of cell migration	GO:0005576 // GO:0005615 // GO:0005615	extracellular region // extracellular space // extracellular space	GO:0005125 // GO:0008009	cytokine activity // chemokine activity	---	---
10541075	Cxcl12	8.21232	8.11571	9.07586	9.15453	7.4171	7.29084		GO:0001569 // GO:0001667 // GO:0001764 // GO:0001938 // GO:0006935 // GO:0006955 // GO:0007281 // GO:0007420 // GO:0008045 // GO:0008284 // GO:0008344 // GO:0008354 // GO:0022029 // GO:0030334 // GO:0030335 // GO:0030335 // GO:0031100 // GO:0033603 // GO:0042098 // GO:0045666 // GO:0048842 // GO:0050930 // GO:0051929	patterning of blood vessels // ameboidal cell migration // neuron migration // positive regulation of endothelial cell proliferation // chemotaxis // immune response // germ cell development // brain development // motor axon guidance // positive regulation of cell proliferation // adult locomotory behavior // germ cell migration // telencephalon cell migration // regulation of cell migration // …	GO:0005576 // GO:0005615 // GO:0005886	extracellular region // extracellular space // plasma membrane	GO:0005125 // GO:0008009 // GO:0008083	cytokine activity // chemokine activity // growth factor activity	---	---
10523359	Cxcl13	12.0309	11.9847	8.96842	8.76389	6.58619	6.85103		GO:0006935 // GO:0006954 // GO:0006955 // GO:0048535	chemotaxis // inflammatory response // immune response // lymph node development	GO:0005576 // GO:0005615	extracellular region // extracellular space	GO:0005125 // GO:0008009	cytokine activity // chemokine activity	---	---
10348451	Cxcr7	7.50404	7.40087	7.91395	8.37151	7.35842	7.23135		GO:0007165 // GO:0007186	signal transduction // G-protein coupled receptor protein signaling pathway	GO:0005886 // GO:0016020 // GO:0016021	plasma membrane // membrane // integral to membrane	GO:0004871 // GO:0004872 // GO:0004930	signal transducer activity // receptor activity // G-protein coupled receptor activity	GenMAPP // GenMAPP	GPCRDB_Class_A_Rhodopsin-like // Smooth_muscle_contraction
10392056	Cyb561	7.55189	7.72321	8.15341	8.11453	7.72475	7.66988		GO:0006810 // GO:0022900	transport // electron transport chain	GO:0016020 // GO:0016021 // GO:0031410	membrane // integral to membrane // cytoplasmic vesicle	GO:0000293 // GO:0046872	ferric-chelate reductase activity // metal ion binding	---	---
10511725	Cyb5r4	10.4506	10.4254	9.94355	9.94766	10.7228	10.7454		GO:0006739 // GO:0030073 // GO:0042168 // GO:0042593 // GO:0046677 // GO:0048468 // GO:0055114	NADP metabolic process // insulin secretion // heme metabolic process // glucose homeostasis // response to antibiotic // cell development // oxidation reduction	GO:0005737 // GO:0005783	cytoplasm // endoplasmic reticulum	GO:0003958 // GO:0004128 // GO:0004128 // GO:0005515 // GO:0016491 // GO:0020037 // GO:0046872 // GO:0050660	NADPH-hemoprotein reductase activity // cytochrome-b5 reductase activity // cytochrome-b5 reductase activity // protein binding // oxidoreductase activity // heme binding // metal ion binding // FAD binding	---	---
10461487	Cybasc3	11.3566	11.2957	10.833	10.79	11.6487	11.7985		GO:0006810 // GO:0008150 // GO:0022900 // GO:0055114	transport // biological_process // electron transport chain // oxidation reduction	GO:0005575 // GO:0005764 // GO:0005768 // GO:0016020 // GO:0016021	cellular_component // lysosome // endosome // membrane // integral to membrane	GO:0003674 // GO:0016491 // GO:0046872	molecular_function // oxidoreductase activity // metal ion binding	---	---
10453057	Cyp1b1	9.79481	9.80396	10.6658	10.6474	8.45188	8.32962		GO:0006725 // GO:0008210 // GO:0009404 // GO:0018894 // GO:0055114	cellular aromatic compound metabolic process // estrogen metabolic process // toxin metabolic process // dibenzo-p-dioxin metabolic process // oxidation reduction	GO:0005783 // GO:0005792 // GO:0005792 // GO:0016020	endoplasmic reticulum // microsome // microsome // membrane	GO:0004497 // GO:0005506 // GO:0009055 // GO:0016491 // GO:0020037 // GO:0046872 // GO:0070330	monooxygenase activity // iron ion binding // electron carrier activity // oxidoreductase activity // heme binding // metal ion binding // aromatase activity	---	---
10430851	Cyp2d22	12.4583	12.3798	11.9539	11.7678	11.8465	11.9136		GO:0017144 // GO:0019369 // GO:0042417 // GO:0055114	drug metabolic process // arachidonic acid metabolic process // dopamine metabolic process // oxidation reduction	GO:0005737	cytoplasm	GO:0004497 // GO:0004509 // GO:0008391 // GO:0016491 // GO:0046872	monooxygenase activity // steroid 21-monooxygenase activity // arachidonic acid monooxygenase activity // oxidoreductase activity // metal ion binding	---	---
10567086	Cyp2r1	7.1878	6.83667	7.59528	7.61354	5.60541	5.29853		GO:0042359 // GO:0055114	vitamin D metabolic process // oxidation reduction	GO:0005783 // GO:0005792 // GO:0016020	endoplasmic reticulum // microsome // membrane	GO:0004497 // GO:0005506 // GO:0009055 // GO:0016491 // GO:0020037 // GO:0030343 // GO:0046872 // GO:0047749	monooxygenase activity // iron ion binding // electron carrier activity // oxidoreductase activity // heme binding // vitamin D3 25-hydroxylase activity // metal ion binding // cholestanetriol 26-monooxygenase activity	---	---
10527920	Cyp51	9.62243	9.59552	8.82894	9.02925	10.5328	10.5349		GO:0006694 // GO:0006695 // GO:0008610 // GO:0016126 // GO:0033488 // GO:0055114	steroid biosynthetic process // cholesterol biosynthetic process // lipid biosynthetic process // sterol biosynthetic process // cholesterol biosynthetic process via 24,25-dihydrolanosterol // oxidation reduction	GO:0005783 // GO:0005792 // GO:0016020 // GO:0016021	endoplasmic reticulum // microsome // membrane // integral to membrane	GO:0004497 // GO:0005506 // GO:0008398 // GO:0008398 // GO:0009055 // GO:0016491 // GO:0020037 // GO:0046872	monooxygenase activity // iron ion binding // sterol 14-demethylase activity // sterol 14-demethylase activity // electron carrier activity // oxidoreductase activity // heme binding // metal ion binding	GenMAPP	Cholesterol_Biosynthesis
10502655	Cyr61	12.269	12.2153	12.8338	12.9699	12.035	12.0783		GO:0001558 // GO:0002041 // GO:0006935 // GO:0007155 // GO:0010811 // GO:0030198 // GO:0051789 // GO:0060710 // GO:0060716	regulation of cell growth // intussusceptive angiogenesis // chemotaxis // cell adhesion // positive regulation of cell-substrate adhesion // extracellular matrix organization // response to protein stimulus // chorio-allantoic fusion // labyrinthine layer blood vessel development	GO:0005576	extracellular region	GO:0005515 // GO:0005520 // GO:0008201 // GO:0019838 // GO:0050840	protein binding // insulin-like growth factor binding // heparin binding // growth factor binding // extracellular matrix binding	---	---
10606355	Cysltr1	8.25618	8.03449	7.39595	7.20398	10.6909	10.6485		GO:0006816 // GO:0006935 // GO:0006954 // GO:0007165 // GO:0007166 // GO:0007186 // GO:0045907	calcium ion transport // chemotaxis // inflammatory response // signal transduction // cell surface receptor linked signaling pathway // G-protein coupled receptor protein signaling pathway // positive regulation of vasoconstriction	GO:0005886 // GO:0005887 // GO:0016020 // GO:0016021	plasma membrane // integral to plasma membrane // membrane // integral to membrane	GO:0004871 // GO:0004872 // GO:0004930 // GO:0004974 // GO:0004974	signal transducer activity // receptor activity // G-protein coupled receptor activity // leukotriene receptor activity // leukotriene receptor activity	GenMAPP // GenMAPP	GPCRDB_Class_A_Rhodopsin-like // GPCRDB_Other
10440513	Cyyr1	7.10308	7.08505	7.86537	7.99465	7.19967	7.04548		GO:0008150	biological_process	GO:0005575 // GO:0016020 // GO:0016021	cellular_component // membrane // integral to membrane	GO:0003674	molecular_function	---	---
10373073	D10Ertd610e	10.812	10.7815	10.174	10.4025	10.7085	10.8183		GO:0035023	regulation of Rho protein signal transduction	GO:0005622 // GO:0005737	intracellular // cytoplasm	GO:0005085 // GO:0005089	guanyl-nucleotide exchange factor activity // Rho guanyl-nucleotide exchange factor activity	---	---
10413434	D14Abb1e	8.48789	8.39521	7.78585	7.7451	8.61424	8.67288		GO:0008150	biological_process	GO:0005575	cellular_component	GO:0003674	molecular_function	---	---
10419343	D14Ertd436e	9.92396	9.82499	9.12759	9.20042	8.89804	8.96939		GO:0008150	biological_process	GO:0005575	cellular_component	GO:0003674	molecular_function	---	---
10418198	D14Ertd449e	11.6715	11.5806	10.9119	10.8567	11.9425	12.054		GO:0008150	biological_process	GO:0005575 // GO:0016020 // GO:0016021	cellular_component // membrane // integral to membrane	GO:0003674	molecular_function	---	---
10420488	D14Ertd668e	10.2803	10.4615	11.1095	11.252	9.4528	9.28856		GO:0006350 // GO:0008150 // GO:0045449	transcription // biological_process // regulation of transcription	GO:0005575 // GO:0005634	cellular_component // nucleus	GO:0003674 // GO:0005515 // GO:0008270 // GO:0046872	molecular_function // protein binding // zinc ion binding // metal ion binding	---	---
10450374	D17H6S56E-5	8.61653	8.61665	9.3874	9.23835	8.74253	8.61468		---	---	GO:0019031	viral envelope	---	---	---	---
10345368	D1Ertd448e	10.3105	10.1818	9.36299	9.8989	10.1653	10.1475		GO:0008150	biological_process	GO:0005575	cellular_component	GO:0003674	molecular_function	---	---
10397891	D230037D09Rik	8.74244	8.56215	8.11398	8.20565	8.62379	8.58872		GO:0008150	biological_process	GO:0005575 // GO:0016020 // GO:0016021	cellular_component // membrane // integral to membrane	GO:0003674	molecular_function	---	---
10505623	D4Bwg0951e	10.0125	10.0343	9.02489	9.2324	10.7744	10.9596		---	---	---	---	---	---	---	---
10451679	Daam2	9.27574	9.21692	8.50342	8.7146	9.18294	9.19877		GO:0008150 // GO:0016043 // GO:0030036	biological_process // cellular component organization // actin cytoskeleton organization	GO:0005575	cellular_component	GO:0003674 // GO:0003779	molecular_function // actin binding	---	---
10423498	Dap	11.5507	11.5016	12.3618	12.2923	12.1904	12.2115		GO:0006915 // GO:0008150	apoptosis // biological_process	GO:0005575	cellular_component	GO:0003674	molecular_function	---	---
10409464	Dbn1	11.7496	11.6413	10.654	10.9135	11.1202	11.222		GO:0007015 // GO:0007275 // GO:0007399 // GO:0030154	actin filament organization // multicellular organismal development // nervous system development // cell differentiation	GO:0005622 // GO:0005737 // GO:0015629	intracellular // cytoplasm // actin cytoskeleton	GO:0003779 // GO:0005515	actin binding // protein binding	---	---
10523012	Dck	9.33694	9.33423	10.1325	9.72826	8.78241	8.74304		GO:0006139 // GO:0017144 // GO:0046092	nucleobase, nucleoside, nucleotide and nucleic acid metabolic process // drug metabolic process // deoxycytidine metabolic process	GO:0005634 // GO:0005829	nucleus // cytosol	GO:0000166 // GO:0000287 // GO:0004137 // GO:0005524 // GO:0008144 // GO:0016301 // GO:0016740 // GO:0016773 // GO:0032548	nucleotide binding // magnesium ion binding // deoxycytidine kinase activity // ATP binding // drug binding // kinase activity // transferase activity // phosphotransferase activity, alcohol group as acceptor // pyrimidine deoxyribonucleoside binding	---	---
10413530	Dcp1a	10.24	10.1182	9.57448	9.64168	9.74516	9.87821		GO:0000184 // GO:0007179 // GO:0045941	nuclear-transcribed mRNA catabolic process, nonsense-mediated decay // transforming growth factor beta receptor signaling pathway // positive regulation of transcription	GO:0005634 // GO:0005667 // GO:0005737	nucleus // transcription factor complex // cytoplasm	GO:0008134 // GO:0016787	transcription factor binding // hydrolase activity	---	---
10592099	Dcps	10.1779	10.0678	11.1117	10.5053	10.8333	11.0386		GO:0000184 // GO:0000290 // GO:0008150	nuclear-transcribed mRNA catabolic process, nonsense-mediated decay // deadenylation-dependent decapping of nuclear-transcribed mRNA // biological_process	GO:0005575 // GO:0005634 // GO:0005737	cellular_component // nucleus // cytoplasm	GO:0003674 // GO:0003824 // GO:0005515 // GO:0016787	molecular_function // catalytic activity // protein binding // hydrolase activity	---	---
10496727	Ddah1	11.3187	11.2146	11.8921	11.7266	10.6449	10.5448		GO:0006525 // GO:0006809 // GO:0017014 // GO:0045429 // GO:0045766	arginine metabolic process // nitric oxide biosynthetic process // protein amino acid nitrosylation // positive regulation of nitric oxide biosynthetic process // positive regulation of angiogenesis	GO:0005737 // GO:0005739	cytoplasm // mitochondrion	GO:0008270 // GO:0016403 // GO:0016597 // GO:0016787 // GO:0016813 // GO:0046872	zinc ion binding // dimethylargininase activity // amino acid binding // hydrolase activity // hydrolase activity, acting on carbon-nitrogen (but not peptide) bonds, in linear amidines // metal ion binding	---	---
10444665	Ddah2	10.376	10.1908	9.24731	9.63398	9.54675	9.39772		GO:0006525 // GO:0006527	arginine metabolic process // arginine catabolic process	GO:0005737	cytoplasm	GO:0016403 // GO:0016597 // GO:0016787 // GO:0016813	dimethylargininase activity // amino acid binding // hydrolase activity // hydrolase activity, acting on carbon-nitrogen (but not peptide) bonds, in linear amidines	---	---
10571984	Ddx60	8.66012	8.77356	9.38325	9.70063	8.36518	8.1951		GO:0008150	biological_process	GO:0005575	cellular_component	GO:0003674	molecular_function	---	---
10586250	Dennd4a	8.69867	8.73783	8.87806	9.5485	8.51971	8.57016		GO:0008150	biological_process	GO:0005575	cellular_component	GO:0003674	molecular_function	---	---
10563883	Depdc1a	6.73402	6.6475	7.95829	8.05003	6.4946	6.32214		GO:0007165 // GO:0008150	signal transduction // biological_process	GO:0005575 // GO:0005622 // GO:0005634	cellular_component // intracellular // nucleus	GO:0003674 // GO:0005096	molecular_function // GTPase activator activity	---	---
10518957	Dffb	8.67621	8.62852	8.00883	8.32136	7.79563	8.02142		GO:0006309 // GO:0006915 // GO:0006917	DNA fragmentation involved in apoptosis // apoptosis // induction of apoptosis	GO:0005622 // GO:0005634 // GO:0005737	intracellular // nucleus // cytoplasm	GO:0003677 // GO:0004516 // GO:0004518 // GO:0004536 // GO:0005515 // GO:0005515 // GO:0016787	DNA binding // nicotinate phosphoribosyltransferase activity // nuclease activity // deoxyribonuclease activity // protein binding // protein binding // hydrolase activity	GenMAPP // GenMAPP	Apoptosis // Apoptosis_KEGG
10373542	Dgka	13.0047	13.0351	12.4097	12.6028	11.455	11.4815		GO:0007205	activation of protein kinase C activity by G-protein coupled receptor protein signaling pathway	GO:0005829 // GO:0005886	cytosol // plasma membrane	GO:0000166 // GO:0004143 // GO:0005509 // GO:0005524 // GO:0005543 // GO:0016301 // GO:0016740 // GO:0046872	nucleotide binding // diacylglycerol kinase activity // calcium ion binding // ATP binding // phospholipid binding // kinase activity // transferase activity // metal ion binding	---	---
10421774	Dgkh	9.40738	9.29263	8.80454	8.8074	8.27574	8.25943		GO:0046339	diacylglycerol metabolic process	GO:0005737 // GO:0005768	cytoplasm // endosome	GO:0004143 // GO:0042803	diacylglycerol kinase activity // protein homodimerization activity	---	---
10406581	Dhfr	10.2587	10.1596	11.176	11.0567	9.84979	9.81036		GO:0006545 // GO:0006730 // GO:0009165 // GO:0031427 // GO:0046452 // GO:0046654 // GO:0055114	glycine biosynthetic process // one-carbon metabolic process // nucleotide biosynthetic process // response to methotrexate // dihydrofolate metabolic process // tetrahydrofolate biosynthetic process // oxidation reduction	GO:0005625	soluble fraction	GO:0004146 // GO:0004146 // GO:0016491 // GO:0050661 // GO:0051871	dihydrofolate reductase activity // dihydrofolate reductase activity // oxidoreductase activity // NADP or NADPH binding // dihydrofolic acid binding	GenMAPP	Nucleotide_Metabolism
10510129	Dhrs3	12.0098	11.9499	11.57	11.3727	12.8722	12.8494		GO:0008152 // GO:0055114	metabolic process // oxidation reduction	GO:0016020 // GO:0016021	membrane // integral to membrane	GO:0003824 // GO:0005488 // GO:0016491	catalytic activity // binding // oxidoreductase activity	---	---
10472538	Dhrs9	10.8046	10.8801	11.5228	11.6017	10.3666	10.4886		GO:0008150 // GO:0008152 // GO:0055114	biological_process // metabolic process // oxidation reduction	GO:0005575 // GO:0005737 // GO:0005783 // GO:0005792 // GO:0016020	cellular_component // cytoplasm // endoplasmic reticulum // microsome // membrane	GO:0003824 // GO:0004745 // GO:0005488 // GO:0016491	catalytic activity // retinol dehydrogenase activity // binding // oxidoreductase activity	---	---
10391207	Dhx58	9.98935	9.9757	11.1715	10.9393	9.31717	9.34917		GO:0045087	innate immune response	GO:0005737	cytoplasm	GO:0000166 // GO:0003676 // GO:0003677 // GO:0003723 // GO:0004386 // GO:0005524 // GO:0016787 // GO:0046872	nucleotide binding // nucleic acid binding // DNA binding // RNA binding // helicase activity // ATP binding // hydrolase activity // metal ion binding	---	---
10474814	Disp2	9.55922	9.48542	7.91876	7.96861	7.10999	7.40688		GO:0008150	biological_process	GO:0005575 // GO:0016020 // GO:0016021	cellular_component // membrane // integral to membrane	GO:0003674	molecular_function	---	---
10578241	Dlc1	8.53115	8.39817	8.0558	7.89572	8.12277	7.98072		GO:0001843 // GO:0003007 // GO:0007010 // GO:0007165 // GO:0007202 // GO:0021575 // GO:0030036 // GO:0030900 // GO:0048041	neural tube closure // heart morphogenesis // cytoskeleton organization // signal transduction // activation of phospholipase C activity // hindbrain morphogenesis // actin cytoskeleton organization // forebrain development // focal adhesion assembly	GO:0001725 // GO:0005575 // GO:0005622 // GO:0005737 // GO:0005829 // GO:0005884 // GO:0005925 // GO:0045121	stress fiber // cellular_component // intracellular // cytoplasm // cytosol // actin filament // focal adhesion // membrane raft	GO:0005096 // GO:0005100 // GO:0005515 // GO:0017166 // GO:0043274	GTPase activator activity // Rho GTPase activator activity // protein binding // vinculin binding // phospholipase binding	---	---
10418096	Dlg5	11.2679	11.208	10.7234	10.7668	10.1195	10.0598		GO:0008150	biological_process	GO:0005913	cell-cell adherens junction	GO:0008013 // GO:0008092	beta-catenin binding // cytoskeletal protein binding	---	---
10550574	Dmpk	11.8085	11.8108	10.7152	10.9721	10.7433	10.8521		GO:0002028 // GO:0006468 // GO:0008016 // GO:0014853	regulation of sodium ion transport // protein amino acid phosphorylation // regulation of heart contraction // regulation of excitatory postsynaptic membrane potential involved in skeletal muscle contraction	---	---	GO:0000166 // GO:0004672 // GO:0004674 // GO:0005524 // GO:0016301 // GO:0016740 // GO:0046872	nucleotide binding // protein kinase activity // protein serine/threonine kinase activity // ATP binding // kinase activity // transferase activity // metal ion binding	---	---
10528120	Dmtf1	10.1827	10.2448	9.64347	9.7673	10.275	10.1994		GO:0006350 // GO:0007049 // GO:0045449	transcription // cell cycle // regulation of transcription	GO:0005634	nucleus	GO:0003677	DNA binding	---	---
10363575	Dna2	8.3403	8.30473	9.03477	9.04069	7.97112	7.71269		GO:0006260 // GO:0008150	DNA replication // biological_process	GO:0005575	cellular_component	GO:0000166 // GO:0003674 // GO:0003677 // GO:0004003 // GO:0004386 // GO:0005524 // GO:0016787	nucleotide binding // molecular_function // DNA binding // ATP-dependent DNA helicase activity // helicase activity // ATP binding // hydrolase activity	---	---
10503995	Dnaja1	8.70524	8.74852	7.94919	8.39634	8.17408	8.2147		GO:0006457 // GO:0007283 // GO:0009408 // GO:0030317 // GO:0030521 // GO:0042769	protein folding // spermatogenesis // response to heat // sperm motility // androgen receptor signaling pathway // DNA damage response, detection of DNA damage	GO:0016020	membrane	GO:0005524 // GO:0031072 // GO:0046872 // GO:0050750 // GO:0051082	ATP binding // heat shock protein binding // metal ion binding // low-density lipoprotein receptor binding // unfolded protein binding	---	---
10605303	Dnase1l1	7.99471	8.02366	8.72089	8.72536	7.99299	7.92033		GO:0006308 // GO:0008150	DNA catabolic process // biological_process	GO:0005575 // GO:0005783	cellular_component // endoplasmic reticulum	GO:0003674 // GO:0004518 // GO:0004519 // GO:0004536 // GO:0016787	molecular_function // nuclease activity // endonuclease activity // deoxyribonuclease activity // hydrolase activity	---	---
10591369	Dnmt1	10.444	10.5074	11.0055	11.0391	9.80827	9.71944		GO:0006306 // GO:0006350 // GO:0010216 // GO:0010424 // GO:0010468 // GO:0016458 // GO:0016568 // GO:0042127 // GO:0045449 // GO:0045892 // GO:0045892 // GO:0046498 // GO:0046499 // GO:0046500	DNA methylation // transcription // maintenance of DNA methylation // DNA methylation on cytosine within a CG sequence // regulation of gene expression // gene silencing // chromatin modification // regulation of cell proliferation // regulation of transcription // negative regulation of transcription, DNA-dependent // negative regulation of transcription, DNA-dependent // S-adenosylhomocysteine …	GO:0000792 // GO:0005634 // GO:0005634 // GO:0005657 // GO:0005721 // GO:0005737 // GO:0043234	heterochromatin // nucleus // nucleus // replication fork // centromeric heterochromatin // cytoplasm // protein complex	GO:0003677 // GO:0003690 // GO:0003886 // GO:0003886 // GO:0005515 // GO:0008134 // GO:0008168 // GO:0008270 // GO:0008327 // GO:0016564 // GO:0016740 // GO:0019904 // GO:0045322 // GO:0046872 // GO:0051718	DNA binding // double-stranded DNA binding // DNA (cytosine-5-)-methyltransferase activity // DNA (cytosine-5-)-methyltransferase activity // protein binding // transcription factor binding // methyltransferase activity // zinc ion binding // methyl-CpG binding // transcription repressor activity // transferase activity // protein domain specific binding // unmethylated CpG binding // metal ion b…	---	---
10356020	Dock10	7.43585	7.56637	9.07836	9.08063	6.99644	6.80063		GO:0008150	biological_process	GO:0005575	cellular_component	GO:0005085 // GO:0005089 // GO:0017048	guanyl-nucleotide exchange factor activity // Rho guanyl-nucleotide exchange factor activity // Rho GTPase binding	---	---
10421046	Dock5	11.5665	11.4738	10.7099	10.7697	11.9741	12.0074		GO:0008150	biological_process	GO:0005575 // GO:0005737	cellular_component // cytoplasm	GO:0003674 // GO:0005085	molecular_function // guanyl-nucleotide exchange factor activity	---	---
10591620	Dock6	8.99086	8.6872	9.40857	9.25183	9.20885	9.2587		GO:0008150	biological_process	GO:0005575	cellular_component	GO:0003674 // GO:0005085	molecular_function // guanyl-nucleotide exchange factor activity	---	---
10422436	Dock9	9.85356	9.78762	8.98676	9.1108	9.79453	9.87232		GO:0008150	biological_process	GO:0005575 // GO:0016020	cellular_component // membrane	GO:0005085 // GO:0005089 // GO:0017048	guanyl-nucleotide exchange factor activity // Rho guanyl-nucleotide exchange factor activity // Rho GTPase binding	---	---
10357115	Dsel	10.9025	10.848	9.95424	9.90684	9.57866	9.70331		GO:0008150	biological_process	GO:0005575 // GO:0016020 // GO:0016021	cellular_component // membrane // integral to membrane	GO:0003674 // GO:0016853	molecular_function // isomerase activity	---	---
10404649	Dsp	8.99769	8.88554	7.70944	7.73593	9.32492	9.26976		GO:0016337 // GO:0034332 // GO:0043588	cell-cell adhesion // adherens junction organization // skin development	GO:0005739 // GO:0005916 // GO:0016323 // GO:0030057 // GO:0030057	mitochondrion // fascia adherens // basolateral plasma membrane // desmosome // desmosome	---	---	---	---
10521986	Dthd1	6.8991	6.69097	8.04067	8.09406	7.62879	7.61044		---	---	---	---	---	---	---	---
10361110	Dtl	9.25089	9.21962	10.2042	10.1158	8.81371	8.73883		GO:0006260 // GO:0006974	DNA replication // response to DNA damage stimulus	GO:0005634 // GO:0005737 // GO:0016020	nucleus // cytoplasm // membrane	---	---	---	---
10373093	Dtx3	10.2635	10.0731	9.63582	9.69336	10.9608	11.0073		GO:0007219 // GO:0007219	Notch signaling pathway // Notch signaling pathway	GO:0005575 // GO:0005737	cellular_component // cytoplasm	GO:0005515 // GO:0008270 // GO:0046872	protein binding // zinc ion binding // metal ion binding	---	---
10488678	Dusp15	9.22391	9.19056	8.5248	8.31811	7.84838	7.80283		GO:0006470 // GO:0008150 // GO:0016311	protein amino acid dephosphorylation // biological_process // dephosphorylation	GO:0005575	cellular_component	GO:0003674 // GO:0004721 // GO:0004725 // GO:0008138 // GO:0016787 // GO:0016791	molecular_function // phosphoprotein phosphatase activity // protein tyrosine phosphatase activity // protein tyrosine/serine/threonine phosphatase activity // hydrolase activity // phosphatase activity	---	---
10463945	Dusp5	10.7777	10.6148	9.73756	10.0324	9.82979	9.81082		---	---	---	---	GO:0017017	MAP kinase tyrosine/serine/threonine phosphatase activity	---	---
10366043	Dusp6	12.3254	12.2067	11.75	11.7436	12.3564	12.4427		GO:0006470 // GO:0016311 // GO:0070373	protein amino acid dephosphorylation // dephosphorylation // negative regulation of ERK1 and ERK2 cascade	GO:0005737	cytoplasm	GO:0004721 // GO:0004725 // GO:0005515 // GO:0008138 // GO:0016787 // GO:0016791 // GO:0017017	phosphoprotein phosphatase activity // protein tyrosine phosphatase activity // protein binding // protein tyrosine/serine/threonine phosphatase activity // hydrolase activity // phosphatase activity // MAP kinase tyrosine/serine/threonine phosphatase activity	---	---
10569278	Dusp8	7.7045	7.90558	7.34009	7.24615	8.4638	8.1944		GO:0006470 // GO:0016311	protein amino acid dephosphorylation // dephosphorylation	GO:0005634 // GO:0005737	nucleus // cytoplasm	GO:0004721 // GO:0004725 // GO:0008138 // GO:0016787 // GO:0016791 // GO:0017017	phosphoprotein phosphatase activity // protein tyrosine phosphatase activity // protein tyrosine/serine/threonine phosphatase activity // hydrolase activity // phosphatase activity // MAP kinase tyrosine/serine/threonine phosphatase activity	---	---
10372745	Dyrk2	8.68174	8.43949	8.04701	8.09569	8.18121	8.03589		GO:0006468 // GO:0006915 // GO:0018108	protein amino acid phosphorylation // apoptosis // peptidyl-tyrosine phosphorylation	GO:0005634 // GO:0005737	nucleus // cytoplasm	GO:0000166 // GO:0004672 // GO:0004674 // GO:0004713 // GO:0005524 // GO:0016301 // GO:0016740	nucleotide binding // protein kinase activity // protein serine/threonine kinase activity // protein tyrosine kinase activity // ATP binding // kinase activity // transferase activity	---	---
10417004	Dzip1	9.7497	9.5896	9.06554	8.99879	8.76802	8.7801		GO:0007275 // GO:0007283 // GO:0008150 // GO:0030154	multicellular organismal development // spermatogenesis // biological_process // cell differentiation	GO:0005575 // GO:0005622 // GO:0005634 // GO:0005737	cellular_component // intracellular // nucleus // cytoplasm	GO:0003674 // GO:0008270 // GO:0046872	molecular_function // zinc ion binding // metal ion binding	---	---
10368224	E030030I06Rik	8.45191	8.36342	7.9851	7.81469	8.67293	8.70437		GO:0008150	biological_process	GO:0005575	cellular_component	GO:0003674	molecular_function	---	---
10581327	E130303B06Rik	8.62105	8.73126	9.25465	9.18984	8.91412	8.91611		GO:0008150	biological_process	GO:0005575	cellular_component	GO:0003674	molecular_function	---	---
10366277	E2f7	9.1641	9.24445	10.1041	10.1068	8.67371	8.62602		GO:0006350 // GO:0006355 // GO:0007049 // GO:0008285 // GO:0045449	transcription // regulation of transcription, DNA-dependent // cell cycle // negative regulation of cell proliferation // regulation of transcription	GO:0005634 // GO:0005667	nucleus // transcription factor complex	GO:0003677 // GO:0003700 // GO:0016564	DNA binding // transcription factor activity // transcription repressor activity	---	---
10563780	E2f8	8.63265	8.54841	9.80757	9.53936	8.13239	7.96776		GO:0006350 // GO:0006355 // GO:0007049 // GO:0008283 // GO:0045449	transcription // regulation of transcription, DNA-dependent // cell cycle // cell proliferation // regulation of transcription	GO:0005634 // GO:0005667	nucleus // transcription factor complex	GO:0003677 // GO:0003700 // GO:0042802 // GO:0042803	DNA binding // transcription factor activity // identical protein binding // protein homodimerization activity	---	---
10464400	E330013P04Rik	9.91047	9.72375	10.6986	10.5582	8.78145	8.7277		GO:0008150	biological_process	GO:0005575	cellular_component	GO:0003674	molecular_function	---	---
10595171	E330016A19Rik	7.64946	7.61235	8.1056	8.28813	7.26956	7.37406		GO:0008150	biological_process	GO:0005575	cellular_component	GO:0003674	molecular_function	---	---
10351880	E430029J22Rik	5.80417	5.64426	8.00376	7.81897	5.1543	5.83761		GO:0008150	biological_process	GO:0005575	cellular_component	GO:0003674 // GO:0005515	molecular_function // protein binding	---	---
10419154	Ear1	6.65086	6.62688	7.60018	7.65379	6.84294	6.95531		GO:0008150	biological_process	GO:0005575	cellular_component	GO:0003674 // GO:0003676 // GO:0004518 // GO:0004519 // GO:0004522 // GO:0016787	molecular_function // nucleic acid binding // nuclease activity // endonuclease activity // pancreatic ribonuclease activity // hydrolase activity	---	---
10419156	Ear10	6.40421	6.45296	7.59873	7.85769	6.72053	6.49784		GO:0008150	biological_process	GO:0005575	cellular_component	GO:0004518 // GO:0004519 // GO:0004540 // GO:0004540 // GO:0016787	nuclease activity // endonuclease activity // ribonuclease activity // ribonuclease activity // hydrolase activity	---	---
10419568	Ear11	6.56057	6.26337	7.76753	7.82312	6.41522	6.4275		GO:0008150	biological_process	GO:0005575	cellular_component	GO:0004518 // GO:0004519 // GO:0004540 // GO:0016787	nuclease activity // endonuclease activity // ribonuclease activity // hydrolase activity	---	---
10375360	Ebf1	7.47406	7.65972	8.34066	8.35896	6.41364	6.10344		GO:0006350 // GO:0006355 // GO:0007275 // GO:0045449 // GO:0045941	transcription // regulation of transcription, DNA-dependent // multicellular organismal development // regulation of transcription // positive regulation of transcription	GO:0005634	nucleus	GO:0003677 // GO:0003700 // GO:0005515 // GO:0005515 // GO:0030528 // GO:0046872	DNA binding // transcription factor activity // protein binding // protein binding // transcription regulator activity // metal ion binding	---	---
10509441	Ece1	11.4198	11.396	12.0436	12.032	11.2404	11.3181		GO:0001666 // GO:0006508 // GO:0006915 // GO:0016485 // GO:0016486 // GO:0045745 // GO:0060037	response to hypoxia // proteolysis // apoptosis // protein processing // peptide hormone processing // positive regulation of G-protein coupled receptor protein signaling pathway // pharyngeal system development	GO:0005624 // GO:0005794 // GO:0005886 // GO:0009986 // GO:0016020 // GO:0016021 // GO:0030141	membrane fraction // Golgi apparatus // plasma membrane // cell surface // membrane // integral to membrane // secretory granule	GO:0004222 // GO:0008233 // GO:0008237 // GO:0016787 // GO:0046872	metalloendopeptidase activity // peptidase activity // metallopeptidase activity // hydrolase activity // metal ion binding	---	---
10506767	Echdc2	10.7639	10.6306	10.2872	10.132	10.59	10.6133		GO:0006629 // GO:0006631 // GO:0008150 // GO:0008152	lipid metabolic process // fatty acid metabolic process // biological_process // metabolic process	GO:0005575 // GO:0005739	cellular_component // mitochondrion	GO:0003674 // GO:0003824 // GO:0016829	molecular_function // catalytic activity // lyase activity	---	---
10458303	Ecscr	8.4456	8.48105	8.99181	9.2236	8.16449	7.91899		GO:0001525 // GO:0006935 // GO:0007275 // GO:0030154	angiogenesis // chemotaxis // multicellular organismal development // cell differentiation	GO:0005886 // GO:0016020 // GO:0016021	plasma membrane // membrane // integral to membrane	---	---	---	---
10497520	Ect2	10.1763	10.0529	11.1399	11.0232	10.6294	10.4968		GO:0000902 // GO:0035023	cell morphogenesis // regulation of Rho protein signal transduction	GO:0005622	intracellular	GO:0005085 // GO:0005089 // GO:0005515 // GO:0017048	guanyl-nucleotide exchange factor activity // Rho guanyl-nucleotide exchange factor activity // protein binding // Rho GTPase binding	---	---
10419892	Efs	9.50976	9.40822	8.35146	8.2985	8.07701	7.98926		GO:0007155	cell adhesion	---	---	GO:0005515 // GO:0017124	protein binding // SH3 domain binding	---	---
10532019	EG634650	8.19782	8.19782	8.73598	8.81969	6.80583	7.15832		GO:0008150	biological_process	GO:0005575	cellular_component	GO:0003674	molecular_function	---	---
10400304	Egln3	9.37045	9.38512	8.39997	8.47943	10.1226	10.0198		GO:0001666 // GO:0006915 // GO:0042127 // GO:0055114	response to hypoxia // apoptosis // regulation of cell proliferation // oxidation reduction	GO:0005634 // GO:0005737	nucleus // cytoplasm	GO:0005506 // GO:0016491 // GO:0016702 // GO:0016705 // GO:0031418 // GO:0046872	iron ion binding // oxidoreductase activity // oxidoreductase activity, acting on single donors with incorporation of molecular oxygen, incorporation of two atoms of oxygen // oxidoreductase activity, acting on paired donors, with incorporation or reduction of molecular oxygen // L-ascorbic acid binding // metal ion binding	---	---
10595392	Elovl4	7.45378	7.49892	8.4973	8.22581	7.25061	7.06043		GO:0006633 // GO:0008610	fatty acid biosynthetic process // lipid biosynthetic process	GO:0005783 // GO:0016020 // GO:0016021	endoplasmic reticulum // membrane // integral to membrane	---	---	---	---
10496359	Emcn	6.8392	6.57071	10.5713	10.1842	6.27949	5.71868		GO:0008150	biological_process	GO:0016020 // GO:0016021 // GO:0016021	membrane // integral to membrane // integral to membrane	GO:0003674	molecular_function	---	---
10542355	Emp1	12.5825	12.5541	13.3666	13.4141	12.2314	12.0539		GO:0016049	cell growth	GO:0005886 // GO:0016020 // GO:0016021	plasma membrane // membrane // integral to membrane	---	---	---	---
10471486	Eng	11.1724	11.0183	12.4728	12.4144	8.34849	8.25394		GO:0001300 // GO:0001525 // GO:0001569 // GO:0001570 // GO:0001947 // GO:0007155 // GO:0007179 // GO:0007507 // GO:0017015 // GO:0048745 // GO:0048844 // GO:0048845	chronological cell aging // angiogenesis // patterning of blood vessels // vasculogenesis // heart looping // cell adhesion // transforming growth factor beta receptor signaling pathway // heart development // regulation of transforming growth factor beta receptor signaling pathway // smooth muscle tissue development // artery morphogenesis // venous blood vessel morphogenesis	GO:0016020 // GO:0016021	membrane // integral to membrane	GO:0005488 // GO:0005515 // GO:0042803 // GO:0050431	binding // protein binding // protein homodimerization activity // transforming growth factor beta binding	GenMAPP	TGF_Beta_Signaling_Pathway
10547807	Eno2	11.3372	11.259	9.97407	10.0809	10.8839	10.7119		GO:0006094 // GO:0006096	gluconeogenesis // glycolysis	GO:0000015 // GO:0001917 // GO:0005622 // GO:0005625 // GO:0005626 // GO:0005737 // GO:0005737 // GO:0005886 // GO:0016020 // GO:0019717 // GO:0043025 // GO:0043204	phosphopyruvate hydratase complex // photoreceptor inner segment // intracellular // soluble fraction // insoluble fraction // cytoplasm // cytoplasm // plasma membrane // membrane // synaptosome // neuronal cell body // perikaryon	GO:0000287 // GO:0004634 // GO:0016829 // GO:0042803 // GO:0046872 // GO:0046982	magnesium ion binding // phosphopyruvate hydratase activity // lyase activity // protein homodimerization activity // metal ion binding // protein heterodimerization activity	GenMAPP	Glycolysis_and_Gluconeogenesis
10463070	Entpd1	7.53258	7.27302	11.6622	11.4976	6.50994	6.51379		GO:0006200 // GO:0007186 // GO:0009181 // GO:0030168	ATP catabolic process // G-protein coupled receptor protein signaling pathway // purine ribonucleoside diphosphate catabolic process // platelet activation	GO:0005605 // GO:0016020 // GO:0016021	basal lamina // membrane // integral to membrane	GO:0000166 // GO:0005515 // GO:0005524 // GO:0016787 // GO:0017110 // GO:0017111	nucleotide binding // protein binding // ATP binding // hydrolase activity // nucleoside-diphosphatase activity // nucleoside-triphosphatase activity	---	---
10447317	Epas1	8.71683	8.67388	10.2008	10.0567	7.81252	7.63452		GO:0001525 // GO:0001666 // GO:0001666 // GO:0001892 // GO:0001974 // GO:0002027 // GO:0006350 // GO:0006355 // GO:0006979 // GO:0006979 // GO:0007005 // GO:0007165 // GO:0007275 // GO:0007601 // GO:0030097 // GO:0030154 // GO:0030218 // GO:0030324 // GO:0042415 // GO:0043129 // GO:0043619 // GO:0043619 // GO:0043619 // GO:0045449 // GO:0045944 // GO:0045944 // GO:0045944 // GO:0045944 // GO:0048…	angiogenesis // response to hypoxia // response to hypoxia // embryonic placenta development // blood vessel remodeling // regulation of heart rate // transcription // regulation of transcription, DNA-dependent // response to oxidative stress // response to oxidative stress // mitochondrion organization // signal transduction // multicellular organismal development // visual perception // hemopoi…	GO:0005634 // GO:0005634 // GO:0005667 // GO:0005667 // GO:0005737 // GO:0005737	nucleus // nucleus // transcription factor complex // transcription factor complex // cytoplasm // cytoplasm	GO:0003677 // GO:0003677 // GO:0003677 // GO:0003700 // GO:0003700 // GO:0003704 // GO:0004871 // GO:0005515 // GO:0008134 // GO:0030528 // GO:0043565 // GO:0046982	DNA binding // DNA binding // DNA binding // transcription factor activity // transcription factor activity // specific RNA polymerase II transcription factor activity // signal transducer activity // protein binding // transcription factor binding // transcription regulator activity // sequence-specific DNA binding // protein heterodimerization activity	---	---
10458052	Epb4.1l4a	8.86782	8.76948	7.99748	7.95099	9.12769	9.12241		---	---	GO:0005737 // GO:0005856 // GO:0019898	cytoplasm // cytoskeleton // extrinsic to membrane	GO:0005488 // GO:0008092	binding // cytoskeletal protein binding	---	---
10509965	Epha2	11.9668	11.8848	11.0509	11.4045	11.2151	11.2126		GO:0001501 // GO:0001525 // GO:0001568 // GO:0001570 // GO:0006468 // GO:0006915 // GO:0007169 // GO:0014028 // GO:0014028 // GO:0021915 // GO:0030182 // GO:0030182 // GO:0035121 // GO:0043535 // GO:0045765 // GO:0048013 // GO:0048320 // GO:0048570 // GO:0060035	skeletal system development // angiogenesis // blood vessel development // vasculogenesis // protein amino acid phosphorylation // apoptosis // transmembrane receptor protein tyrosine kinase signaling pathway // notochord formation // notochord formation // neural tube development // neuron differentiation // neuron differentiation // tail morphogenesis // regulation of blood vessel endothelial c…	GO:0005887 // GO:0016020 // GO:0016021	integral to plasma membrane // membrane // integral to membrane	GO:0000166 // GO:0004672 // GO:0004713 // GO:0004714 // GO:0004872 // GO:0005003 // GO:0005515 // GO:0005524 // GO:0016301 // GO:0016740	nucleotide binding // protein kinase activity // protein tyrosine kinase activity // transmembrane receptor protein tyrosine kinase activity // receptor activity // ephrin receptor activity // protein binding // ATP binding // kinase activity // transferase activity	---	---
10355893	Epha4	9.11881	9.15134	8.36794	8.50677	10.2985	10.3176		GO:0006468 // GO:0007169 // GO:0007411 // GO:0007628	protein amino acid phosphorylation // transmembrane receptor protein tyrosine kinase signaling pathway // axon guidance // adult walking behavior	GO:0005887 // GO:0016020 // GO:0016021 // GO:0031594	integral to plasma membrane // membrane // integral to membrane // neuromuscular junction	GO:0000166 // GO:0004672 // GO:0004713 // GO:0004714 // GO:0004872 // GO:0005003 // GO:0005515 // GO:0005524 // GO:0016301 // GO:0016740 // GO:0046875	nucleotide binding // protein kinase activity // protein tyrosine kinase activity // transmembrane receptor protein tyrosine kinase activity // receptor activity // ephrin receptor activity // protein binding // ATP binding // kinase activity // transferase activity // ephrin receptor binding	---	---
10558880	Eps8l2	10.6035	10.4889	9.8189	9.64112	10.9519	10.951		GO:0016601	Rac protein signal transduction	GO:0001726 // GO:0005737	ruffle // cytoplasm	GO:0005515 // GO:0051015	protein binding // actin filament binding	---	---
10416566	Epsti1	6.88591	7.00279	7.87433	7.67109	7.09786	6.86551		GO:0008150	biological_process	GO:0005575	cellular_component	GO:0003674	molecular_function	---	---
10355278	Erbb4	6.83691	7.03478	7.74717	7.53581	7.3907	7.17609		GO:0006468 // GO:0007169 // GO:0007399 // GO:0007507 // GO:0018108 // GO:0030335 // GO:0032230 // GO:0043129 // GO:0045165 // GO:0045768 // GO:0046326 // GO:0050679 // GO:0060074	protein amino acid phosphorylation // transmembrane receptor protein tyrosine kinase signaling pathway // nervous system development // heart development // peptidyl-tyrosine phosphorylation // positive regulation of cell migration // positive regulation of synaptic transmission, GABAergic // surfactant homeostasis // cell fate commitment // positive regulation of anti-apoptosis // positive regul…	GO:0005634 // GO:0005737 // GO:0005886 // GO:0005901 // GO:0014069 // GO:0016020 // GO:0016021 // GO:0045121	nucleus // cytoplasm // plasma membrane // caveola // postsynaptic density // membrane // integral to membrane // membrane raft	GO:0000166 // GO:0004672 // GO:0004713 // GO:0004714 // GO:0004716 // GO:0004872 // GO:0005515 // GO:0005524 // GO:0016301 // GO:0016740	nucleotide binding // protein kinase activity // protein tyrosine kinase activity // transmembrane receptor protein tyrosine kinase activity // receptor signaling protein tyrosine kinase activity // receptor activity // protein binding // ATP binding // kinase activity // transferase activity	---	---
10413461	Erc2	8.45766	8.44096	7.83915	7.78868	7.90806	7.73165		GO:0007269 // GO:0050808	neurotransmitter secretion // synapse organization	GO:0005737 // GO:0005856 // GO:0019717 // GO:0030054 // GO:0045202	cytoplasm // cytoskeleton // synaptosome // cell junction // synapse	---	---	GenMAPP	Circadian_Exercise
10413897	Ercc6	9.26469	9.19948	8.56384	8.80017	9.01661	9.09912		GO:0000303 // GO:0006281 // GO:0006281 // GO:0006283 // GO:0006290 // GO:0006974 // GO:0006979 // GO:0007256 // GO:0007257 // GO:0008630 // GO:0009411 // GO:0009636 // GO:0010165 // GO:0010224 // GO:0010332 // GO:0045494	response to superoxide // DNA repair // DNA repair // transcription-coupled nucleotide-excision repair // pyrimidine dimer repair // response to DNA damage stimulus // response to oxidative stress // activation of JNKK activity // activation of JUN kinase activity // DNA damage response, signal transduction resulting in induction of apoptosis // response to UV // response to toxin // response to …	---	---	---	---	---	---
10606071	Ercc6l	7.03897	7.07759	7.61859	7.50363	6.84701	6.55683		GO:0007049 // GO:0007067 // GO:0008150 // GO:0051301	cell cycle // mitosis // biological_process // cell division	GO:0000775 // GO:0000776 // GO:0005575	chromosome, centromeric region // kinetochore // cellular_component	GO:0000166 // GO:0003674 // GO:0003676 // GO:0003677 // GO:0004386 // GO:0005524 // GO:0016787	nucleotide binding // molecular_function // nucleic acid binding // DNA binding // helicase activity // ATP binding // hydrolase activity	---	---
10523175	Ereg	10.6676	10.5749	11.2352	11.2233	9.07614	9.11931		GO:0001525 // GO:0001819 // GO:0007173 // GO:0007275 // GO:0008284 // GO:0008285 // GO:0009653 // GO:0009887 // GO:0019221 // GO:0030154 // GO:0042327 // GO:0045089 // GO:0045410 // GO:0045740 // GO:0045740 // GO:0045741 // GO:0045840 // GO:0045840 // GO:0048661 // GO:0051781	angiogenesis // positive regulation of cytokine production // epidermal growth factor receptor signaling pathway // multicellular organismal development // positive regulation of cell proliferation // negative regulation of cell proliferation // anatomical structure morphogenesis // organ morphogenesis // cytokine-mediated signaling pathway // cell differentiation // positive regulation of phosph…	GO:0005576 // GO:0005615 // GO:0005886 // GO:0016020 // GO:0016021	extracellular region // extracellular space // plasma membrane // membrane // integral to membrane	GO:0005154 // GO:0008083	epidermal growth factor receptor binding // growth factor activity	---	---
10578193	Eri1	10.3401	10.4015	11.1842	11.0236	10.8443	10.7764		GO:0006364 // GO:0031047 // GO:0031125	rRNA processing // gene silencing by RNA // rRNA 3'-end processing	GO:0005622 // GO:0005634 // GO:0005730 // GO:0005737 // GO:0071204	intracellular // nucleus // nucleolus // cytoplasm // histone pre-mRNA 3'end processing complex	GO:0003676 // GO:0003723 // GO:0004518 // GO:0004527 // GO:0016787 // GO:0019843 // GO:0043022 // GO:0046872 // GO:0071207	nucleic acid binding // RNA binding // nuclease activity // exonuclease activity // hydrolase activity // rRNA binding // ribosome binding // metal ion binding // histone pre-mRNA stem-loop binding	---	---
10510574	Errfi1	11.9115	11.868	11.4008	11.3289	10.9484	10.8301		GO:0031098	stress-activated protein kinase signaling pathway	GO:0005737 // GO:0005829	cytoplasm // cytosol	GO:0004872 // GO:0005515	receptor activity // protein binding	---	---
10420877	Esco2	6.67704	6.73489	7.5388	7.78657	6.94925	6.7574		GO:0006281 // GO:0007049 // GO:0008150	DNA repair // cell cycle // biological_process	GO:0005575 // GO:0005634	cellular_component // nucleus	GO:0003674 // GO:0003684 // GO:0003887 // GO:0008415 // GO:0016740 // GO:0046872	molecular_function // damaged DNA binding // DNA-directed DNA polymerase activity // acyltransferase activity // transferase activity // metal ion binding	---	---
10427166	Espl1	7.51503	7.44733	8.14508	8.05019	7.83748	7.68447		GO:0000212 // GO:0006508 // GO:0007059 // GO:0007127 // GO:0045143	meiotic spindle organization // proteolysis // chromosome segregation // meiosis I // homologous chromosome segregation	GO:0005575 // GO:0005634 // GO:0005737	cellular_component // nucleus // cytoplasm	GO:0003674 // GO:0008233 // GO:0008234 // GO:0016787	molecular_function // peptidase activity // cysteine-type peptidase activity // hydrolase activity	GenMAPP	Cell_Cycle_KEGG
10349932	Etnk2	8.36671	8.2311	7.32913	7.53831	6.72922	6.5315		GO:0001701 // GO:0001890 // GO:0006646 // GO:0009791 // GO:0035264	in utero embryonic development // placenta development // phosphatidylethanolamine biosynthetic process // post-embryonic development // multicellular organism growth	GO:0005575	cellular_component	GO:0003674 // GO:0016301	molecular_function // kinase activity	---	---
10479228	Etohi1	10.9907	11.187	10.4533	10.6276	11.364	11.2863		GO:0008150	biological_process	GO:0005575	cellular_component	GO:0003674	molecular_function	---	---
10352048	Exo1	7.56877	7.41772	8.34791	8.65784	7.4149	7.29694		GO:0002455 // GO:0006139 // GO:0006281 // GO:0006974 // GO:0007126 // GO:0016446 // GO:0045190	humoral immune response mediated by circulating immunoglobulin // nucleobase, nucleoside, nucleotide and nucleic acid metabolic process // DNA repair // response to DNA damage stimulus // meiosis // somatic hypermutation of immunoglobulin genes // isotype switching	GO:0005634	nucleus	GO:0003677 // GO:0003824 // GO:0004518 // GO:0004519 // GO:0004527 // GO:0008409 // GO:0016787 // GO:0043566 // GO:0046872	DNA binding // catalytic activity // nuclease activity // endonuclease activity // exonuclease activity // 5'-3' exonuclease activity // hydrolase activity // structure-specific DNA binding // metal ion binding	---	---
10498168	Exosc8	9.98545	9.9136	10.5603	10.4836	10.0969	10.0606		GO:0006364 // GO:0006396 // GO:0008150	rRNA processing // RNA processing // biological_process	GO:0000178 // GO:0005575 // GO:0005634 // GO:0005737	exosome (RNase complex) // cellular_component // nucleus // cytoplasm	GO:0000175 // GO:0003674 // GO:0003723 // GO:0004518 // GO:0004527 // GO:0016787	3'-5'-exoribonuclease activity // molecular_function // RNA binding // nuclease activity // exonuclease activity // hydrolase activity	---	---
10544501	Ezh2	11.1334	11.117	11.6556	11.5916	10.4906	10.4281		GO:0006350 // GO:0016568 // GO:0016571 // GO:0045449 // GO:0051154	transcription // chromatin modification // histone methylation // regulation of transcription // negative regulation of striated muscle cell differentiation	GO:0005634 // GO:0035098 // GO:0035098 // GO:0045120	nucleus // ESC/E(Z) complex // ESC/E(Z) complex // pronucleus	GO:0003677 // GO:0003682 // GO:0005515 // GO:0008168 // GO:0016740 // GO:0018024 // GO:0042054 // GO:0042054	DNA binding // chromatin binding // protein binding // methyltransferase activity // transferase activity // histone-lysine N-methyltransferase activity // histone methyltransferase activity // histone methyltransferase activity	---	---
10495675	F3	11.2871	11.2644	12.0128	12.1177	10.0786	9.99596		GO:0007596 // GO:0014911	blood coagulation // positive regulation of smooth muscle cell migration	GO:0005615 // GO:0005737 // GO:0009986 // GO:0016020 // GO:0016021	extracellular space // cytoplasm // cell surface // membrane // integral to membrane	GO:0002020	protease binding	---	---
10351224	F5	6.07847	6.19972	7.66471	7.77198	6.14434	6.08152		GO:0007155 // GO:0007596 // GO:0007596 // GO:0007596 // GO:0008015 // GO:0055114	cell adhesion // blood coagulation // blood coagulation // blood coagulation // blood circulation // oxidation reduction	GO:0005576 // GO:0005615 // GO:0031091	extracellular region // extracellular space // platelet alpha granule	GO:0004252 // GO:0005507 // GO:0016491 // GO:0046872	serine-type endopeptidase activity // copper ion binding // oxidoreductase activity // metal ion binding	GenMAPP	Blood_Clotting_Cascade
10503617	F730047E07Rik	8.10407	7.94676	8.53135	8.49304	7.83552	7.86702		GO:0008150	biological_process	GO:0005575	cellular_component	GO:0003674	molecular_function	---	---
10508614	Fabp3	9.41734	9.38192	8.11587	8.1174	9.0567	9.14647		GO:0006656 // GO:0006810 // GO:0015909	phosphatidylcholine biosynthetic process // transport // long-chain fatty acid transport	GO:0005737 // GO:0005739 // GO:0005829 // GO:0016528 // GO:0016529	cytoplasm // mitochondrion // cytosol // sarcoplasm // sarcoplasmic reticulum	GO:0005215 // GO:0005324 // GO:0005488 // GO:0005504 // GO:0008289 // GO:0050543	transporter activity // long-chain fatty acid transporter activity // binding // fatty acid binding // lipid binding // icosatetraenoic acid binding	---	---
10395155	Fam110c	11.2467	11.1875	10.5099	10.8862	10.9095	11.0497		GO:0008150	biological_process	GO:0005575 // GO:0005737 // GO:0005856 // GO:0005874	cellular_component // cytoplasm // cytoskeleton // microtubule	GO:0003674	molecular_function	---	---
10461723	Fam111a	10.5479	10.4984	11.1492	11.194	10.3001	10.2252		GO:0006508 // GO:0008150	proteolysis // biological_process	GO:0005575	cellular_component	GO:0003674 // GO:0003824 // GO:0004252	molecular_function // catalytic activity // serine-type endopeptidase activity	---	---
10431463	Fam116b	9.12426	9.06481	8.5594	8.63354	9.22086	9.15789		GO:0008150	biological_process	GO:0005575	cellular_component	GO:0003674	molecular_function	---	---
10463410	Fam178a	10.1544	10.1367	9.60406	9.71647	9.48998	9.54651		GO:0008150	biological_process	GO:0005575	cellular_component	GO:0003674	molecular_function	---	---
10568705	Fam196a	9.96776	9.8917	9.21828	9.22584	8.12089	8.33127		GO:0008150	biological_process	GO:0005575	cellular_component	GO:0003674	molecular_function	---	---
10360542	Fam36a	10.7537	10.6458	9.76585	9.96871	10.5235	10.6267		GO:0008150	biological_process	GO:0005739 // GO:0016020 // GO:0016021	mitochondrion // membrane // integral to membrane	GO:0003674	molecular_function	---	---
10543319	Fam3c	9.33351	9.46306	9.8889	10.0152	9.83562	9.82055		GO:0008150	biological_process	GO:0005575 // GO:0005576	cellular_component // extracellular region	GO:0003674	molecular_function	---	---
10500610	Fam46c	9.79688	9.5629	8.74796	8.64316	9.08877	9.07451		GO:0008150	biological_process	GO:0005575	cellular_component	GO:0003674	molecular_function	---	---
10394593	Fam49a	11.1699	11.2422	9.7467	9.69808	10.3841	10.3122		GO:0008150	biological_process	GO:0005575	cellular_component	GO:0003674	molecular_function	---	---
10585068	Fam55d	7.89964	7.5754	8.37739	8.43819	8.0469	8.13446		GO:0008150	biological_process	GO:0005575 // GO:0005576	cellular_component // extracellular region	GO:0003674	molecular_function	---	---
10378754	Fam57a	9.75575	9.60537	10.3669	10.2942	10.7151	10.795		---	---	GO:0016020 // GO:0016021	membrane // integral to membrane	---	---	---	---
10549497	Fam60a	10.5797	10.7059	10.3349	9.93682	11.3069	11.2325		GO:0008150	biological_process	GO:0005575	cellular_component	GO:0003674	molecular_function	---	---
10494208	Fam63a	9.09198	9.00699	9.46219	9.7563	8.99999	9.05636		GO:0008150	biological_process	GO:0005575	cellular_component	GO:0003674	molecular_function	---	---
10378053	Fam64a	8.09599	8.1262	9.22683	8.83777	8.72321	8.49536		GO:0008150	biological_process	GO:0005575	cellular_component	GO:0003674	molecular_function	---	---
10404152	Fam65b	7.95418	7.77315	8.82677	8.5804	7.16367	7.40273		GO:0008150	biological_process	GO:0005575	cellular_component	GO:0003674 // GO:0005488	molecular_function // binding	---	---
10503484	Fam82b	8.09409	8.04663	7.41028	7.65774	8.30527	8.25213		GO:0008150	biological_process	GO:0005737 // GO:0005739 // GO:0005856 // GO:0005874	cytoplasm // mitochondrion // cytoskeleton // microtubule	GO:0003674 // GO:0005488	molecular_function // binding	---	---
10399465	Fam84a	8.43026	8.42955	7.85886	7.91481	8.96299	9.02005		---	---	---	---	---	---	---	---
10582501	Fanca	8.4596	8.36438	9.19703	9.21736	8.40866	8.4689		GO:0006281 // GO:0006974 // GO:0007140 // GO:0008584 // GO:0008585 // GO:0042127	DNA repair // response to DNA damage stimulus // male meiosis // male gonad development // female gonad development // regulation of cell proliferation	GO:0005634 // GO:0005737	nucleus // cytoplasm	---	---	---	---
10540738	Fancd2	7.31839	7.15502	7.99871	8.1071	7.30077	7.20137		GO:0006281 // GO:0006974 // GO:0007049 // GO:0007129 // GO:0007275 // GO:0007276	DNA repair // response to DNA damage stimulus // cell cycle // synapsis // multicellular organismal development // gamete generation	GO:0000793 // GO:0005634 // GO:0005694	condensed chromosome // nucleus // chromosome	---	---	---	---
10384780	Fancl	8.59535	8.40798	9.20162	8.9409	8.91582	8.89782		GO:0006281 // GO:0006974 // GO:0007276 // GO:0042127	DNA repair // response to DNA damage stimulus // gamete generation // regulation of cell proliferation	GO:0005634 // GO:0005635 // GO:0005737	nucleus // nuclear envelope // cytoplasm	GO:0005515 // GO:0008270 // GO:0016874 // GO:0046872	protein binding // zinc ion binding // ligase activity // metal ion binding	---	---
10417095	Farp1	11.1269	11.0988	10.5673	10.4824	11.3731	11.4125		GO:0008150	biological_process	GO:0005575	cellular_component	GO:0003674	molecular_function	---	---
10517967	Fblim1	8.93253	8.86822	9.75057	9.73052	8.45295	8.47303		GO:0007155 // GO:0008150 // GO:0008360	cell adhesion // biological_process // regulation of cell shape	GO:0005575 // GO:0005737 // GO:0005856 // GO:0030054	cellular_component // cytoplasm // cytoskeleton // cell junction	GO:0003674 // GO:0005515 // GO:0008270 // GO:0046872	molecular_function // protein binding // zinc ion binding // metal ion binding	---	---
10425945	Fbln1	8.74468	8.59668	9.39516	9.23304	7.89554	7.92356		GO:0030198	extracellular matrix organization	GO:0005576 // GO:0005578 // GO:0005604	extracellular region // proteinaceous extracellular matrix // basement membrane	GO:0005509 // GO:0005515 // GO:0016504	calcium ion binding // protein binding // peptidase activator activity	---	---
10427898	Fbxl7	10.0816	9.9055	9.24366	9.06776	9.95497	9.97403		GO:0008150	biological_process	GO:0005575	cellular_component	GO:0003674 // GO:0005515	molecular_function // protein binding	---	---
10400546	Fbxo33	9.92674	9.87131	9.31313	9.42158	9.77202	9.65823		GO:0008150	biological_process	GO:0005575	cellular_component	GO:0003674	molecular_function	---	---
10361375	Fbxo5	7.60079	7.4981	8.44255	8.92994	7.44014	7.68338		GO:0000089 // GO:0001556 // GO:0001556 // GO:0007049 // GO:0007057 // GO:0007067 // GO:0007128 // GO:0007346 // GO:0016050 // GO:0040020 // GO:0046785 // GO:0051225 // GO:0051301 // GO:0051442	mitotic metaphase // oocyte maturation // oocyte maturation // cell cycle // spindle assembly involved in female meiosis I // mitosis // meiotic prophase I // regulation of mitotic cell cycle // vesicle organization // regulation of meiosis // microtubule polymerization // spindle assembly // cell division // negative regulation of ubiquitin-protein ligase activity involved in meiotic cell cycle	GO:0005634 // GO:0005737 // GO:0005856	nucleus // cytoplasm // cytoskeleton	GO:0005515 // GO:0046872	protein binding // metal ion binding	---	---
10397277	Fcf1	8.89784	8.69577	8.23088	8.32567	8.71265	8.68439		GO:0006364 // GO:0008150 // GO:0042254	rRNA processing // biological_process // ribosome biogenesis	GO:0005575 // GO:0005634	cellular_component // nucleus	GO:0003674	molecular_function	---	---
10563085	Fcgrt	11.0589	11.0731	10.3587	10.7062	10.3089	10.3448		GO:0006955 // GO:0019882	immune response // antigen processing and presentation	GO:0005886 // GO:0016020 // GO:0016021 // GO:0042612	plasma membrane // membrane // integral to membrane // MHC class I protein complex	GO:0004872 // GO:0019864 // GO:0030881	receptor activity // IgG binding // beta-2-microglobulin binding	---	---
10584259	Fez1	9.18264	8.9995	8.16718	8.3884	7.41581	7.21624		GO:0010976 // GO:0051654	positive regulation of neuron projection development // establishment of mitochondrion localization	GO:0005737 // GO:0005737 // GO:0005739 // GO:0005813 // GO:0005886 // GO:0016020 // GO:0030424 // GO:0030425 // GO:0042995	cytoplasm // cytoplasm // mitochondrion // centrosome // plasma membrane // membrane // axon // dendrite // cell projection	GO:0005080 // GO:0005515 // GO:0005515 // GO:0043015 // GO:0047485	protein kinase C binding // protein binding // protein binding // gamma-tubulin binding // protein N-terminus binding	---	---
10407350	Fgf10	9.6566	9.53406	8.82	8.65634	6.7414	6.75982		GO:0001759 // GO:0001974 // GO:0006935 // GO:0007267 // GO:0007267 // GO:0007368 // GO:0007435 // GO:0008284 // GO:0008285 // GO:0008544 // GO:0008589 // GO:0009880 // GO:0009887 // GO:0009887 // GO:0010468 // GO:0010552 // GO:0010631 // GO:0030177 // GO:0030324 // GO:0030324 // GO:0030855 // GO:0030949 // GO:0031016 // GO:0031076 // GO:0032808 // GO:0032925 // GO:0035108 // GO:0035265 // GO:0042…	induction of an organ // blood vessel remodeling // chemotaxis // cell-cell signaling // cell-cell signaling // determination of left/right symmetry // salivary gland morphogenesis // positive regulation of cell proliferation // negative regulation of cell proliferation // epidermis development // regulation of smoothened signaling pathway // embryonic pattern specification // organ morphogenesis…	GO:0005576 // GO:0005615	extracellular region // extracellular space	GO:0005515 // GO:0005515 // GO:0008083 // GO:0042056	protein binding // protein binding // growth factor activity // chemoattractant activity	---	---
10601350	Fgf16	7.02484	7.17893	7.67983	7.56639	7.30963	7.28307		GO:0008543 // GO:0070349	fibroblast growth factor receptor signaling pathway // positive regulation of brown fat cell proliferation	GO:0005576	extracellular region	GO:0005104 // GO:0008083	fibroblast growth factor receptor binding // growth factor activity	---	---
10529819	Fgfbp1	7.86197	8.05068	7.14396	7.34464	7.95322	8.11095		GO:0007267 // GO:0008284 // GO:0045743	cell-cell signaling // positive regulation of cell proliferation // positive regulation of fibroblast growth factor receptor signaling pathway	GO:0005576 // GO:0005886 // GO:0009986 // GO:0016020	extracellular region // plasma membrane // cell surface // membrane	GO:0017134 // GO:0019838	fibroblast growth factor binding // growth factor binding	---	---
10467211	Fgfbp3	10.1684	10.1161	9.72076	9.51561	8.4769	8.35831		GO:0043117 // GO:0045743	positive regulation of vascular permeability // positive regulation of fibroblast growth factor receptor signaling pathway	GO:0005576	extracellular region	GO:0008201 // GO:0017134 // GO:0019838	heparin binding // fibroblast growth factor binding // growth factor binding	---	---
10570982	Fgfr1	10.5964	10.6357	11.1962	11.1858	9.53603	9.45211		GO:0001525 // GO:0001657 // GO:0001701 // GO:0001759 // GO:0002053 // GO:0002062 // GO:0006468 // GO:0007420 // GO:0007435 // GO:0008284 // GO:0008284 // GO:0008284 // GO:0008543 // GO:0008543 // GO:0010468 // GO:0030324 // GO:0030324 // GO:0030326 // GO:0030901 // GO:0030901 // GO:0031175 // GO:0042127 // GO:0042127 // GO:0042472 // GO:0043066 // GO:0048339 // GO:0048378 // GO:0048469 // GO:0048…	angiogenesis // ureteric bud development // in utero embryonic development // induction of an organ // positive regulation of mesenchymal cell proliferation // chondrocyte differentiation // protein amino acid phosphorylation // brain development // salivary gland morphogenesis // positive regulation of cell proliferation // positive regulation of cell proliferation // positive regulation of cell…	GO:0016020 // GO:0016021	membrane // integral to membrane	GO:0000166 // GO:0004672 // GO:0004713 // GO:0004714 // GO:0004872 // GO:0005007 // GO:0005007 // GO:0005515 // GO:0005524 // GO:0008201 // GO:0016301 // GO:0016740 // GO:0017134	nucleotide binding // protein kinase activity // protein tyrosine kinase activity // transmembrane receptor protein tyrosine kinase activity // receptor activity // fibroblast growth factor receptor activity // fibroblast growth factor receptor activity // protein binding // ATP binding // heparin binding // kinase activity // transferase activity // fibroblast growth factor binding	---	---
10499062	Fhdc1	10.0162	9.94744	10.6051	10.3598	10.0527	10.0564		GO:0008150 // GO:0016043 // GO:0030036	biological_process // cellular component organization // actin cytoskeleton organization	GO:0005575	cellular_component	GO:0003674 // GO:0003779	molecular_function // actin binding	---	---
10603099	Figf	12.4603	12.4604	12.9349	12.9492	10.5811	10.5391		GO:0001525 // GO:0007275 // GO:0008283 // GO:0008284 // GO:0030154 // GO:0030947 // GO:0032755 // GO:0048010 // GO:0048010 // GO:0051781	angiogenesis // multicellular organismal development // cell proliferation // positive regulation of cell proliferation // cell differentiation // regulation of vascular endothelial growth factor receptor signaling pathway // positive regulation of interleukin-6 production // vascular endothelial growth factor receptor signaling pathway // vascular endothelial growth factor receptor signaling pat…	GO:0005576 // GO:0005615 // GO:0016020	extracellular region // extracellular space // membrane	GO:0005172 // GO:0005515 // GO:0008083 // GO:0042803 // GO:0043184 // GO:0043185	vascular endothelial growth factor receptor binding // protein binding // growth factor activity // protein homodimerization activity // vascular endothelial growth factor receptor 2 binding // vascular endothelial growth factor receptor 3 binding	---	---
10436369	Filip1l	9.9694	9.95527	10.5031	10.4003	10.0396	9.91551		GO:0008150	biological_process	GO:0005575 // GO:0005634 // GO:0005737 // GO:0016020	cellular_component // nucleus // cytoplasm // membrane	GO:0003674	molecular_function	---	---
10592067	Fli1	8.72298	8.72513	9.45127	9.51118	7.54867	7.38657		GO:0006350 // GO:0006355 // GO:0008015 // GO:0009887 // GO:0009987 // GO:0045449	transcription // regulation of transcription, DNA-dependent // blood circulation // organ morphogenesis // cellular process // regulation of transcription	GO:0005634	nucleus	GO:0003677 // GO:0003700 // GO:0016563 // GO:0043565	DNA binding // transcription factor activity // transcription activator activity // sequence-specific DNA binding	---	---
10536845	Flnc	11.7688	11.6682	11.1006	11.1789	11.2368	11.1379		GO:0030029 // GO:0048747	actin filament-based process // muscle fiber development	GO:0005737 // GO:0005856 // GO:0015629 // GO:0016020	cytoplasm // cytoskeleton // actin cytoskeleton // membrane	GO:0003779	actin binding	---	---
10535807	Flt1	8.96529	8.87055	8.23102	8.34048	8.54134	8.52521		GO:0000186 // GO:0001525 // GO:0001569 // GO:0001666 // GO:0006468 // GO:0006940 // GO:0007169 // GO:0007275 // GO:0016477 // GO:0018108 // GO:0030154 // GO:0030335 // GO:0030522 // GO:0048010 // GO:0048010 // GO:0048146 // GO:0048661	activation of MAPKK activity // angiogenesis // patterning of blood vessels // response to hypoxia // protein amino acid phosphorylation // regulation of smooth muscle contraction // transmembrane receptor protein tyrosine kinase signaling pathway // multicellular organismal development // cell migration // peptidyl-tyrosine phosphorylation // cell differentiation // positive regulation of cell m…	GO:0005886 // GO:0005887 // GO:0016020 // GO:0016021	plasma membrane // integral to plasma membrane // membrane // integral to membrane	GO:0000166 // GO:0004672 // GO:0004713 // GO:0004714 // GO:0004872 // GO:0005021 // GO:0005021 // GO:0005515 // GO:0005524 // GO:0016301 // GO:0016740 // GO:0019838 // GO:0042802	nucleotide binding // protein kinase activity // protein tyrosine kinase activity // transmembrane receptor protein tyrosine kinase activity // receptor activity // vascular endothelial growth factor receptor activity // vascular endothelial growth factor receptor activity // protein binding // ATP binding // kinase activity // transferase activity // growth factor binding // identical protein bi…	---	---
10375578	Flt4	7.97423	7.98221	8.48666	8.43522	10.1981	10.1774		GO:0006468 // GO:0007169 // GO:0008284 // GO:0008284 // GO:0030307 // GO:0048010	protein amino acid phosphorylation // transmembrane receptor protein tyrosine kinase signaling pathway // positive regulation of cell proliferation // positive regulation of cell proliferation // positive regulation of cell growth // vascular endothelial growth factor receptor signaling pathway	GO:0005887 // GO:0016020 // GO:0016021	integral to plasma membrane // membrane // integral to membrane	GO:0000166 // GO:0004672 // GO:0004713 // GO:0004714 // GO:0004872 // GO:0005021 // GO:0005021 // GO:0005515 // GO:0005524 // GO:0016301 // GO:0016740 // GO:0019838	nucleotide binding // protein kinase activity // protein tyrosine kinase activity // transmembrane receptor protein tyrosine kinase activity // receptor activity // vascular endothelial growth factor receptor activity // vascular endothelial growth factor receptor activity // protein binding // ATP binding // kinase activity // transferase activity // growth factor binding	---	---
10421488	Fndc3a	10.9613	10.8133	10.331	10.4253	10.645	10.7271		GO:0007286 // GO:0009566 // GO:0016337 // GO:0060009	spermatid development // fertilization // cell-cell adhesion // Sertoli cell development	GO:0001669 // GO:0005794 // GO:0005829 // GO:0012506 // GO:0016020 // GO:0016021 // GO:0031410 // GO:0042598	acrosomal vesicle // Golgi apparatus // cytosol // vesicle membrane // membrane // integral to membrane // cytoplasmic vesicle // vesicular fraction	GO:0003674	molecular_function	---	---
10565401	Folh1	13.0895	13.2032	12.5001	12.6272	7.44263	7.60498		GO:0006508 // GO:0006760	proteolysis // folic acid and derivative metabolic process	GO:0005886 // GO:0005887 // GO:0016020 // GO:0016021	plasma membrane // integral to plasma membrane // membrane // integral to membrane	GO:0003824 // GO:0004180 // GO:0008233 // GO:0008237 // GO:0016787 // GO:0016805 // GO:0046872	catalytic activity // carboxypeptidase activity // peptidase activity // metallopeptidase activity // hydrolase activity // dipeptidase activity // metal ion binding	---	---
10566034	Folr1	9.12999	9.04261	8.5739	8.4544	9.90256	9.86582		GO:0006620 // GO:0046655	posttranslational protein targeting to membrane // folic acid metabolic process	GO:0005624 // GO:0005886 // GO:0005903 // GO:0016020 // GO:0031225 // GO:0046658	membrane fraction // plasma membrane // brush border // membrane // anchored to membrane // anchored to plasma membrane	GO:0004872 // GO:0005542 // GO:0008517	receptor activity // folic acid binding // folic acid transporter activity	---	---
10488374	Foxa2	8.89625	8.91255	8.17126	8.51716	9.11889	9.33123		GO:0001701 // GO:0001705 // GO:0006350 // GO:0006355 // GO:0006355 // GO:0007275 // GO:0007389 // GO:0009653 // GO:0009952 // GO:0009953 // GO:0010468 // GO:0010552 // GO:0016568 // GO:0021533 // GO:0021533 // GO:0021904 // GO:0021904 // GO:0030324 // GO:0030855 // GO:0031018 // GO:0045449 // GO:0045665 // GO:0045666 // GO:0045666 // GO:0045944 // GO:0045944 // GO:0045944 // GO:0048468 // GO:0048…	in utero embryonic development // ectoderm formation // transcription // regulation of transcription, DNA-dependent // regulation of transcription, DNA-dependent // multicellular organismal development // pattern specification process // anatomical structure morphogenesis // anterior/posterior pattern formation // dorsal/ventral pattern formation // regulation of gene expression // positive regul…	GO:0005634 // GO:0005634 // GO:0005737 // GO:0044464	nucleus // nucleus // cytoplasm // cell part	GO:0003677 // GO:0003690 // GO:0003700 // GO:0003700 // GO:0003705 // GO:0005515 // GO:0016563 // GO:0043565 // GO:0043565	DNA binding // double-stranded DNA binding // transcription factor activity // transcription factor activity // RNA polymerase II transcription factor activity, enhancer binding // protein binding // transcription activator activity // sequence-specific DNA binding // sequence-specific DNA binding	---	---
10404407	Foxc1	7.29596	7.3048	7.97176	7.77394	7.71439	7.73976		GO:0001501 // GO:0001503 // GO:0001541 // GO:0001568 // GO:0001654 // GO:0001654 // GO:0001657 // GO:0001701 // GO:0001756 // GO:0001822 // GO:0001945 // GO:0001974 // GO:0003007 // GO:0006350 // GO:0006355 // GO:0006916 // GO:0007219 // GO:0007420 // GO:0007507 // GO:0007507 // GO:0007507 // GO:0008354 // GO:0014032 // GO:0030199 // GO:0030203 // GO:0032808 // GO:0035050 // GO:0043010 // GO:0045…	skeletal system development // ossification // ovarian follicle development // blood vessel development // eye development // eye development // ureteric bud development // in utero embryonic development // somitogenesis // kidney development // lymph vessel development // blood vessel remodeling // heart morphogenesis // transcription // regulation of transcription, DNA-dependent // anti-apoptos…	GO:0005634	nucleus	GO:0003677 // GO:0003700 // GO:0003705 // GO:0008301 // GO:0043565	DNA binding // transcription factor activity // RNA polymerase II transcription factor activity, enhancer binding // DNA bending activity // sequence-specific DNA binding	---	---
10576051	Foxc2	7.13931	7.16476	8.27032	8.56594	7.13104	7.09789		GO:0001501 // GO:0001501 // GO:0001503 // GO:0001568 // GO:0001569 // GO:0001656 // GO:0001657 // GO:0001822 // GO:0001945 // GO:0001974 // GO:0003007 // GO:0006350 // GO:0006355 // GO:0006916 // GO:0007219 // GO:0007275 // GO:0007507 // GO:0007507 // GO:0008283 // GO:0014032 // GO:0030199 // GO:0035050 // GO:0043010 // GO:0045449 // GO:0045944 // GO:0046620 // GO:0048010 // GO:0048341 // GO:0048…	skeletal system development // skeletal system development // ossification // blood vessel development // patterning of blood vessels // metanephros development // ureteric bud development // kidney development // lymph vessel development // blood vessel remodeling // heart morphogenesis // transcription // regulation of transcription, DNA-dependent // anti-apoptosis // Notch signaling pathway //…	GO:0005634	nucleus	GO:0003677 // GO:0003700 // GO:0003705 // GO:0043565	DNA binding // transcription factor activity // RNA polymerase II transcription factor activity, enhancer binding // sequence-specific DNA binding	---	---
10542079	Foxm1	8.87202	8.66168	9.86505	9.6016	8.71122	8.69064		GO:0000302 // GO:0001570 // GO:0001889 // GO:0006350 // GO:0006355 // GO:0008284 // GO:0010552 // GO:0032873 // GO:0042127 // GO:0045449 // GO:0045944	response to reactive oxygen species // vasculogenesis // liver development // transcription // regulation of transcription, DNA-dependent // positive regulation of cell proliferation // positive regulation of gene-specific transcription from RNA polymerase II promoter // negative regulation of stress-activated MAPK cascade // regulation of cell proliferation // regulation of transcription // posi…	GO:0005634	nucleus	GO:0003677 // GO:0003700 // GO:0005515 // GO:0010843 // GO:0016563 // GO:0043565	DNA binding // transcription factor activity // protein binding // promoter binding // transcription activator activity // sequence-specific DNA binding	---	---
10546661	Foxp1	10.3684	10.3974	11.1447	11.0522	11.0296	11.0225		GO:0000122 // GO:0000122 // GO:0002053 // GO:0002329 // GO:0002639 // GO:0006350 // GO:0006355 // GO:0007507 // GO:0007519 // GO:0009790 // GO:0009790 // GO:0016481 // GO:0030324 // GO:0033152 // GO:0045449 // GO:0048745 // GO:0050679 // GO:0055007	negative regulation of transcription from RNA polymerase II promoter // negative regulation of transcription from RNA polymerase II promoter // positive regulation of mesenchymal cell proliferation // pre-B cell differentiation // positive regulation of immunoglobulin production // transcription // regulation of transcription, DNA-dependent // heart development // skeletal muscle tissue developme…	GO:0005622 // GO:0005634 // GO:0005634	intracellular // nucleus // nucleus	GO:0003677 // GO:0003682 // GO:0003700 // GO:0003705 // GO:0003705 // GO:0005515 // GO:0008270 // GO:0016564 // GO:0016566 // GO:0042803 // GO:0043565 // GO:0046872 // GO:0046982	DNA binding // chromatin binding // transcription factor activity // RNA polymerase II transcription factor activity, enhancer binding // RNA polymerase II transcription factor activity, enhancer binding // protein binding // zinc ion binding // transcription repressor activity // specific transcriptional repressor activity // protein homodimerization activity // sequence-specific DNA binding // …	---	---
10536444	Foxp2	7.90226	7.916	8.54785	8.30778	8.27779	8.20935		GO:0000122 // GO:0002053 // GO:0006350 // GO:0006355 // GO:0007519 // GO:0009790 // GO:0009791 // GO:0016481 // GO:0021549 // GO:0030324 // GO:0040007 // GO:0042297 // GO:0043010 // GO:0045449 // GO:0048286 // GO:0048745 // GO:0050679 // GO:0060013	negative regulation of transcription from RNA polymerase II promoter // positive regulation of mesenchymal cell proliferation // transcription // regulation of transcription, DNA-dependent // skeletal muscle tissue development // embryonic development // post-embryonic development // negative regulation of transcription // cerebellum development // lung development // growth // vocal learning // …	GO:0005575 // GO:0005622 // GO:0005634	cellular_component // intracellular // nucleus	GO:0003677 // GO:0003700 // GO:0005515 // GO:0008270 // GO:0016564 // GO:0016566 // GO:0042803 // GO:0043565 // GO:0046872 // GO:0046982	DNA binding // transcription factor activity // protein binding // zinc ion binding // transcription repressor activity // specific transcriptional repressor activity // protein homodimerization activity // sequence-specific DNA binding // metal ion binding // protein heterodimerization activity	---	---
10546631	Frmd4b	12.1587	12.106	11.6042	11.2262	12.083	12.0838		GO:0008150	biological_process	GO:0005575 // GO:0005737 // GO:0005856	cellular_component // cytoplasm // cytoskeleton	GO:0003674 // GO:0005488	molecular_function // binding	---	---
10484307	Frzb	8.94295	8.83193	10.046	10.117	6.68757	6.3064		GO:0007275 // GO:0010721 // GO:0016055 // GO:0030154 // GO:0030178 // GO:0070367	multicellular organismal development // negative regulation of cell development // Wnt receptor signaling pathway // cell differentiation // negative regulation of Wnt receptor signaling pathway // negative regulation of hepatocyte differentiation	GO:0005576	extracellular region	GO:0005515 // GO:0017147	protein binding // Wnt-protein binding	---	---
10412260	Fst	10.4381	10.358	9.82124	9.68949	8.65221	8.43092		GO:0007276 // GO:0007389 // GO:0008585 // GO:0030509 // GO:0031069 // GO:0042475 // GO:0043616 // GO:0045596 // GO:0045596 // GO:0051798	gamete generation // pattern specification process // female gonad development // BMP signaling pathway // hair follicle morphogenesis // odontogenesis of dentine-containing tooth // keratinocyte proliferation // negative regulation of cell differentiation // negative regulation of cell differentiation // positive regulation of hair follicle development	GO:0005576	extracellular region	GO:0043395	heparan sulfate proteoglycan binding	GenMAPP	TGF_Beta_Signaling_Pathway
10562192	Fxyd5	11.5573	11.4585	13.1011	12.8915	12.0866	12.0612		GO:0006810 // GO:0006811	transport // ion transport	GO:0016020 // GO:0016021	membrane // integral to membrane	GO:0005216	ion channel activity	---	---
10554808	Fzd4	8.06886	7.9128	9.23381	9.17574	8.87042	9.06395		GO:0007165 // GO:0007166 // GO:0007186 // GO:0007275 // GO:0016055	signal transduction // cell surface receptor linked signaling pathway // G-protein coupled receptor protein signaling pathway // multicellular organismal development // Wnt receptor signaling pathway	GO:0016020 // GO:0016021	membrane // integral to membrane	GO:0004871 // GO:0004872 // GO:0004888 // GO:0004926 // GO:0004930 // GO:0005515 // GO:0017147	signal transducer activity // receptor activity // transmembrane receptor activity // non-G-protein coupled 7TM receptor activity // G-protein coupled receptor activity // protein binding // Wnt-protein binding	GenMAPP	Wnt_Signaling
10607950	G530011O06Rik	8.3713	8.12664	9.12603	9.13238	9.3514	9.48483		GO:0008150	biological_process	GO:0005575	cellular_component	GO:0003674	molecular_function	---	---
10604961	Gabra3	10.3672	10.2457	10.8223	10.8183	9.6371	9.4084		GO:0006810 // GO:0006811 // GO:0006821 // GO:0007214 // GO:0007268	transport // ion transport // chloride transport // gamma-aminobutyric acid signaling pathway // synaptic transmission	GO:0005886 // GO:0016020 // GO:0016021 // GO:0030054 // GO:0034707 // GO:0045202 // GO:0045211	plasma membrane // membrane // integral to membrane // cell junction // chloride channel complex // synapse // postsynaptic membrane	GO:0004872 // GO:0004890 // GO:0005216 // GO:0005230 // GO:0005254	receptor activity // GABA-A receptor activity // ion channel activity // extracellular ligand-gated ion channel activity // chloride channel activity	---	---
10530421	Gabra4	10.2106	10.1162	9.44688	9.44172	6.53039	6.62303		GO:0006810 // GO:0006811 // GO:0006821 // GO:0007214	transport // ion transport // chloride transport // gamma-aminobutyric acid signaling pathway	GO:0005886 // GO:0016020 // GO:0016021 // GO:0030054 // GO:0034707 // GO:0045202 // GO:0045211	plasma membrane // membrane // integral to membrane // cell junction // chloride channel complex // synapse // postsynaptic membrane	GO:0004872 // GO:0004890 // GO:0005216 // GO:0005230 // GO:0005254	receptor activity // GABA-A receptor activity // ion channel activity // extracellular ligand-gated ion channel activity // chloride channel activity	---	---
10522324	Gabrb1	10.2057	9.92513	8.67412	8.82618	6.90906	6.88598		GO:0006810 // GO:0006811	transport // ion transport	GO:0005886 // GO:0016020 // GO:0016021 // GO:0030054 // GO:0034707 // GO:0045202 // GO:0045211	plasma membrane // membrane // integral to membrane // cell junction // chloride channel complex // synapse // postsynaptic membrane	GO:0004872 // GO:0004890 // GO:0005216 // GO:0005230 // GO:0005254	receptor activity // GABA-A receptor activity // ion channel activity // extracellular ligand-gated ion channel activity // chloride channel activity	---	---
10600069	Gabrq	7.27524	7.13959	7.90693	7.54501	7.35684	7.15275		GO:0006810 // GO:0006811 // GO:0006821 // GO:0007214	transport // ion transport // chloride transport // gamma-aminobutyric acid signaling pathway	GO:0005886 // GO:0005887 // GO:0016020 // GO:0016021 // GO:0030054 // GO:0034707 // GO:0045202 // GO:0045211	plasma membrane // integral to plasma membrane // membrane // integral to membrane // cell junction // chloride channel complex // synapse // postsynaptic membrane	GO:0004872 // GO:0004890 // GO:0005216 // GO:0005230 // GO:0005254	receptor activity // GABA-A receptor activity // ion channel activity // extracellular ligand-gated ion channel activity // chloride channel activity	---	---
10348896	Gal3st2	6.00997	6.21008	8.60435	8.6383	7.19316	7.28881		GO:0009058	biosynthetic process	GO:0005794 // GO:0016020 // GO:0016021	Golgi apparatus // membrane // integral to membrane	GO:0001733 // GO:0016740	galactosylceramide sulfotransferase activity // transferase activity	---	---
10401968	Galc	9.5029	9.55197	8.97601	8.94817	9.39177	9.43576		GO:0005975 // GO:0006683 // GO:0008152	carbohydrate metabolic process // galactosylceramide catabolic process // metabolic process	GO:0005739 // GO:0005764	mitochondrion // lysosome	GO:0003824 // GO:0004336 // GO:0016787 // GO:0016798 // GO:0043169	catalytic activity // galactosylceramidase activity // hydrolase activity // hydrolase activity, acting on glycosyl bonds // cation binding	---	---
10366038	Galnt4	9.40619	9.38542	8.81419	8.92923	9.0083	9.01707		---	---	GO:0005794 // GO:0016020 // GO:0016021	Golgi apparatus // membrane // integral to membrane	GO:0004653 // GO:0005529 // GO:0016740 // GO:0016757	polypeptide N-acetylgalactosaminyltransferase activity // sugar binding // transferase activity // transferase activity, transferring glycosyl groups	---	---
10409833	Gas1	11.7434	11.6525	11.1336	10.9231	12.0933	12.1044		GO:0002053 // GO:0007049 // GO:0007050 // GO:0007411 // GO:0008284 // GO:0009953 // GO:0012501 // GO:0021587 // GO:0021904 // GO:0021904 // GO:0042473 // GO:0042474 // GO:0042733 // GO:0042733 // GO:0042981 // GO:0043010 // GO:0045165 // GO:0045165 // GO:0045749 // GO:0045879 // GO:0045880 // GO:0045880 // GO:0045930 // GO:0048589 // GO:0048592 // GO:0048598 // GO:0048598 // GO:0048701 // GO:0048…	positive regulation of mesenchymal cell proliferation // cell cycle // cell cycle arrest // axon guidance // positive regulation of cell proliferation // dorsal/ventral pattern formation // programmed cell death // cerebellum morphogenesis // dorsal/ventral neural tube patterning // dorsal/ventral neural tube patterning // outer ear morphogenesis // middle ear morphogenesis // embryonic digit mor…	GO:0005886 // GO:0016020 // GO:0031225 // GO:0046658	plasma membrane // membrane // anchored to membrane // anchored to plasma membrane	GO:0005515	protein binding	---	---
10371770	Gas2l3	8.47397	8.5044	9.28736	9.15353	8.29085	8.18711		GO:0007050 // GO:0008150	cell cycle arrest // biological_process	GO:0005575	cellular_component	GO:0003674	molecular_function	---	---
10539873	Gata2	9.10819	9.03242	10.1792	9.9707	8.21216	8.39458		GO:0001709 // GO:0001892 // GO:0006350 // GO:0006355 // GO:0006909 // GO:0021983 // GO:0030154 // GO:0030182 // GO:0045449 // GO:0045766 // GO:0045944 // GO:0048469	cell fate determination // embryonic placenta development // transcription // regulation of transcription, DNA-dependent // phagocytosis // pituitary gland development // cell differentiation // neuron differentiation // regulation of transcription // positive regulation of angiogenesis // positive regulation of transcription from RNA polymerase II promoter // cell maturation	GO:0005634	nucleus	GO:0003677 // GO:0003700 // GO:0005515 // GO:0008270 // GO:0043565 // GO:0046872	DNA binding // transcription factor activity // protein binding // zinc ion binding // sequence-specific DNA binding // metal ion binding	---	---
10479981	Gata3	9.91292	9.82434	10.3869	10.5109	8.78189	8.74471		GO:0001709 // GO:0001823 // GO:0006350 // GO:0006355 // GO:0008285 // GO:0032753 // GO:0042035 // GO:0042421 // GO:0045449 // GO:0045893 // GO:0045944 // GO:0045944 // GO:0048485 // GO:0048646	cell fate determination // mesonephros development // transcription // regulation of transcription, DNA-dependent // negative regulation of cell proliferation // positive regulation of interleukin-4 production // regulation of cytokine biosynthetic process // norepinephrine biosynthetic process // regulation of transcription // positive regulation of transcription, DNA-dependent // positive regul…	GO:0005634 // GO:0005634	nucleus // nucleus	GO:0003677 // GO:0003700 // GO:0005515 // GO:0008270 // GO:0016563 // GO:0043565 // GO:0046872	DNA binding // transcription factor activity // protein binding // zinc ion binding // transcription activator activity // sequence-specific DNA binding // metal ion binding	---	---
10496580	Gbp3	9.56958	9.69654	10.3746	10.5198	7.89365	7.90812		---	---	GO:0005737 // GO:0005829	cytoplasm // cytosol	GO:0000166 // GO:0003924 // GO:0005525	nucleotide binding // GTPase activity // GTP binding	---	---
10496539	Gbp5	6.55494	6.73754	7.71595	7.79805	6.37293	6.212		---	---	GO:0005575 // GO:0005886 // GO:0016020	cellular_component // plasma membrane // membrane	GO:0000166 // GO:0003924 // GO:0005525	nucleotide binding // GTPase activity // GTP binding	---	---
10496569	Gbp6	10.5539	10.6037	11.3543	11.2364	9.70018	9.70378		---	---	---	---	---	---	---	---
10440881	Gcfc1	10.173	9.97993	9.38763	9.76776	10.0581	10.1766		GO:0006350 // GO:0008150 // GO:0045449	transcription // biological_process // regulation of transcription	GO:0005575 // GO:0005634	cellular_component // nucleus	GO:0003674 // GO:0003677 // GO:0003700	molecular_function // DNA binding // transcription factor activity	---	---
10419288	Gch1	6.46364	6.76213	7.60538	7.74904	7.33027	7.22935		GO:0006461 // GO:0006729 // GO:0008217 // GO:0014916 // GO:0042311 // GO:0045776 // GO:0046654 // GO:0050884 // GO:0051066 // GO:0051260 // GO:0051291	protein complex assembly // tetrahydrobiopterin biosynthetic process // regulation of blood pressure // regulation of lung blood pressure // vasodilation // negative regulation of blood pressure // tetrahydrofolate biosynthetic process // neuromuscular process controlling posture // dihydrobiopterin metabolic process // protein homooligomerization // protein heterooligomerization	GO:0005625 // GO:0005634 // GO:0005737 // GO:0043234	soluble fraction // nucleus // cytoplasm // protein complex	GO:0000166 // GO:0003934 // GO:0003934 // GO:0005509 // GO:0005515 // GO:0005525 // GO:0008270 // GO:0016787 // GO:0030742 // GO:0046872 // GO:0050662	nucleotide binding // GTP cyclohydrolase I activity // GTP cyclohydrolase I activity // calcium ion binding // protein binding // GTP binding // zinc ion binding // hydrolase activity // GTP-dependent protein binding // metal ion binding // coenzyme binding	---	---
10466521	Gcnt1	10.7517	10.7611	9.73509	9.81716	9.72367	9.72402		---	---	GO:0005794 // GO:0016020 // GO:0016021	Golgi apparatus // membrane // integral to membrane	GO:0003829 // GO:0008375 // GO:0016740 // GO:0016757	beta-1,3-galactosyl-O-glycosyl-glycoprotein beta-1,6-N-acetylglucosaminyltransferase activity // acetylglucosaminyltransferase activity // transferase activity // transferase activity, transferring glycosyl groups	---	---
10594758	Gcnt3	6.80278	6.90108	7.82743	7.89204	7.30707	7.28465		GO:0006493	protein amino acid O-linked glycosylation	GO:0005575 // GO:0005794 // GO:0016020 // GO:0016021	cellular_component // Golgi apparatus // membrane // integral to membrane	GO:0003829 // GO:0008109 // GO:0008375 // GO:0016740 // GO:0016757	beta-1,3-galactosyl-O-glycosyl-glycoprotein beta-1,6-N-acetylglucosaminyltransferase activity // N-acetyllactosaminide beta-1,6-N-acetylglucosaminyltransferase activity // acetylglucosaminyltransferase activity // transferase activity // transferase activity, transferring glycosyl groups	---	---
10601044	Gdpd2	8.41794	8.31513	9.25841	9.3661	7.96898	7.94822		GO:0006071 // GO:0006629	glycerol metabolic process // lipid metabolic process	GO:0005737 // GO:0005856 // GO:0005886 // GO:0016020 // GO:0016021	cytoplasm // cytoskeleton // plasma membrane // membrane // integral to membrane	GO:0008081 // GO:0008889 // GO:0016787 // GO:0046872 // GO:0047394	phosphoric diester hydrolase activity // glycerophosphodiester phosphodiesterase activity // hydrolase activity // metal ion binding // glycerophosphoinositol inositolphosphodiesterase activity	---	---
10555205	Gdpd5	10.0856	9.9843	9.37302	9.46434	9.57846	9.49088		GO:0006071 // GO:0006629 // GO:0007399 // GO:0008150	glycerol metabolic process // lipid metabolic process // nervous system development // biological_process	GO:0005575 // GO:0005737 // GO:0016020 // GO:0016021 // GO:0042995	cellular_component // cytoplasm // membrane // integral to membrane // cell projection	GO:0003674 // GO:0008081 // GO:0008889 // GO:0016787	molecular_function // phosphoric diester hydrolase activity // glycerophosphodiester phosphodiesterase activity // hydrolase activity	---	---
10503334	Gem	6.88464	6.92748	7.72311	7.65412	7.15395	7.04724		GO:0007165 // GO:0007264	signal transduction // small GTPase mediated signal transduction	GO:0005886 // GO:0016020	plasma membrane // membrane	GO:0000166 // GO:0003924 // GO:0005525	nucleotide binding // GTPase activity // GTP binding	---	---
10399391	Gen1	7.98619	7.80622	8.35527	8.48571	7.44338	7.45519		GO:0006281 // GO:0006974 // GO:0008150	DNA repair // response to DNA damage stimulus // biological_process	GO:0005575 // GO:0005634	cellular_component // nucleus	GO:0003674 // GO:0003677 // GO:0003824 // GO:0004518 // GO:0004519 // GO:0016787 // GO:0046872	molecular_function // DNA binding // catalytic activity // nuclease activity // endonuclease activity // hydrolase activity // metal ion binding	---	---
10375614	Gfpt2	7.4579	7.55031	9.91284	10.0974	8.36819	8.17028		GO:0005975 // GO:0006541 // GO:0008152 // GO:0016051	carbohydrate metabolic process // glutamine metabolic process // metabolic process // carbohydrate biosynthetic process	GO:0005737	cytoplasm	GO:0004360 // GO:0005529 // GO:0008483 // GO:0016740	glutamine-fructose-6-phosphate transaminase (isomerizing) activity // sugar binding // transaminase activity // transferase activity	---	---
10407833	Ggps1	10.892	10.946	10.3527	10.3537	10.4833	10.455		GO:0008299	isoprenoid biosynthetic process	GO:0005737	cytoplasm	GO:0004161 // GO:0004311 // GO:0004337 // GO:0016740 // GO:0046872	dimethylallyltranstransferase activity // farnesyltranstransferase activity // geranyltranstransferase activity // transferase activity // metal ion binding	---	---
10582190	Gins2	9.77345	9.72877	10.4913	10.3073	10.0243	9.94498		GO:0006260 // GO:0008150	DNA replication // biological_process	GO:0005575 // GO:0005634	cellular_component // nucleus	GO:0003674	molecular_function	---	---
10574378	Gins3	8.16414	8.07524	8.69572	8.92915	8.2214	8.09062		GO:0006260	DNA replication	GO:0005634	nucleus	---	---	---	---
10577623	Gins4	11.4416	11.3969	11.9571	11.847	11.5476	11.4877		GO:0006260 // GO:0008150	DNA replication // biological_process	GO:0005634 // GO:0005737	nucleus // cytoplasm	GO:0005515	protein binding	---	---
10406270	Glrx	10.2721	10.2619	11.2192	10.9334	10.074	9.95972		GO:0006810 // GO:0022900 // GO:0045454	transport // electron transport chain // cell redox homeostasis	GO:0005737 // GO:0005739	cytoplasm // mitochondrion	GO:0009055 // GO:0015035 // GO:0019153	electron carrier activity // protein disulfide oxidoreductase activity // protein-disulfide reductase (glutathione) activity	---	---
10558454	Glrx3	9.77257	9.65124	8.68722	9.08871	9.01253	8.48097		GO:0045454	cell redox homeostasis	GO:0005737	cytoplasm	GO:0005080 // GO:0009055 // GO:0015035	protein kinase C binding // electron carrier activity // protein disulfide oxidoreductase activity	---	---
10350753	Glul	9.80961	9.77478	10.5556	10.5923	9.18537	9.55468		GO:0006536 // GO:0006542 // GO:0006807 // GO:0009749 // GO:0019676 // GO:0032024 // GO:0050679 // GO:0051260 // GO:0051968	glutamate metabolic process // glutamine biosynthetic process // nitrogen compound metabolic process // response to glucose stimulus // ammonia assimilation cycle // positive regulation of insulin secretion // positive regulation of epithelial cell proliferation // protein homooligomerization // positive regulation of synaptic transmission, glutamatergic	GO:0005622 // GO:0005625 // GO:0005737 // GO:0005739 // GO:0005791 // GO:0005792 // GO:0019717 // GO:0042995 // GO:0043204 // GO:0043234 // GO:0043679	intracellular // soluble fraction // cytoplasm // mitochondrion // rough endoplasmic reticulum // microsome // synaptosome // cell projection // perikaryon // protein complex // axon terminus	GO:0000166 // GO:0000287 // GO:0003824 // GO:0004351 // GO:0004356 // GO:0005524 // GO:0016595 // GO:0016829 // GO:0016874 // GO:0030145 // GO:0045503	nucleotide binding // magnesium ion binding // catalytic activity // glutamate decarboxylase activity // glutamate-ammonia ligase activity // ATP binding // glutamate binding // lyase activity // ligase activity // manganese ion binding // dynein light chain binding	---	---
10403945	Gm11275	6.91027	7.10701	7.62697	7.5747	7.88397	7.82482		GO:0008150	biological_process	GO:0000786 // GO:0005575 // GO:0005634 // GO:0005694	nucleosome // cellular_component // nucleus // chromosome	GO:0003674 // GO:0003677	molecular_function // DNA binding	---	---
10403938	Gm11276	12.3225	12.2861	12.9848	12.8681	12.4051	12.3443		GO:0008150	biological_process	GO:0005575	cellular_component	GO:0003674	molecular_function	---	---
10403959	Gm11277	11.8916	11.8793	12.4263	12.3112	11.5223	11.3696		GO:0008150	biological_process	GO:0005575	cellular_component	GO:0003674	molecular_function	---	---
10503376	Gm11818	7.2387	6.92258	7.68556	7.48721	7.698	7.66342		GO:0008150	biological_process	GO:0005575	cellular_component	GO:0003674	molecular_function	---	---
10376324	Gm12250	9.56135	9.58506	10.932	10.872	8.16636	8.05031		---	---	---	---	---	---	---	---
10514366	Gm12669	9.9388	9.89157	9.05857	9.56676	9.30508	8.8778		---	---	---	---	---	---	---	---
10487506	Gm14005	8.15097	8.15524	8.81338	8.83529	7.5361	7.8307		GO:0008150	biological_process	GO:0005575	cellular_component	GO:0003674	molecular_function	---	---
10479217	Gm14420	11.1494	11.0603	10.4007	10.5692	11.0951	11.147		GO:0008150	biological_process	GO:0005575	cellular_component	GO:0003674 // GO:0046872	molecular_function // metal ion binding	---	---
10508800	Gm3579	9.97405	9.77183	9.28936	9.03218	10.1898	10.1324		GO:0008150	biological_process	GO:0005575	cellular_component	GO:0003674	molecular_function	---	---
10369890	Gm4797	8.57753	8.69586	9.51215	8.99726	9.30746	9.3394		---	---	---	---	---	---	---	---
10459066	Gm4841	8.61299	8.79882	9.52097	9.54153	7.78404	7.52135		GO:0008150	biological_process	GO:0005575	cellular_component	GO:0003674	molecular_function	---	---
10455954	Gm4951 // Gm4951	9.23292	9.29689	10.7549	11.0651	7.297	7.22915		GO:0008150 // GO:0008150	biological_process // biological_process	GO:0005575 // GO:0005575	cellular_component // cellular_component	GO:0003674 // GO:0003674	molecular_function // molecular_function	---	---
10534301	Gm52	8.15697	8.07073	7.64686	7.60641	7.61869	7.59802		---	---	GO:0019031	viral envelope	---	---	---	---
10395682	Gm5785	8.3291	8.27174	7.75383	7.80298	8.11123	8.06086		GO:0008150	biological_process	GO:0005575	cellular_component	GO:0003674	molecular_function	---	---
10490294	Gm6710	11.0463	11.1198	10.4282	10.7738	11.1888	11.2352		GO:0008150	biological_process	GO:0005575	cellular_component	GO:0003674	molecular_function	---	---
10347925	Gm7609	11.4405	11.4671	12.0389	12.0492	11.1978	11.1627		GO:0008150	biological_process	GO:0005575	cellular_component	GO:0003674	molecular_function	---	---
10548699	Gm8956	9.56227	9.59721	10.2651	10.3045	9.81554	9.80277		---	---	---	---	---	---	---	---
10566571	Gm8979	9.76931	9.88226	10.5971	10.955	8.44299	8.32812		---	---	---	---	---	---	---	---
10566583	Gm8995	10.6575	10.7776	11.4469	11.552	9.14712	9.103		GO:0008150	biological_process	GO:0005575	cellular_component	GO:0003674	molecular_function	---	---
10523060	Gm9958	7.63515	7.52954	6.86472	6.86358	7.99728	7.77694		GO:0008150	biological_process	GO:0005575	cellular_component	GO:0003674	molecular_function	---	---
10419274	Gmfb	11.6488	11.7679	11.1206	11.1024	11.5852	11.5414		---	---	GO:0005622	intracellular	GO:0003779 // GO:0008083	actin binding // growth factor activity	---	---
10371220	Gna15	10.2647	10.1616	9.55057	9.4185	7.99367	7.971		GO:0006471 // GO:0007165 // GO:0007186 // GO:0007200 // GO:0007200 // GO:0007204	protein amino acid ADP-ribosylation // signal transduction // G-protein coupled receptor protein signaling pathway // activation of phospholipase C activity by G-protein coupled receptor protein signaling pathway coupled to IP3 second messenger // activation of phospholipase C activity by G-protein coupled receptor protein signaling pathway coupled to IP3 second messenger // elevation of cytosoli…	GO:0005834	heterotrimeric G-protein complex	GO:0000166 // GO:0003924 // GO:0004871 // GO:0005525 // GO:0019001	nucleotide binding // GTPase activity // signal transducer activity // GTP binding // guanyl nucleotide binding	---	---
10528227	Gnai1	11.0411	11.059	10.1183	10.1566	10.5822	10.5503		GO:0007165 // GO:0007186 // GO:0007186 // GO:0050805	signal transduction // G-protein coupled receptor protein signaling pathway // G-protein coupled receptor protein signaling pathway // negative regulation of synaptic transmission	GO:0005622 // GO:0005624 // GO:0045121	intracellular // membrane fraction // membrane raft	GO:0000166 // GO:0003924 // GO:0004871 // GO:0005525 // GO:0031821	nucleotide binding // GTPase activity // signal transducer activity // GTP binding // metabotropic serotonin receptor binding	GenMAPP // GenMAPP // GenMAPP	G_Protein_Signaling // S1P_Signaling // Calcium_regulation_in_cardiac_cells
10456363	Gnal	8.70834	8.45077	8.23864	7.88202	6.90073	6.93592		GO:0001975 // GO:0007165 // GO:0007186 // GO:0007189 // GO:0007190 // GO:0007191 // GO:0007608 // GO:0031000	response to amphetamine // signal transduction // G-protein coupled receptor protein signaling pathway // activation of adenylate cyclase activity by G-protein signaling pathway // activation of adenylate cyclase activity // activation of adenylate cyclase activity by dopamine receptor signaling pathway // sensory perception of smell // response to caffeine	GO:0005834	heterotrimeric G-protein complex	GO:0000166 // GO:0003924 // GO:0004871 // GO:0005525 // GO:0019001	nucleotide binding // GTPase activity // signal transducer activity // GTP binding // guanyl nucleotide binding	GenMAPP	G_Protein_Signaling
10497689	Gnb4	8.75053	8.62787	9.2272	9.29171	8.50899	8.54025		GO:0007165 // GO:0007186	signal transduction // G-protein coupled receptor protein signaling pathway	GO:0005834	heterotrimeric G-protein complex	GO:0003924 // GO:0004871	GTPase activity // signal transducer activity	GenMAPP // GenMAPP // GenMAPP	G_Protein_Signaling // Calcium_regulation_in_cardiac_cells // Smooth_muscle_contraction
10416974	Gpc6	8.01517	7.97034	8.76828	9.34477	7.67079	7.54339		---	---	GO:0005576 // GO:0005578 // GO:0005886 // GO:0005887 // GO:0016020 // GO:0031225	extracellular region // proteinaceous extracellular matrix // plasma membrane // integral to plasma membrane // membrane // anchored to membrane	GO:0043395	heparan sulfate proteoglycan binding	---	---
10445268	Gpr116	6.67359	6.69089	8.92468	9.00722	6.60401	6.60863		GO:0008150	biological_process	GO:0005575 // GO:0005886 // GO:0016020 // GO:0016021	cellular_component // plasma membrane // membrane // integral to membrane	GO:0003674	molecular_function	---	---
10367982	Gpr126	9.07203	8.92588	7.31326	7.58102	8.7441	8.71029		GO:0007165 // GO:0007166 // GO:0007186 // GO:0007218 // GO:0008150	signal transduction // cell surface receptor linked signaling pathway // G-protein coupled receptor protein signaling pathway // neuropeptide signaling pathway // biological_process	GO:0005737 // GO:0005886 // GO:0009986 // GO:0016020 // GO:0016021	cytoplasm // plasma membrane // cell surface // membrane // integral to membrane	GO:0003674 // GO:0004871 // GO:0004872 // GO:0004888 // GO:0004930	molecular_function // signal transducer activity // receptor activity // transmembrane receptor activity // G-protein coupled receptor activity	---	---
10525989	Gpr133	9.80275	9.81351	8.77086	8.65697	9.19505	9.18493		GO:0007166 // GO:0007186 // GO:0007218 // GO:0008150	cell surface receptor linked signaling pathway // G-protein coupled receptor protein signaling pathway // neuropeptide signaling pathway // biological_process	GO:0005575 // GO:0005886 // GO:0016020 // GO:0016021	cellular_component // plasma membrane // membrane // integral to membrane	GO:0003674 // GO:0004872 // GO:0004888 // GO:0004930	molecular_function // receptor activity // transmembrane receptor activity // G-protein coupled receptor activity	---	---
10400894	Gpr135	8.47322	8.46426	7.85085	8.02153	7.92644	8.21375		GO:0007165 // GO:0007186 // GO:0008150	signal transduction // G-protein coupled receptor protein signaling pathway // biological_process	GO:0005575 // GO:0005886 // GO:0016020 // GO:0016021	cellular_component // plasma membrane // membrane // integral to membrane	GO:0003674 // GO:0004871 // GO:0004872 // GO:0004930	molecular_function // signal transducer activity // receptor activity // G-protein coupled receptor activity	---	---
10602896	Gpr64	11.0431	11.0645	11.7522	11.8302	11.1432	11.1618		GO:0007165 // GO:0007166 // GO:0007186 // GO:0007218	signal transduction // cell surface receptor linked signaling pathway // G-protein coupled receptor protein signaling pathway // neuropeptide signaling pathway	GO:0005886 // GO:0016020 // GO:0016021 // GO:0016324	plasma membrane // membrane // integral to membrane // apical plasma membrane	GO:0004871 // GO:0004872 // GO:0004888 // GO:0004930	signal transducer activity // receptor activity // transmembrane receptor activity // G-protein coupled receptor activity	---	---
10427026	Grasp	8.48995	8.35366	9.29104	9.23707	8.18054	8.04602		GO:0006886 // GO:0007165 // GO:0008104	intracellular protein transport // signal transduction // protein localization	GO:0005641 // GO:0005737 // GO:0005886 // GO:0005886 // GO:0016020	nuclear envelope lumen // cytoplasm // plasma membrane // plasma membrane // membrane	GO:0005515 // GO:0005515 // GO:0030165 // GO:0030306	protein binding // protein binding // PDZ domain binding // ADP-ribosylation factor binding	---	---
10464425	Grk5	9.69705	9.56474	10.175	10.462	9.83939	9.89878		GO:0006468 // GO:0007165 // GO:0008277	protein amino acid phosphorylation // signal transduction // regulation of G-protein coupled receptor protein signaling pathway	---	---	GO:0000166 // GO:0004672 // GO:0004674 // GO:0004703 // GO:0004871 // GO:0005524 // GO:0016301 // GO:0016740	nucleotide binding // protein kinase activity // protein serine/threonine kinase activity // G-protein coupled receptor kinase activity // signal transducer activity // ATP binding // kinase activity // transferase activity	---	---
10528145	Grm3	8.1002	8.10882	9.30981	9.05798	9.02669	8.91904		GO:0007165 // GO:0007186 // GO:0050804	signal transduction // G-protein coupled receptor protein signaling pathway // regulation of synaptic transmission	GO:0005886 // GO:0014069 // GO:0016020 // GO:0016021	plasma membrane // postsynaptic density // membrane // integral to membrane	GO:0001641 // GO:0001641 // GO:0004871 // GO:0004872 // GO:0004930 // GO:0005246	group II metabotropic glutamate receptor activity // group II metabotropic glutamate receptor activity // signal transducer activity // receptor activity // G-protein coupled receptor activity // calcium channel regulator activity	---	---
10607712	Grpr	8.33709	8.00348	8.86072	8.68531	7.09786	6.74378		GO:0007165 // GO:0007186 // GO:0007611 // GO:0035176 // GO:0042127	signal transduction // G-protein coupled receptor protein signaling pathway // learning or memory // social behavior // regulation of cell proliferation	GO:0005886 // GO:0016020 // GO:0016021	plasma membrane // membrane // integral to membrane	GO:0004871 // GO:0004872 // GO:0004930 // GO:0004946 // GO:0042923	signal transducer activity // receptor activity // G-protein coupled receptor activity // bombesin receptor activity // neuropeptide binding	---	---
10345065	Gsta3	10.7519	10.6852	9.92459	9.80666	8.36606	8.69904		GO:0001657 // GO:0008152	ureteric bud development // metabolic process	GO:0005737	cytoplasm	GO:0004364 // GO:0016740	glutathione transferase activity // transferase activity	---	---
10501229	Gstm1	13.103	13.0303	12.6591	12.3941	11.2287	11.2312		GO:0008152	metabolic process	GO:0005576 // GO:0005737	extracellular region // cytoplasm	GO:0004364 // GO:0005496 // GO:0016740 // GO:0042803	glutathione transferase activity // steroid binding // transferase activity // protein homodimerization activity	---	---
10501208	Gstm6	8.50115	8.34164	6.35016	6.24151	5.93333	5.88748		GO:0008152	metabolic process	GO:0005737	cytoplasm	GO:0004364 // GO:0016740	glutathione transferase activity // transferase activity	---	---
10501199	Gstm7	8.69537	8.62386	9.3352	9.30676	8.3553	8.17193		GO:0008150 // GO:0008152	biological_process // metabolic process	GO:0005575 // GO:0005737	cellular_component // cytoplasm	GO:0003674 // GO:0004364 // GO:0016740	molecular_function // glutathione transferase activity // transferase activity	---	---
10370000	Gstt1	8.35338	8.36578	9.3071	8.78435	8.36446	8.2968		GO:0006749 // GO:0006749	glutathione metabolic process // glutathione metabolic process	GO:0005634 // GO:0005737 // GO:0005829	nucleus // cytoplasm // cytosol	GO:0004364 // GO:0004364 // GO:0004602 // GO:0016740	glutathione transferase activity // glutathione transferase activity // glutathione peroxidase activity // transferase activity	---	---
10426016	Gtse1	11.6608	11.5985	11.1585	10.9474	9.9113	9.75707		---	---	GO:0005737 // GO:0005874	cytoplasm // microtubule	---	---	---	---
10582958	Gucy1a2	9.82033	9.60644	8.84815	8.70019	7.16498	6.73312		GO:0030828	positive regulation of cGMP biosynthetic process	---	---	GO:0000166 // GO:0004383 // GO:0016829	nucleotide binding // guanylate cyclase activity // lyase activity	---	---
10498935	Gucy1b3	7.88852	7.68594	8.64693	8.74176	6.84572	6.76569		GO:0006182 // GO:0007263 // GO:0009190	cGMP biosynthetic process // nitric oxide mediated signal transduction // cyclic nucleotide biosynthetic process	GO:0005737 // GO:0008074 // GO:0043234	cytoplasm // guanylate cyclase complex, soluble // protein complex	GO:0000166 // GO:0004383 // GO:0005525 // GO:0016829 // GO:0016849 // GO:0020037 // GO:0043167 // GO:0046872 // GO:0046982 // GO:0051879	nucleotide binding // guanylate cyclase activity // GTP binding // lyase activity // phosphorus-oxygen lyase activity // heme binding // ion binding // metal ion binding // protein heterodimerization activity // Hsp90 protein binding	---	---
10566574	Gvin1	11.6032	11.6697	12.5045	12.593	9.91572	9.76536		GO:0008150	biological_process	GO:0005575 // GO:0005634 // GO:0005737	cellular_component // nucleus // cytoplasm	GO:0000166 // GO:0003674 // GO:0005525	nucleotide binding // molecular_function // GTP binding	---	---
10540275	Gxylt2	11.7026	11.5943	11.1459	11.0514	11.7435	11.7393		GO:0008150	biological_process	GO:0005575 // GO:0016020 // GO:0016021	cellular_component // membrane // integral to membrane	GO:0003674 // GO:0016740 // GO:0016757	molecular_function // transferase activity // transferase activity, transferring glycosyl groups	---	---
10546088	H1fx	8.40722	8.42216	8.97075	8.97676	8.84176	8.59055		GO:0008150	biological_process	GO:0005575 // GO:0005634 // GO:0005694	cellular_component // nucleus // chromosome	GO:0003674 // GO:0003677	molecular_function // DNA binding	---	---
10450154	H2-Aa	6.84306	6.75208	8.34861	7.67018	7.13473	6.90617		GO:0002504 // GO:0006955 // GO:0019882 // GO:0019886 // GO:0045582 // GO:0048002	antigen processing and presentation of peptide or polysaccharide antigen via MHC class II // immune response // antigen processing and presentation // antigen processing and presentation of exogenous peptide antigen via MHC class II // positive regulation of T cell differentiation // antigen processing and presentation of peptide antigen	GO:0005764 // GO:0005886 // GO:0009897 // GO:0016020 // GO:0016021 // GO:0042613	lysosome // plasma membrane // external side of plasma membrane // membrane // integral to membrane // MHC class II protein complex	GO:0005515 // GO:0042605	protein binding // peptide antigen binding	---	---
10450733	H2-t9	8.37912	8.32692	8.94171	9.13172	7.85206	7.86939		---	---	---	---	---	---	---	---
10375443	Havcr2	8.52355	8.54849	10.1752	10.4291	7.69215	7.239		---	---	GO:0016020 // GO:0016021	membrane // integral to membrane	GO:0004872	receptor activity	---	---
10375051	Hba-a1	8.63684	8.64866	9.60419	9.04831	8.29753	8.42156		GO:0001701 // GO:0006810 // GO:0015671 // GO:0048821	in utero embryonic development // transport // oxygen transport // erythrocyte development	GO:0005833	hemoglobin complex	GO:0005344 // GO:0005506 // GO:0019825 // GO:0020037 // GO:0046872	oxygen transporter activity // iron ion binding // oxygen binding // heme binding // metal ion binding	---	---
10375058	Hba-a2	8.52253	8.53459	9.4749	8.94936	8.26355	8.32554		GO:0001701 // GO:0006810 // GO:0015671 // GO:0045776 // GO:0048821 // GO:0051291 // GO:0051930	in utero embryonic development // transport // oxygen transport // negative regulation of blood pressure // erythrocyte development // protein heterooligomerization // regulation of sensory perception of pain	GO:0005625 // GO:0005833	soluble fraction // hemoglobin complex	GO:0001540 // GO:0005344 // GO:0019825 // GO:0020037 // GO:0043177 // GO:0046872	beta-amyloid binding // oxygen transporter activity // oxygen binding // heme binding // organic acid binding // metal ion binding	---	---
10458340	Hbegf	9.1761	9.11684	9.69312	9.79334	8.72902	8.60678		GO:0007173 // GO:0008016 // GO:0030307	epidermal growth factor receptor signaling pathway // regulation of heart contraction // positive regulation of cell growth	GO:0005576 // GO:0005886 // GO:0016020 // GO:0016021	extracellular region // plasma membrane // membrane // integral to membrane	GO:0008083 // GO:0008201	growth factor activity // heparin binding	---	---
10606088	Hdac8	8.64007	8.72191	8.01963	8.35026	8.50657	8.52432		GO:0006350 // GO:0016568 // GO:0016575 // GO:0045449	transcription // chromatin modification // histone deacetylation // regulation of transcription	GO:0000118 // GO:0005634 // GO:0005737	histone deacetylase complex // nucleus // cytoplasm	GO:0004407 // GO:0008134 // GO:0016787 // GO:0046872	histone deacetylase activity // transcription factor binding // hydrolase activity // metal ion binding	---	---
10447023	Heatr5b	7.92708	7.84188	8.63636	8.42435	8.11845	8.03498		GO:0008150	biological_process	GO:0005575	cellular_component	GO:0003674 // GO:0005488	molecular_function // binding	---	---
10407841	Hecw1	7.35525	7.44691	8.72331	8.5267	7.19499	7.1223		GO:0006464	protein modification process	GO:0005622 // GO:0005737	intracellular // cytoplasm	GO:0005515 // GO:0016874 // GO:0016881	protein binding // ligase activity // acid-amino acid ligase activity	---	---
10462973	Hells	8.57068	8.57568	9.12707	9.30504	8.59626	8.54183		GO:0001655 // GO:0006306 // GO:0006342 // GO:0006346 // GO:0006350 // GO:0006916 // GO:0007049 // GO:0007067 // GO:0007275 // GO:0010216 // GO:0030098 // GO:0031508 // GO:0045449 // GO:0046651 // GO:0051301	urogenital system development // DNA methylation // chromatin silencing // methylation-dependent chromatin silencing // transcription // anti-apoptosis // cell cycle // mitosis // multicellular organismal development // maintenance of DNA methylation // lymphocyte differentiation // centromeric heterochromatin formation // regulation of transcription // lymphocyte proliferation // cell division	GO:0000775 // GO:0005634 // GO:0005721	chromosome, centromeric region // nucleus // centromeric heterochromatin	GO:0000166 // GO:0003676 // GO:0003677 // GO:0003682 // GO:0004386 // GO:0005524 // GO:0016787	nucleotide binding // nucleic acid binding // DNA binding // chromatin binding // helicase activity // ATP binding // hydrolase activity	GenMAPP	Apoptosis
10600857	Heph	8.03943	8.06495	8.50589	8.65706	6.33103	6.04205		GO:0006810 // GO:0006811 // GO:0006825 // GO:0006826 // GO:0030218 // GO:0055114	transport // ion transport // copper ion transport // iron ion transport // erythrocyte differentiation // oxidation reduction	GO:0016020 // GO:0016021	membrane // integral to membrane	GO:0005507 // GO:0016491 // GO:0046872	copper ion binding // oxidoreductase activity // metal ion binding	---	---
10388389	Hic1	9.28126	9.09209	8.64505	8.57716	8.85392	8.64429		GO:0006350 // GO:0007275 // GO:0045449	transcription // multicellular organismal development // regulation of transcription	GO:0005622 // GO:0005634	intracellular // nucleus	GO:0003676 // GO:0003677 // GO:0005515 // GO:0008270 // GO:0046872	nucleic acid binding // DNA binding // protein binding // zinc ion binding // metal ion binding	---	---
10404069	Hist1h1a	8.96162	8.8942	9.67268	9.91578	9.25379	9.12536		GO:0006334 // GO:0007283	nucleosome assembly // spermatogenesis	GO:0000786 // GO:0005634 // GO:0005694	nucleosome // nucleus // chromosome	GO:0003677	DNA binding	---	---
10408081	Hist1h1b	8.9321	9.00087	9.65522	9.60527	9.2635	9.25536		GO:0006334 // GO:0007517	nucleosome assembly // muscle organ development	GO:0000786 // GO:0005634 // GO:0005694	nucleosome // nucleus // chromosome	GO:0003677 // GO:0005515	DNA binding // protein binding	---	---
10404059	Hist1h1c	11.0472	11.1755	10.2187	10.7702	10.9664	11.1535		GO:0006334 // GO:0016584	nucleosome assembly // nucleosome positioning	GO:0000786 // GO:0005634 // GO:0005694	nucleosome // nucleus // chromosome	GO:0003677 // GO:0005515	DNA binding // protein binding	---	---
10404026	Hist1h2af	12.3216	12.2741	12.9946	12.8656	12.3755	12.3345		GO:0006334 // GO:0008150	nucleosome assembly // biological_process	GO:0000786 // GO:0005575 // GO:0005634 // GO:0005694	nucleosome // cellular_component // nucleus // chromosome	GO:0003674 // GO:0003677	molecular_function // DNA binding	---	---
10408077	Hist1h2ak	11.2538	11.1824	12.2128	12.0907	11.499	11.453		GO:0006334 // GO:0008150	nucleosome assembly // biological_process	GO:0000786 // GO:0005575 // GO:0005634 // GO:0005694	nucleosome // cellular_component // nucleus // chromosome	GO:0003674 // GO:0003677	molecular_function // DNA binding	---	---
10408085	Hist1h2an	12.2323	12.2068	12.9481	12.8117	12.3306	12.2856		GO:0006334 // GO:0008150	nucleosome assembly // biological_process	GO:0000786 // GO:0005575 // GO:0005634 // GO:0005694	nucleosome // cellular_component // nucleus // chromosome	GO:0003674 // GO:0003677	molecular_function // DNA binding	---	---
10404045	Hist1h2ao	12.3089	12.2757	12.9849	12.8624	12.374	12.3318		GO:0006334 // GO:0008150	nucleosome assembly // biological_process	GO:0000786 // GO:0005575 // GO:0005634 // GO:0005694	nucleosome // cellular_component // nucleus // chromosome	GO:0003674 // GO:0003677	molecular_function // DNA binding	---	---
10408266	Hist1h2ba	7.54057	7.63733	8.10014	8.05815	7.21004	7.29815		GO:0006334	nucleosome assembly	GO:0000786 // GO:0005634 // GO:0005694	nucleosome // nucleus // chromosome	GO:0003677	DNA binding	---	---
10404061	Hist1h2bb	8.61766	8.58742	9.31142	9.957	8.37276	8.17709		GO:0006334	nucleosome assembly	GO:0000786 // GO:0005634 // GO:0005694	nucleosome // nucleus // chromosome	GO:0003677	DNA binding	---	---
10408210	Hist1h2bc	11.98	11.9857	12.7058	12.5403	11.733	11.6339		GO:0006334 // GO:0008150	nucleosome assembly // biological_process	GO:0000786 // GO:0005575 // GO:0005634 // GO:0005694	nucleosome // cellular_component // nucleus // chromosome	GO:0003674 // GO:0003677	molecular_function // DNA binding	---	---
10403948	Hist1h2be	11.973	11.9097	12.7489	12.5473	11.671	11.5481		GO:0006334	nucleosome assembly	GO:0000786 // GO:0005634 // GO:0005694	nucleosome // nucleus // chromosome	GO:0003677	DNA binding	---	---
10408197	Hist1h2bh	9.99439	10.163	10.6706	10.655	10.1952	10.045		GO:0006334	nucleosome assembly	GO:0000786 // GO:0005634 // GO:0005694	nucleosome // nucleus // chromosome	GO:0003677	DNA binding	---	---
10403943	Hist1h2bm	10.1491	10.1236	11.0056	10.6684	10.0286	9.78282		GO:0006334	nucleosome assembly	GO:0000786 // GO:0005634 // GO:0005694	nucleosome // nucleus // chromosome	GO:0003677	DNA binding	---	---
10408246	Hist1h3a	12.4706	12.3636	13.5128	13.1947	12.6428	12.6136		GO:0006334	nucleosome assembly	GO:0000786 // GO:0005634 // GO:0005694	nucleosome // nucleus // chromosome	GO:0003677	DNA binding	---	---
10404049	Hist1h3d	12.4963	12.3063	13.5503	13.2269	12.6525	12.6581		GO:0006334 // GO:0008150	nucleosome assembly // biological_process	GO:0000786 // GO:0005575 // GO:0005634 // GO:0005694	nucleosome // cellular_component // nucleus // chromosome	GO:0003674 // GO:0003677	molecular_function // DNA binding	---	---
10408239	Hist1h3f	12.4763	12.2768	13.5329	13.2227	12.644	12.5863		GO:0006334 // GO:0008150	nucleosome assembly // biological_process	GO:0000786 // GO:0005634 // GO:0005694	nucleosome // nucleus // chromosome	GO:0003674 // GO:0003677	molecular_function // DNA binding	---	---
10403941	Hist1h3g	12.4735	12.3821	13.5236	13.2128	12.6439	12.6201		GO:0006334 // GO:0008150	nucleosome assembly // biological_process	GO:0000786 // GO:0005575 // GO:0005634 // GO:0005694	nucleosome // cellular_component // nucleus // chromosome	GO:0003674 // GO:0003677	molecular_function // DNA binding	---	---
10408243	Hist1h4b	11.8188	11.7684	12.7215	12.388	12.5733	12.5176		GO:0006334	nucleosome assembly	GO:0000786 // GO:0005634 // GO:0005694	nucleosome // nucleus // chromosome	GO:0003677	DNA binding	---	---
10408225	Hist1h4c // Hist1h4c	7.2284	6.85711	7.6247	7.49063	7.8241	7.54436		GO:0006334 // GO:0006334	nucleosome assembly // nucleosome assembly	GO:0000786 // GO:0005634 // GO:0005694 // GO:0000786 // GO:0005634 // GO:0005694	nucleosome // nucleus // chromosome // nucleosome // nucleus // chromosome	GO:0003677 // GO:0003677	DNA binding // DNA binding	---	---
10404051	Hist1h4d	12.0707	11.9865	13.2039	12.6107	13.042	12.9723		GO:0006334 // GO:0008150	nucleosome assembly // biological_process	GO:0000786 // GO:0005575 // GO:0005634 // GO:0005694	nucleosome // cellular_component // nucleus // chromosome	GO:0003674 // GO:0003677	molecular_function // DNA binding	---	---
10408200	Hist1h4f	8.26374	8.36744	9.20254	9.0921	9.27419	9.22528		GO:0006334 // GO:0008150	nucleosome assembly // biological_process	GO:0000786 // GO:0005575 // GO:0005634 // GO:0005694	nucleosome // cellular_component // nucleus // chromosome	GO:0003674 // GO:0003677	molecular_function // DNA binding	---	---
10403957	Hist1h4m	11.8003	11.7751	12.7559	12.3825	12.6022	12.5381		GO:0006334 // GO:0008150	nucleosome assembly // biological_process	GO:0000786 // GO:0005575 // GO:0005634 // GO:0005694	nucleosome // cellular_component // nucleus // chromosome	GO:0003674 // GO:0003677	molecular_function // DNA binding	---	---
10500324	Hist2h2aa1	12.1832	12.1383	12.7095	12.6053	12.2158	12.1748		GO:0006334	nucleosome assembly	GO:0000786 // GO:0005634 // GO:0005694	nucleosome // nucleus // chromosome	GO:0003677	DNA binding	---	---
10494386	Hist2h2ab	11.8874	11.8674	12.4524	12.3394	11.9811	11.9404		GO:0006334	nucleosome assembly	GO:0000786 // GO:0005634 // GO:0005694	nucleosome // nucleus // chromosome	GO:0003677	DNA binding	---	---
10404065	Hist2h3b	12.5778	12.4116	13.6349	13.3123	12.7385	12.7065		GO:0006334	nucleosome assembly	GO:0000786 // GO:0005634 // GO:0005694	nucleosome // nucleus // chromosome	GO:0003677	DNA binding	---	---
10494402	Hist2h3c1	12.198	12.0229	13.2795	12.8967	12.3623	12.2859		GO:0006334	nucleosome assembly	GO:0000786 // GO:0005634 // GO:0005694	nucleosome // nucleus // chromosome	GO:0003677	DNA binding	---	---
10500333	Hist2h4	10.7041	10.6758	11.5236	11.1707	11.436	11.4334		GO:0006334 // GO:0008150	nucleosome assembly // biological_process	GO:0000786 // GO:0005575 // GO:0005634 // GO:0005694	nucleosome // cellular_component // nucleus // chromosome	GO:0003677 // GO:0005515	DNA binding // protein binding	---	---
10507677	Hivep3	8.19457	8.32715	9.19325	8.89032	8.46068	8.46849		GO:0006350 // GO:0045449 // GO:0045941	transcription // regulation of transcription // positive regulation of transcription	GO:0005622 // GO:0005634 // GO:0005737	intracellular // nucleus // cytoplasm	GO:0003676 // GO:0003677 // GO:0008270 // GO:0016563 // GO:0046872	nucleic acid binding // DNA binding // zinc ion binding // transcription activator activity // metal ion binding	---	---
10369541	Hk1	10.3722	10.3928	10.7968	11.0847	9.89321	9.63696		GO:0005975 // GO:0006096 // GO:0006096 // GO:0006468 // GO:0010359 // GO:0018105 // GO:0018107 // GO:0018108 // GO:0043066 // GO:0046777 // GO:0046835	carbohydrate metabolic process // glycolysis // glycolysis // protein amino acid phosphorylation // regulation of anion channel activity // peptidyl-serine phosphorylation // peptidyl-threonine phosphorylation // peptidyl-tyrosine phosphorylation // negative regulation of apoptosis // protein amino acid autophosphorylation // carbohydrate phosphorylation	GO:0005739 // GO:0005739 // GO:0005741 // GO:0005829 // GO:0005829 // GO:0005901 // GO:0016020	mitochondrion // mitochondrion // mitochondrial outer membrane // cytosol // cytosol // caveola // membrane	GO:0000166 // GO:0004340 // GO:0004396 // GO:0004396 // GO:0004396 // GO:0004672 // GO:0005515 // GO:0005524 // GO:0005536 // GO:0016301 // GO:0016740 // GO:0016773 // GO:0042803	nucleotide binding // glucokinase activity // hexokinase activity // hexokinase activity // hexokinase activity // protein kinase activity // protein binding // ATP binding // glucose binding // kinase activity // transferase activity // phosphotransferase activity, alcohol group as acceptor // protein homodimerization activity	---	---
10518352	Hmgb2	8.20622	8.09556	8.88667	8.91692	8.24456	8.15301		GO:0006357 // GO:0007283 // GO:0007289 // GO:0007399 // GO:0008584 // GO:0010552 // GO:0043388 // GO:0045941 // GO:0048545 // GO:0051054	regulation of transcription from RNA polymerase II promoter // spermatogenesis // spermatid nucleus differentiation // nervous system development // male gonad development // positive regulation of gene-specific transcription from RNA polymerase II promoter // positive regulation of DNA binding // positive regulation of transcription // response to steroid hormone stimulus // positive regulation …	GO:0005625 // GO:0005634 // GO:0005634 // GO:0005694	soluble fraction // nucleus // nucleus // chromosome	GO:0003677 // GO:0008289 // GO:0019904 // GO:0031493	DNA binding // lipid binding // protein domain specific binding // nucleosomal histone binding	---	---
10587241	Hmgcll1	7.99134	7.89417	7.31664	7.42664	6.08049	5.81245		GO:0008150 // GO:0008152	biological_process // metabolic process	GO:0005575	cellular_component	GO:0003674 // GO:0003824 // GO:0004419 // GO:0016829 // GO:0046872	molecular_function // catalytic activity // hydroxymethylglutaryl-CoA lyase activity // lyase activity // metal ion binding	---	---
10412466	Hmgcs1	10.3959	10.4172	9.6474	9.94562	10.9078	10.9232		GO:0006694 // GO:0006695 // GO:0008152 // GO:0008299 // GO:0008610 // GO:0010243 // GO:0016126	steroid biosynthetic process // cholesterol biosynthetic process // metabolic process // isoprenoid biosynthetic process // lipid biosynthetic process // response to organic nitrogen // sterol biosynthetic process	GO:0005737 // GO:0005829	cytoplasm // cytosol	GO:0003824 // GO:0004421 // GO:0008144 // GO:0016740 // GO:0042803	catalytic activity // hydroxymethylglutaryl-CoA synthase activity // drug binding // transferase activity // protein homodimerization activity	GenMAPP	Cholesterol_Biosynthesis
10385248	Hmmr	7.67536	7.66812	8.53737	8.93688	6.9828	7.00191		---	---	GO:0005737	cytoplasm	GO:0005540	hyaluronic acid binding	---	---
10572897	Hmox1	13.1024	13.0083	12.4427	12.46	12.2288	12.2915		GO:0001525 // GO:0006788 // GO:0006979 // GO:0007264 // GO:0008217 // GO:0008285 // GO:0008630 // GO:0032764 // GO:0042167 // GO:0043305 // GO:0043392 // GO:0043433 // GO:0043627 // GO:0045768 // GO:0050896 // GO:0055114	angiogenesis // heme oxidation // response to oxidative stress // small GTPase mediated signal transduction // regulation of blood pressure // negative regulation of cell proliferation // DNA damage response, signal transduction resulting in induction of apoptosis // negative regulation of mast cell cytokine production // heme catabolic process // negative regulation of mast cell degranulation //…	GO:0005634 // GO:0005730 // GO:0005783 // GO:0005792 // GO:0005829 // GO:0005901	nucleus // nucleolus // endoplasmic reticulum // microsome // cytosol // caveola	GO:0004392 // GO:0004630 // GO:0005515 // GO:0016491 // GO:0020037 // GO:0046872	heme oxygenase (decyclizing) activity // phospholipase D activity // protein binding // oxidoreductase activity // heme binding // metal ion binding	---	---
10544746	Hoxa1	8.01765	7.89587	8.54204	8.44834	8.58924	8.62393		GO:0006350 // GO:0006355 // GO:0006357 // GO:0007275 // GO:0007399 // GO:0008045 // GO:0009653 // GO:0009952 // GO:0009952 // GO:0021569 // GO:0021569 // GO:0021570 // GO:0021570 // GO:0021571 // GO:0021571 // GO:0021612 // GO:0021754 // GO:0021953 // GO:0030902 // GO:0042472 // GO:0045449 // GO:0045944 // GO:0048646	transcription // regulation of transcription, DNA-dependent // regulation of transcription from RNA polymerase II promoter // multicellular organismal development // nervous system development // motor axon guidance // anatomical structure morphogenesis // anterior/posterior pattern formation // anterior/posterior pattern formation // rhombomere 3 development // rhombomere 3 development // rhombo…	GO:0005634	nucleus	GO:0003677 // GO:0003700 // GO:0030528 // GO:0043565	DNA binding // transcription factor activity // transcription regulator activity // sequence-specific DNA binding	---	---
10544798	Hoxa10	8.06011	8.57332	8.83023	9.03246	9.07856	9.51985		GO:0001501 // GO:0006350 // GO:0006355 // GO:0007275 // GO:0009952 // GO:0009954 // GO:0030326 // GO:0045449	skeletal system development // transcription // regulation of transcription, DNA-dependent // multicellular organismal development // anterior/posterior pattern formation // proximal/distal pattern formation // embryonic limb morphogenesis // regulation of transcription	GO:0005634 // GO:0005667	nucleus // transcription factor complex	GO:0003677 // GO:0003700 // GO:0005515 // GO:0030528 // GO:0043565	DNA binding // transcription factor activity // protein binding // transcription regulator activity // sequence-specific DNA binding	---	---
10544768	Hoxa5	8.87773	8.5724	9.13489	9.27639	9.09563	9.06802		GO:0001501 // GO:0002009 // GO:0003016 // GO:0006350 // GO:0006355 // GO:0007275 // GO:0007389 // GO:0007585 // GO:0009952 // GO:0009952 // GO:0016477 // GO:0030324 // GO:0030878 // GO:0033599 // GO:0035264 // GO:0045449 // GO:0045944 // GO:0048286 // GO:0048704 // GO:0048706 // GO:0060435 // GO:0060439 // GO:0060441 // GO:0060480 // GO:0060481 // GO:0060484 // GO:0060535 // GO:0060536 // GO:0060…	skeletal system development // morphogenesis of an epithelium // respiratory system process // transcription // regulation of transcription, DNA-dependent // multicellular organismal development // pattern specification process // respiratory gaseous exchange // anterior/posterior pattern formation // anterior/posterior pattern formation // cell migration // lung development // thyroid gland deve…	GO:0005634	nucleus	GO:0003677 // GO:0003700 // GO:0030528 // GO:0043565	DNA binding // transcription factor activity // transcription regulator activity // sequence-specific DNA binding	---	---
10544774	Hoxa6	7.64231	7.84527	8.26581	8.40875	8.40787	8.28033		GO:0006350 // GO:0006355 // GO:0007275 // GO:0009952 // GO:0009952 // GO:0045449 // GO:0048704 // GO:0048706	transcription // regulation of transcription, DNA-dependent // multicellular organismal development // anterior/posterior pattern formation // anterior/posterior pattern formation // regulation of transcription // embryonic skeletal system morphogenesis // embryonic skeletal system development	GO:0005634	nucleus	GO:0003677 // GO:0003700 // GO:0030528 // GO:0043565	DNA binding // transcription factor activity // transcription regulator activity // sequence-specific DNA binding	---	---
10544788	Hoxa9	7.35523	7.36883	8.04379	7.92653	8.41504	8.48346		GO:0006350 // GO:0006355 // GO:0007275 // GO:0009952 // GO:0009952 // GO:0009954 // GO:0030879 // GO:0035115 // GO:0045449 // GO:0048706 // GO:0048706 // GO:0060216	transcription // regulation of transcription, DNA-dependent // multicellular organismal development // anterior/posterior pattern formation // anterior/posterior pattern formation // proximal/distal pattern formation // mammary gland development // embryonic forelimb morphogenesis // regulation of transcription // embryonic skeletal system development // embryonic skeletal system development // d…	GO:0005634 // GO:0005667 // GO:0005737	nucleus // transcription factor complex // cytoplasm	GO:0003677 // GO:0003700 // GO:0005515 // GO:0016563 // GO:0030528 // GO:0043565	DNA binding // transcription factor activity // protein binding // transcription activator activity // transcription regulator activity // sequence-specific DNA binding	---	---
10427280	Hoxc10	8.69768	8.42951	8.11263	7.92331	7.17231	7.45735		GO:0001501 // GO:0006350 // GO:0006355 // GO:0007275 // GO:0009952 // GO:0009954 // GO:0021520 // GO:0030326 // GO:0045449 // GO:0050905	skeletal system development // transcription // regulation of transcription, DNA-dependent // multicellular organismal development // anterior/posterior pattern formation // proximal/distal pattern formation // spinal cord motor neuron cell fate specification // embryonic limb morphogenesis // regulation of transcription // neuromuscular process	GO:0005575 // GO:0005634	cellular_component // nucleus	GO:0003674 // GO:0003677 // GO:0003700 // GO:0030528 // GO:0043565	molecular_function // DNA binding // transcription factor activity // transcription regulator activity // sequence-specific DNA binding	---	---
10427268	Hoxc13	9.97208	9.83789	9.28443	8.95813	8.92133	8.86859		GO:0001942 // GO:0006350 // GO:0006355 // GO:0007275 // GO:0009653 // GO:0009952 // GO:0043587 // GO:0045449	hair follicle development // transcription // regulation of transcription, DNA-dependent // multicellular organismal development // anatomical structure morphogenesis // anterior/posterior pattern formation // tongue morphogenesis // regulation of transcription	GO:0005575 // GO:0005634	cellular_component // nucleus	GO:0003674 // GO:0003677 // GO:0003700 // GO:0030528 // GO:0043565	molecular_function // DNA binding // transcription factor activity // transcription regulator activity // sequence-specific DNA binding	---	---
10427297	Hoxc5	8.41702	8.38896	8.03125	7.80002	8.38914	8.36352		GO:0006350 // GO:0006355 // GO:0007275 // GO:0009952 // GO:0045449 // GO:0048706	transcription // regulation of transcription, DNA-dependent // multicellular organismal development // anterior/posterior pattern formation // regulation of transcription // embryonic skeletal system development	GO:0005634	nucleus	GO:0003677 // GO:0003700 // GO:0030528 // GO:0043565	DNA binding // transcription factor activity // transcription regulator activity // sequence-specific DNA binding	---	---
10427290	Hoxc8	10.165	10.1752	8.63476	8.34156	7.44353	7.72397		GO:0000122 // GO:0006350 // GO:0006355 // GO:0007275 // GO:0009952 // GO:0009952 // GO:0030182 // GO:0045449 // GO:0048705 // GO:0048705	negative regulation of transcription from RNA polymerase II promoter // transcription // regulation of transcription, DNA-dependent // multicellular organismal development // anterior/posterior pattern formation // anterior/posterior pattern formation // neuron differentiation // regulation of transcription // skeletal system morphogenesis // skeletal system morphogenesis	GO:0005634	nucleus	GO:0003677 // GO:0003700 // GO:0005515 // GO:0016564 // GO:0030528 // GO:0043565	DNA binding // transcription factor activity // protein binding // transcription repressor activity // transcription regulator activity // sequence-specific DNA binding	---	---
10427286	Hoxc9	9.2843	9.23524	8.5477	8.60247	8.24226	7.984		GO:0006350 // GO:0006355 // GO:0007275 // GO:0009952 // GO:0009952 // GO:0045449 // GO:0048704 // GO:0048706	transcription // regulation of transcription, DNA-dependent // multicellular organismal development // anterior/posterior pattern formation // anterior/posterior pattern formation // regulation of transcription // embryonic skeletal system morphogenesis // embryonic skeletal system development	GO:0005634	nucleus	GO:0003677 // GO:0003700 // GO:0005515 // GO:0016563 // GO:0030528 // GO:0043565	DNA binding // transcription factor activity // protein binding // transcription activator activity // transcription regulator activity // sequence-specific DNA binding	---	---
10531737	Hpse	9.38642	9.36632	10.3528	10.7263	8.23251	7.78595		---	---	GO:0005576 // GO:0005578 // GO:0005764 // GO:0016020	extracellular region // proteinaceous extracellular matrix // lysosome // membrane	GO:0016787 // GO:0016798 // GO:0030305	hydrolase activity // hydrolase activity, acting on glycosyl bonds // heparanase activity	---	---
10504417	Hrct1	8.09174	8.1723	8.86829	8.86056	8.51311	8.47645		GO:0008150	biological_process	GO:0005575 // GO:0016020 // GO:0016021	cellular_component // membrane // integral to membrane	GO:0003674	molecular_function	---	---
10345442	Hs6st1	10.3422	10.1572	9.5629	9.71062	10.0705	10.0517		GO:0001525 // GO:0015012 // GO:0016051 // GO:0048286 // GO:0060716	angiogenesis // heparan sulfate proteoglycan biosynthetic process // carbohydrate biosynthetic process // lung alveolus development // labyrinthine layer blood vessel development	GO:0016020 // GO:0016021	membrane // integral to membrane	GO:0008146 // GO:0016740	sulfotransferase activity // transferase activity	---	---
10604542	Hs6st2	9.33389	9.16105	9.8702	9.95816	8.72296	8.67123		GO:0016051	carbohydrate biosynthetic process	GO:0016020 // GO:0016021	membrane // integral to membrane	GO:0008146 // GO:0016740	sulfotransferase activity // transferase activity	---	---
10361234	Hsd11b1	6.67741	6.69307	7.96961	7.94454	6.36105	6.16159		GO:0006629 // GO:0006704 // GO:0006713 // GO:0008152 // GO:0008202 // GO:0030324 // GO:0043456 // GO:0055114	lipid metabolic process // glucocorticoid biosynthetic process // glucocorticoid catabolic process // metabolic process // steroid metabolic process // lung development // regulation of pentose-phosphate shunt // oxidation reduction	GO:0005737 // GO:0005783 // GO:0005791 // GO:0005792 // GO:0016020 // GO:0016021 // GO:0031965 // GO:0045177	cytoplasm // endoplasmic reticulum // rough endoplasmic reticulum // microsome // membrane // integral to membrane // nuclear membrane // apical part of cell	GO:0003824 // GO:0003845 // GO:0003845 // GO:0003845 // GO:0005488 // GO:0005496 // GO:0016491 // GO:0050661 // GO:0070524	catalytic activity // 11-beta-hydroxysteroid dehydrogenase activity // 11-beta-hydroxysteroid dehydrogenase activity // 11-beta-hydroxysteroid dehydrogenase activity // binding // steroid binding // oxidoreductase activity // NADP or NADPH binding // 11-beta-hydroxysteroid dehydrogenase (NADP+) activity	GenMAPP // GenMAPP	Glucocorticoid_Mineralocorticoid_Metabolism // Prostaglandin_synthesis_regulation
10574659	Hsf4	9.33001	9.30119	10.0518	9.91037	9.86192	9.98897		GO:0000122 // GO:0001654 // GO:0006350 // GO:0006355 // GO:0006950 // GO:0008284 // GO:0008284 // GO:0033169 // GO:0043010 // GO:0045449 // GO:0045597 // GO:0045944 // GO:0048468 // GO:0051260 // GO:0070207	negative regulation of transcription from RNA polymerase II promoter // eye development // transcription // regulation of transcription, DNA-dependent // response to stress // positive regulation of cell proliferation // positive regulation of cell proliferation // histone H3-K9 demethylation // camera-type eye development // regulation of transcription // positive regulation of cell differentiat…	GO:0005634	nucleus	GO:0003677 // GO:0003700 // GO:0043565 // GO:0043565	DNA binding // transcription factor activity // sequence-specific DNA binding // sequence-specific DNA binding	---	---
10396652	Hspa2	9.01756	8.83388	8.38571	8.23464	8.85707	8.86998		GO:0006950	response to stress	GO:0005739	mitochondrion	GO:0000166 // GO:0005515 // GO:0005524	nucleotide binding // protein binding // ATP binding	---	---
10584572	Hspa8	13.6314	13.7542	12.7448	12.9476	13.6851	13.6866		GO:0006457 // GO:0006950 // GO:0051085 // GO:0051726	protein folding // response to stress // chaperone mediated protein folding requiring cofactor // regulation of cell cycle	GO:0005622 // GO:0005829	intracellular // cytosol	GO:0000166 // GO:0005515 // GO:0005524 // GO:0042623 // GO:0051082	nucleotide binding // protein binding // ATP binding // ATPase activity, coupled // unfolded protein binding	GenMAPP	Circadian_Exercise
10593418	Hspb2	10.0203	9.83825	9.09801	9.33353	9.80394	9.64728		GO:0006950 // GO:0007525 // GO:0009408	response to stress // somatic muscle development // response to heat	GO:0005625	soluble fraction	---	---	---	---
10551966	Hspb6	9.92413	9.86194	10.9004	10.6469	10.0382	10.0838		GO:0006950 // GO:0009408	response to stress // response to heat	---	---	GO:0005212	structural constituent of eye lens	---	---
10509992	Hspb7	9.7842	9.6743	9.14654	9.13099	7.65095	7.48828		GO:0006950 // GO:0009408	response to stress // response to heat	GO:0005739 // GO:0005856	mitochondrion // cytoskeleton	---	---	---	---
10525365	Hvcn1	7.29798	7.23353	8.3479	8.24651	7.40358	7.21915		GO:0006810 // GO:0006811 // GO:0009268 // GO:0010043 // GO:0015992 // GO:0055085	transport // ion transport // response to pH // response to zinc ion // proton transport // transmembrane transport	GO:0016020 // GO:0016021	membrane // integral to membrane	GO:0005216 // GO:0005244 // GO:0030171	ion channel activity // voltage-gated ion channel activity // voltage-gated proton channel activity	---	---
10462621	I830012O16Rik	8.60628	8.81384	9.4918	9.45998	6.79949	6.36037		GO:0008150	biological_process	GO:0005575	cellular_component	GO:0003674	molecular_function	---	---
10543120	Ica1	8.54689	8.31055	9.31009	9.38639	9.84405	9.79965		GO:0006810 // GO:0006836 // GO:0043496 // GO:0046928	transport // neurotransmitter transport // regulation of protein homodimerization activity // regulation of neurotransmitter secretion	GO:0000139 // GO:0005737 // GO:0005794 // GO:0005795 // GO:0005829 // GO:0016020 // GO:0030054 // GO:0030425 // GO:0030672 // GO:0031410 // GO:0045202 // GO:0048471	Golgi membrane // cytoplasm // Golgi apparatus // Golgi stack // cytosol // membrane // cell junction // dendrite // synaptic vesicle membrane // cytoplasmic vesicle // synapse // perinuclear region of cytoplasm	GO:0019904	protein domain specific binding	---	---
10392177	Icam2	7.53249	7.59886	8.10241	8.11671	7.64648	7.65395		GO:0007155 // GO:0016337	cell adhesion // cell-cell adhesion	GO:0001931 // GO:0005887 // GO:0016020 // GO:0016021	uropod // integral to plasma membrane // membrane // integral to membrane	GO:0005515	protein binding	---	---
10399691	Id2	10.1444	10.1262	10.8604	10.7618	9.29886	9.24634		GO:0000122 // GO:0000122 // GO:0003166 // GO:0007275 // GO:0007507 // GO:0008284 // GO:0033598 // GO:0043353 // GO:0045449 // GO:0045651 // GO:0045787 // GO:0048535 // GO:0048558 // GO:0051789 // GO:0060749 // GO:0071285	negative regulation of transcription from RNA polymerase II promoter // negative regulation of transcription from RNA polymerase II promoter // bundle of His development // multicellular organismal development // heart development // positive regulation of cell proliferation // mammary gland epithelial cell proliferation // enucleate erythrocyte differentiation // regulation of transcription // p…	GO:0000785 // GO:0005634 // GO:0005634 // GO:0005737 // GO:0005829	chromatin // nucleus // nucleus // cytoplasm // cytosol	GO:0005515 // GO:0030528	protein binding // transcription regulator activity	---	---
10524034	Idua	9.94453	9.91508	9.4314	9.38565	10.8891	11.0232		GO:0000902 // GO:0005975 // GO:0007040 // GO:0008152 // GO:0035108 // GO:0048705 // GO:0048878	cell morphogenesis // carbohydrate metabolic process // lysosome organization // metabolic process // limb morphogenesis // skeletal system morphogenesis // chemical homeostasis	GO:0005764	lysosome	GO:0003824 // GO:0003940 // GO:0004553 // GO:0016787 // GO:0016798 // GO:0043169	catalytic activity // L-iduronidase activity // hydrolase activity, hydrolyzing O-glycosyl compounds // hydrolase activity // hydrolase activity, acting on glycosyl bonds // cation binding	---	---
10444890	Ier3	9.26886	9.15541	8.76248	8.60896	9.11586	9.22726		---	---	GO:0016020 // GO:0016021	membrane // integral to membrane	---	---	---	---
10358978	Ier5	9.6501	9.54668	8.51217	8.87608	8.84325	8.76599		---	---	---	---	---	---	---	---
10360391	Ifi203	9.9965	9.96877	11.2352	11.2805	9.09877	9.05298		---	---	GO:0005634	nucleus	GO:0005515	protein binding	---	---
10360382	Ifi204	11.6444	11.8382	12.2158	12.3398	11.1689	11.2302		GO:0006350 // GO:0006357 // GO:0007275 // GO:0042771 // GO:0045449 // GO:0045669	transcription // regulation of transcription from RNA polymerase II promoter // multicellular organismal development // DNA damage response, signal transduction by p53 class mediator resulting in induction of apoptosis // regulation of transcription // positive regulation of osteoblast differentiation	GO:0005634 // GO:0005654 // GO:0005730 // GO:0005737	nucleus // nucleoplasm // nucleolus // cytoplasm	GO:0003712 // GO:0005515 // GO:0005515	transcription cofactor activity // protein binding // protein binding	---	---
10360406	Ifi205	9.9669	9.89224	12.4379	12.044	9.14309	9.42656		GO:0006350 // GO:0045449	transcription // regulation of transcription	GO:0005634	nucleus	GO:0005515	protein binding	---	---
10397975	Ifi27l1	12.1096	12.0087	11.6363	11.4622	12.3315	12.298		GO:0008150	biological_process	GO:0005575	cellular_component	GO:0003674	molecular_function	---	---
10502791	Ifi44	11.9609	12.0696	13.1047	13.0293	11.1227	10.9642		GO:0008150	biological_process	GO:0005575 // GO:0005737	cellular_component // cytoplasm	GO:0003674	molecular_function	---	---
10483110	Ifih1	10.4117	10.4826	11.2258	11.1387	9.84703	9.83191		GO:0009615 // GO:0042981 // GO:0045087	response to virus // regulation of apoptosis // innate immune response	GO:0005622 // GO:0005634 // GO:0005737	intracellular // nucleus // cytoplasm	GO:0000166 // GO:0003676 // GO:0003677 // GO:0003723 // GO:0004386 // GO:0005515 // GO:0005524 // GO:0016787 // GO:0046872	nucleotide binding // nucleic acid binding // DNA binding // RNA binding // helicase activity // protein binding // ATP binding // hydrolase activity // metal ion binding	---	---
10430289	Ift27	9.74975	9.68961	9.15361	9.23335	8.63605	8.45489		GO:0007264 // GO:0008150	small GTPase mediated signal transduction // biological_process	GO:0005575	cellular_component	GO:0000166 // GO:0003674 // GO:0005525	nucleotide binding // molecular_function // GTP binding	---	---
10586306	Igdcc4	8.97742	8.83135	8.39067	8.34186	9.11415	9.24747		GO:0008150	biological_process	GO:0005886 // GO:0005887 // GO:0016020 // GO:0016021	plasma membrane // integral to plasma membrane // membrane // integral to membrane	GO:0003674	molecular_function	---	---
10384223	Igfbp3	12.1892	12.2225	12.9406	13.02	8.48185	8.62759		GO:0001558 // GO:0001649 // GO:0001933 // GO:0006468 // GO:0008285	regulation of cell growth // osteoblast differentiation // negative regulation of protein amino acid phosphorylation // protein amino acid phosphorylation // negative regulation of cell proliferation	GO:0005576 // GO:0005615 // GO:0005615 // GO:0005625 // GO:0005634 // GO:0016942 // GO:0042567 // GO:0042568	extracellular region // extracellular space // extracellular space // soluble fraction // nucleus // insulin-like growth factor binding protein complex // insulin-like growth factor ternary complex // insulin-like growth factor binary complex	GO:0005515 // GO:0005520 // GO:0019838 // GO:0031994 // GO:0031995	protein binding // insulin-like growth factor binding // growth factor binding // insulin-like growth factor I binding // insulin-like growth factor II binding	GenMAPP	Smooth_muscle_contraction
10381096	Igfbp4	9.82019	9.63851	9.175	8.8012	10.7477	10.6769		GO:0001558	regulation of cell growth	GO:0005576 // GO:0005615	extracellular region // extracellular space	GO:0005520 // GO:0019838	insulin-like growth factor binding // growth factor binding	GenMAPP	Smooth_muscle_contraction
10427125	Igfbp6	11.418	11.3498	10.5998	10.296	12.4221	12.4953		GO:0001558	regulation of cell growth	GO:0005576 // GO:0005615 // GO:0005737 // GO:0005794	extracellular region // extracellular space // cytoplasm // Golgi apparatus	GO:0005520 // GO:0019838 // GO:0031994 // GO:0031995	insulin-like growth factor binding // growth factor binding // insulin-like growth factor I binding // insulin-like growth factor II binding	GenMAPP	Smooth_muscle_contraction
10435733	Igsf11	9.15154	9.17445	10.2241	9.97609	8.02751	7.85645		GO:0007155 // GO:0040008	cell adhesion // regulation of growth	GO:0005886 // GO:0016020 // GO:0016021	plasma membrane // membrane // integral to membrane	GO:0004872 // GO:0005515	receptor activity // protein binding	---	---
10494781	Igsf3	9.03281	8.92003	8.32587	8.30673	8.82997	8.8165		GO:0008150	biological_process	GO:0005575 // GO:0016020 // GO:0016021	cellular_component // membrane // integral to membrane	GO:0003674	molecular_function	---	---
10455961	Iigp1	9.13304	9.24747	10.6447	10.8207	6.49548	6.26065		GO:0019221	cytokine-mediated signaling pathway	GO:0005575 // GO:0005634 // GO:0005737 // GO:0005783 // GO:0005794 // GO:0016020	cellular_component // nucleus // cytoplasm // endoplasmic reticulum // Golgi apparatus // membrane	GO:0000166 // GO:0003924 // GO:0003924 // GO:0005525 // GO:0016787 // GO:0019003 // GO:0042802	nucleotide binding // GTPase activity // GTPase activity // GTP binding // hydrolase activity // GDP binding // identical protein binding	---	---
10436841	Il10rb	11.896	11.8807	11.1955	11.5927	11.3849	11.459		GO:0007596	blood coagulation	GO:0016020 // GO:0016021	membrane // integral to membrane	GO:0004872 // GO:0004920 // GO:0005515	receptor activity // interleukin-10 receptor activity // protein binding	---	---
10541246	Il17ra	9.1467	9.05403	9.70261	9.86924	9.26245	9.10358		---	---	GO:0016020 // GO:0016021	membrane // integral to membrane	GO:0004872	receptor activity	---	---
10345824	Il18rap	9.65567	9.44937	8.82963	9.01671	10.279	10.282		GO:0007165 // GO:0045087	signal transduction // innate immune response	GO:0016020 // GO:0016021 // GO:0031224	membrane // integral to membrane // intrinsic to membrane	GO:0004872 // GO:0004888 // GO:0004908	receptor activity // transmembrane receptor activity // interleukin-1 receptor activity	---	---
10345777	Il1rl2	8.23559	7.97253	7.46307	7.58613	6.30576	5.92187		GO:0007165 // GO:0008150 // GO:0045087	signal transduction // biological_process // innate immune response	GO:0005575 // GO:0016020 // GO:0016021 // GO:0031224	cellular_component // membrane // integral to membrane // intrinsic to membrane	GO:0004872 // GO:0004888 // GO:0004896 // GO:0004908 // GO:0004909	receptor activity // transmembrane receptor activity // cytokine receptor activity // interleukin-1 receptor activity // interleukin-1, Type I, activating receptor activity	---	---
10580061	Il27ra	7.91857	8.06063	9.17289	9.26674	7.80398	7.65789		GO:0002827 // GO:0002829 // GO:0032729 // GO:0048302 // GO:0050830	positive regulation of T-helper 1 type immune response // negative regulation of T-helper 2 type immune response // positive regulation of interferon-gamma production // regulation of isotype switching to IgG isotypes // defense response to Gram-positive bacterium	GO:0016020 // GO:0016021	membrane // integral to membrane	GO:0004872 // GO:0005515 // GO:0045509	receptor activity // protein binding // interleukin-27 receptor activity	---	---
10557326	Il4ra	9.72667	9.60684	10.8066	10.8393	10.133	10.0142		GO:0045626 // GO:0045630	negative regulation of T-helper 1 cell differentiation // positive regulation of T-helper 2 cell differentiation	GO:0005576 // GO:0005886 // GO:0016020 // GO:0016021	extracellular region // plasma membrane // membrane // integral to membrane	GO:0004872 // GO:0004896 // GO:0005515	receptor activity // cytokine receptor activity // protein binding	GenMAPP	Inflammatory_Response_Pathway
10465861	Incenp	8.32938	8.33511	8.82807	9.01399	8.35766	8.05736		GO:0007049 // GO:0007059 // GO:0007067 // GO:0051301	cell cycle // chromosome segregation // mitosis // cell division	GO:0000775 // GO:0000775 // GO:0000776 // GO:0000795 // GO:0000801 // GO:0005634 // GO:0005737 // GO:0005856 // GO:0005874 // GO:0030496	chromosome, centromeric region // chromosome, centromeric region // kinetochore // synaptonemal complex // central element // nucleus // cytoplasm // cytoskeleton // microtubule // midbody	---	---	---	---
10403743	Inhba	10.9115	10.8125	11.4052	11.2809	9.90091	9.68912		GO:0001707 // GO:0002244 // GO:0040007 // GO:0045944 // GO:0048333 // GO:0051799	mesoderm formation // hemopoietic progenitor cell differentiation // growth // positive regulation of transcription from RNA polymerase II promoter // mesodermal cell differentiation // negative regulation of hair follicle development	GO:0005576 // GO:0043512	extracellular region // inhibin A complex	GO:0005102 // GO:0005179 // GO:0008083 // GO:0046982	receptor binding // hormone activity // growth factor activity // protein heterodimerization activity	GenMAPP	TGF_Beta_Signaling_Pathway
10357155	Inhbb	8.51802	8.75626	9.12817	9.23005	8.28941	8.31574		GO:0040007 // GO:0046676	growth // negative regulation of insulin secretion	GO:0005576	extracellular region	GO:0005179 // GO:0008083	hormone activity // growth factor activity	---	---
10348244	Inpp5d	9.15988	9.05135	8.43053	8.50059	7.85805	7.48202		GO:0006915 // GO:0008285 // GO:0008340 // GO:0009968 // GO:0016064 // GO:0030853 // GO:0030889 // GO:0043065 // GO:0045409 // GO:0045579 // GO:0045621 // GO:0045648 // GO:0045656 // GO:0045659 // GO:0045671 // GO:0045779 // GO:0050777 // GO:0050869	apoptosis // negative regulation of cell proliferation // determination of adult lifespan // negative regulation of signal transduction // immunoglobulin mediated immune response // negative regulation of granulocyte differentiation // negative regulation of B cell proliferation // positive regulation of apoptosis // negative regulation of interleukin-6 biosynthetic process // positive regulation…	GO:0005625 // GO:0005737 // GO:0005886 // GO:0016020	soluble fraction // cytoplasm // plasma membrane // membrane	GO:0004437 // GO:0004445 // GO:0005515 // GO:0016787 // GO:0017124 // GO:0030487 // GO:0034594 // GO:0051425	inositol or phosphatidylinositol phosphatase activity // inositol-polyphosphate 5-phosphatase activity // protein binding // hydrolase activity // SH3 domain binding // inositol-4,5-bisphosphate 5-phosphatase activity // phosphatidylinositol trisphosphate phosphatase activity // PTB domain binding	---	---
10405013	Ippk	9.69603	9.53816	8.98569	9.24752	9.05274	9.16724		GO:0008150	biological_process	GO:0005575 // GO:0005634 // GO:0005737	cellular_component // nucleus // cytoplasm	GO:0000166 // GO:0003674 // GO:0005524 // GO:0016301 // GO:0016740 // GO:0035299	nucleotide binding // molecular_function // ATP binding // kinase activity // transferase activity // inositol pentakisphosphate 2-kinase activity	---	---
10411235	Iqgap2	7.36981	7.49746	8.19541	8.25528	7.2774	6.97874		GO:0007165 // GO:0007264 // GO:0051056	signal transduction // small GTPase mediated signal transduction // regulation of small GTPase mediated signal transduction	GO:0005622	intracellular	GO:0005096 // GO:0005099 // GO:0005515 // GO:0005516	GTPase activator activity // Ras GTPase activator activity // protein binding // calmodulin binding	---	---
10493137	Iqgap3	8.26796	8.06864	8.85833	8.83053	8.2565	8.09136		---	---	---	---	---	---	---	---
10372781	Irak3	9.56316	9.59938	10.3831	10.351	9.53444	9.4652		GO:0001960 // GO:0006468 // GO:0006915 // GO:0007165 // GO:0009615 // GO:0010933 // GO:0010936 // GO:0019221 // GO:0032494 // GO:0032496 // GO:0032695 // GO:0032715 // GO:0032720 // GO:0034122 // GO:0042177 // GO:0042981 // GO:0043244 // GO:0043330 // GO:0043407 // GO:0045824 // GO:0046777 // GO:0051092 // GO:0070498	negative regulation of cytokine-mediated signaling pathway // protein amino acid phosphorylation // apoptosis // signal transduction // response to virus // positive regulation of macrophage tolerance induction // negative regulation of macrophage cytokine production // cytokine-mediated signaling pathway // response to peptidoglycan // response to lipopolysaccharide // negative regulation of int…	GO:0005634 // GO:0005737	nucleus // cytoplasm	GO:0000166 // GO:0000287 // GO:0004672 // GO:0004674 // GO:0004872 // GO:0005515 // GO:0005524 // GO:0016301 // GO:0016740	nucleotide binding // magnesium ion binding // protein kinase activity // protein serine/threonine kinase activity // receptor activity // protein binding // ATP binding // kinase activity // transferase activity	---	---
10569102	Irf7	11.8369	11.8246	12.269	12.3548	11.5902	11.4262		GO:0006350 // GO:0006355 // GO:0009615 // GO:0016064 // GO:0045351 // GO:0045449	transcription // regulation of transcription, DNA-dependent // response to virus // immunoglobulin mediated immune response // type I interferon biosynthetic process // regulation of transcription	GO:0005634 // GO:0005737	nucleus // cytoplasm	GO:0003677 // GO:0003700 // GO:0005515	DNA binding // transcription factor activity // protein binding	---	---
10406005	Irx2	10.5854	10.5725	9.92737	9.90552	9.94184	9.83411		GO:0001656 // GO:0006355 // GO:0008150 // GO:0045449	metanephros development // regulation of transcription, DNA-dependent // biological_process // regulation of transcription	GO:0005575 // GO:0005634	cellular_component // nucleus	GO:0003674 // GO:0003677 // GO:0003700 // GO:0030528 // GO:0043565	molecular_function // DNA binding // transcription factor activity // transcription regulator activity // sequence-specific DNA binding	---	---
10573910	Irx5	8.86449	8.78184	8.30377	8.32529	8.78011	8.96224		GO:0002027 // GO:0006355 // GO:0007601 // GO:0010468 // GO:0042551 // GO:0045449 // GO:0048468 // GO:0050896 // GO:0060040	regulation of heart rate // regulation of transcription, DNA-dependent // visual perception // regulation of gene expression // neuron maturation // regulation of transcription // cell development // response to stimulus // retinal bipolar neuron differentiation	GO:0005634	nucleus	GO:0003677 // GO:0003700 // GO:0030528 // GO:0043565	DNA binding // transcription factor activity // transcription regulator activity // sequence-specific DNA binding	---	---
10461108	Iscu	12.7255	12.7645	12.2199	12.1417	12.347	12.4172		GO:0008150 // GO:0016226	biological_process // iron-sulfur cluster assembly	GO:0005739	mitochondrion	GO:0003674 // GO:0005506 // GO:0005515 // GO:0046872 // GO:0051536	molecular_function // iron ion binding // protein binding // metal ion binding // iron-sulfur cluster binding	---	---
10451287	Isg15	8.0325	8.12676	8.70641	9.04676	7.3634	7.47552		GO:0009615 // GO:0019941 // GO:0032020	response to virus // modification-dependent protein catabolic process // ISG15-protein conjugation	GO:0005576 // GO:0005737	extracellular region // cytoplasm	GO:0005515 // GO:0031386	protein binding // protein tag	---	---
10412335	Isl1	6.99008	6.83132	8.04788	8.08263	6.8874	6.7112		GO:0001755 // GO:0003007 // GO:0006355 // GO:0007275 // GO:0007507 // GO:0021522 // GO:0021524 // GO:0021983 // GO:0030182 // GO:0030182 // GO:0031016 // GO:0031290 // GO:0032024 // GO:0045449 // GO:0045665 // GO:0045944 // GO:0048663 // GO:0048762	neural crest cell migration // heart morphogenesis // regulation of transcription, DNA-dependent // multicellular organismal development // heart development // spinal cord motor neuron differentiation // visceral motor neuron differentiation // pituitary gland development // neuron differentiation // neuron differentiation // pancreas development // retinal ganglion cell axon guidance // positiv…	GO:0005622 // GO:0005634 // GO:0005634 // GO:0044424	intracellular // nucleus // nucleus // intracellular part	GO:0003677 // GO:0003682 // GO:0003700 // GO:0005515 // GO:0008270 // GO:0030528 // GO:0043565 // GO:0046872	DNA binding // chromatin binding // transcription factor activity // protein binding // zinc ion binding // transcription regulator activity // sequence-specific DNA binding // metal ion binding	---	---
10476560	Ism1	7.71101	7.78481	8.87811	8.9613	7.42958	7.25337		---	---	---	---	---	---	---	---
10455912	Isoc1	10.7204	10.7696	11.6145	11.2456	10.7792	10.8804		GO:0008150 // GO:0008152	biological_process // metabolic process	GO:0005777	peroxisome	GO:0003674 // GO:0003824	molecular_function // catalytic activity	---	---
10449266	Itfg3	11.0824	10.9747	10.348	10.6664	10.9662	10.9739		GO:0008150	biological_process	GO:0005575 // GO:0016020 // GO:0016021	cellular_component // membrane // integral to membrane	GO:0003674	molecular_function	---	---
10412298	Itga1	8.97133	9.10469	7.62174	7.94481	6.55984	6.57458		GO:0000187 // GO:0007155 // GO:0007229 // GO:0030593 // GO:0042311 // GO:0043525 // GO:0045123 // GO:0048812 // GO:0060326	activation of MAPK activity // cell adhesion // integrin-mediated signaling pathway // neutrophil chemotaxis // vasodilation // positive regulation of neuron apoptosis // cellular extravasation // neuron projection morphogenesis // cell chemotaxis	GO:0001669 // GO:0005624 // GO:0008305 // GO:0009897 // GO:0009897 // GO:0016020 // GO:0016021 // GO:0043005 // GO:0043204 // GO:0045121	acrosomal vesicle // membrane fraction // integrin complex // external side of plasma membrane // external side of plasma membrane // membrane // integral to membrane // neuron projection // perikaryon // membrane raft	GO:0004872 // GO:0005178 // GO:0005515 // GO:0005518 // GO:0046982	receptor activity // integrin binding // protein binding // collagen binding // protein heterodimerization activity	---	---
10494467	Itga10	9.87012	9.71123	8.79482	8.76296	9.23162	9.09659		GO:0007155 // GO:0007229	cell adhesion // integrin-mediated signaling pathway	GO:0016020 // GO:0016021	membrane // integral to membrane	GO:0004872 // GO:0005515	receptor activity // protein binding	GenMAPP	Integrin-mediated_cell_adhesion_KEGG
10412267	Itga2	9.24507	9.22851	10.6151	10.7731	7.77815	7.7268		GO:0001894 // GO:0002687 // GO:0006971 // GO:0007155 // GO:0007229 // GO:0010634 // GO:0010694 // GO:0014911 // GO:0031346 // GO:0032967 // GO:0033343 // GO:0043388 // GO:0043589 // GO:0045184 // GO:0045727 // GO:0045785 // GO:0045987 // GO:0048661 // GO:0050729 // GO:0050927 // GO:0050966 // GO:0051971 // GO:0060100	tissue homeostasis // positive regulation of leukocyte migration // hypotonic response // cell adhesion // integrin-mediated signaling pathway // positive regulation of epithelial cell migration // positive regulation of alkaline phosphatase activity // positive regulation of smooth muscle cell migration // positive regulation of cell projection organization // positive regulation of collagen bio…	GO:0005634 // GO:0005925 // GO:0008305 // GO:0009279 // GO:0009897 // GO:0009986 // GO:0016020 // GO:0016021 // GO:0030424 // GO:0042995 // GO:0043679 // GO:0048471	nucleus // focal adhesion // integrin complex // cell outer membrane // external side of plasma membrane // cell surface // membrane // integral to membrane // axon // cell projection // axon terminus // perinuclear region of cytoplasm	GO:0004872 // GO:0005178 // GO:0005515 // GO:0032403 // GO:0043236 // GO:0046982	receptor activity // integrin binding // protein binding // protein complex binding // laminin binding // protein heterodimerization activity	GenMAPP	Integrin-mediated_cell_adhesion_KEGG
10472820	Itga6	11.8541	11.8817	11.1416	11.4107	10.0075	9.92487		GO:0007155 // GO:0007160 // GO:0007229 // GO:0016337 // GO:0022409 // GO:0031668 // GO:0033627 // GO:0042475 // GO:0046847 // GO:0050873 // GO:0050900 // GO:0050900	cell adhesion // cell-matrix adhesion // integrin-mediated signaling pathway // cell-cell adhesion // positive regulation of cell-cell adhesion // cellular response to extracellular stimulus // cell adhesion mediated by integrin // odontogenesis of dentine-containing tooth // filopodium assembly // brown fat cell differentiation // leukocyte migration // leukocyte migration	GO:0005604 // GO:0005886 // GO:0005913 // GO:0008305 // GO:0009897 // GO:0009986 // GO:0016020 // GO:0016021 // GO:0016323	basement membrane // plasma membrane // cell-cell adherens junction // integrin complex // external side of plasma membrane // cell surface // membrane // integral to membrane // basolateral plasma membrane	GO:0004872 // GO:0005178 // GO:0005515 // GO:0043236	receptor activity // integrin binding // protein binding // laminin binding	GenMAPP	Integrin-mediated_cell_adhesion_KEGG
10367440	Itga7	8.51448	8.1669	7.67113	7.70688	8.1399	8.16728		GO:0007155 // GO:0007229 // GO:0008360 // GO:0048514	cell adhesion // integrin-mediated signaling pathway // regulation of cell shape // blood vessel morphogenesis	GO:0005737 // GO:0008305 // GO:0016020 // GO:0016021	cytoplasm // integrin complex // membrane // integral to membrane	GO:0004872 // GO:0005515 // GO:0043236 // GO:0046982 // GO:0050839	receptor activity // protein binding // laminin binding // protein heterodimerization activity // cell adhesion molecule binding	---	---
10480090	Itga8	6.99101	7.04046	7.8502	7.67399	6.44594	6.72171		GO:0001656 // GO:0001656 // GO:0007155 // GO:0007229 // GO:0007275 // GO:0007399 // GO:0007613 // GO:0030030 // GO:0030154 // GO:0030198 // GO:0030511 // GO:0030511 // GO:0042472	metanephros development // metanephros development // cell adhesion // integrin-mediated signaling pathway // multicellular organismal development // nervous system development // memory // cell projection organization // cell differentiation // extracellular matrix organization // positive regulation of transforming growth factor beta receptor signaling pathway // positive regulation of transfor…	GO:0008305 // GO:0016020 // GO:0016021 // GO:0045177	integrin complex // membrane // integral to membrane // apical part of cell	GO:0004872 // GO:0005515	receptor activity // protein binding	---	---
10435305	Itgb5	10.988	10.8951	11.73	11.8757	11.4375	11.4522		GO:0007155 // GO:0007160 // GO:0007229	cell adhesion // cell-matrix adhesion // integrin-mediated signaling pathway	GO:0005925 // GO:0008305 // GO:0016020 // GO:0016021 // GO:0031252	focal adhesion // integrin complex // membrane // integral to membrane // cell leading edge	GO:0004872 // GO:0005178 // GO:0005488 // GO:0005515	receptor activity // integrin binding // binding // protein binding	---	---
10417212	Itgbl1	8.44092	8.2215	8.9583	8.8663	7.65299	7.79153		GO:0007155 // GO:0007160 // GO:0007229 // GO:0008150	cell adhesion // cell-matrix adhesion // integrin-mediated signaling pathway // biological_process	GO:0005575 // GO:0005576 // GO:0008305	cellular_component // extracellular region // integrin complex	GO:0003674 // GO:0004872 // GO:0005488	molecular_function // receptor activity // binding	---	---
10606369	Itm2a	8.92904	8.80148	7.76161	8.04365	9.07982	9.13236		---	---	GO:0016020 // GO:0016021	membrane // integral to membrane	---	---	---	---
10487359	Itpripl1	11.7174	11.6194	11.089	10.9967	10.1465	10.2386		GO:0008150	biological_process	GO:0005575 // GO:0016020 // GO:0016021	cellular_component // membrane // integral to membrane	GO:0003674	molecular_function	---	---
10567299	Itpripl2	9.70947	9.65712	10.7962	10.728	9.4169	9.30322		GO:0008150	biological_process	GO:0005575 // GO:0016020 // GO:0016021	cellular_component // membrane // integral to membrane	GO:0003674	molecular_function	---	---
10499904	Ivl	12.6259	12.668	11.7893	12.1279	11.276	11.1979		GO:0030216 // GO:0031424	keratinocyte differentiation // keratinization	GO:0001533 // GO:0005737	cornified envelope // cytoplasm	---	---	---	---
10404848	Jarid2	9.30296	9.3236	8.66283	8.73325	8.83117	8.98861		GO:0000122 // GO:0001889 // GO:0006350 // GO:0007275 // GO:0008285 // GO:0016568 // GO:0030154 // GO:0031061 // GO:0042127 // GO:0045449 // GO:0045892 // GO:0048536 // GO:0048538 // GO:0048863 // GO:0051574	negative regulation of transcription from RNA polymerase II promoter // liver development // transcription // multicellular organismal development // negative regulation of cell proliferation // chromatin modification // cell differentiation // negative regulation of histone methylation // regulation of cell proliferation // regulation of transcription // negative regulation of transcription, DNA…	GO:0005622 // GO:0005634 // GO:0035097 // GO:0035098	intracellular // nucleus // histone methyltransferase complex // ESC/E(Z) complex	GO:0003677 // GO:0003677 // GO:0003682 // GO:0005515 // GO:0016564 // GO:0032452	DNA binding // DNA binding // chromatin binding // protein binding // transcription repressor activity // histone demethylase activity	---	---
10544148	Jhdm1d	9.22977	9.19519	8.57462	8.75325	9.12975	9.22709		GO:0006350 // GO:0008150 // GO:0016568 // GO:0045449 // GO:0055114	transcription // biological_process // chromatin modification // regulation of transcription // oxidation reduction	GO:0005575 // GO:0005634	cellular_component // nucleus	GO:0003674 // GO:0005515 // GO:0008270 // GO:0016491 // GO:0016702 // GO:0046872	molecular_function // protein binding // zinc ion binding // oxidoreductase activity // oxidoreductase activity, acting on single donors with incorporation of molecular oxygen, incorporation of two atoms of oxygen // metal ion binding	---	---
10396306	Jkamp	10.5119	10.4774	9.94115	9.99863	10.6693	10.6226		GO:0006986 // GO:0008150	response to unfolded protein // biological_process	GO:0005575 // GO:0005783 // GO:0016020 // GO:0016021	cellular_component // endoplasmic reticulum // membrane // integral to membrane	GO:0003674	molecular_function	---	---
10353309	Jph1	9.53951	9.38483	9.01171	8.89225	9.11504	9.12644		GO:0007517	muscle organ development	GO:0005783 // GO:0005792 // GO:0005886 // GO:0016020 // GO:0016021 // GO:0016529 // GO:0030018	endoplasmic reticulum // microsome // plasma membrane // membrane // integral to membrane // sarcoplasmic reticulum // Z disc	GO:0008307	structural constituent of muscle	---	---
10514466	Jun	11.1887	11.0506	9.96591	10.6832	10.7094	10.8134		GO:0001525 // GO:0001836 // GO:0006350 // GO:0006355 // GO:0006366 // GO:0007612 // GO:0008284 // GO:0008285 // GO:0009987 // GO:0031953 // GO:0035026 // GO:0042493 // GO:0043065 // GO:0043525 // GO:0045449 // GO:0045657 // GO:0045740 // GO:0045944 // GO:0045944 // GO:0048661 // GO:0051365 // GO:0051726 // GO:0051899	angiogenesis // release of cytochrome c from mitochondria // transcription // regulation of transcription, DNA-dependent // transcription from RNA polymerase II promoter // learning // positive regulation of cell proliferation // negative regulation of cell proliferation // cellular process // negative regulation of protein amino acid autophosphorylation // leading edge cell differentiation // re…	GO:0000790 // GO:0005634 // GO:0005634 // GO:0005667 // GO:0005667 // GO:0005829	nuclear chromatin // nucleus // nucleus // transcription factor complex // transcription factor complex // cytosol	GO:0003677 // GO:0003690 // GO:0003700 // GO:0003702 // GO:0005515 // GO:0042803 // GO:0043565 // GO:0046982 // GO:0046983	DNA binding // double-stranded DNA binding // transcription factor activity // RNA polymerase II transcription factor activity // protein binding // protein homodimerization activity // sequence-specific DNA binding // protein heterodimerization activity // protein dimerization activity	GenMAPP // GenMAPP // GenMAPP // GenMAPP // GenMAPP // GenMAPP	Apoptosis // Apoptosis_GenMAPP // MAPK_Cascade // TGF_Beta_Signaling_Pathway // Wnt_Signaling // Smooth_muscle_contraction
10444028	Kank3	9.95949	9.62579	8.96944	9.08293	8.52135	8.33569		GO:0051497	negative regulation of stress fiber assembly	GO:0005737	cytoplasm	GO:0003674	molecular_function	---	---
10416653	Kbtbd7	8.09753	7.90179	7.52074	7.3785	7.88622	7.91607		GO:0008150	biological_process	GO:0005575	cellular_component	GO:0003674	molecular_function	---	---
10492402	Kcnab1	10.3381	10.3457	11.0283	11.2256	12.0058	12.0878		GO:0006810 // GO:0006811 // GO:0006813 // GO:0055085 // GO:0055114	transport // ion transport // potassium ion transport // transmembrane transport // oxidation reduction	GO:0005737 // GO:0016021	cytoplasm // integral to membrane	GO:0005216 // GO:0005244 // GO:0005249 // GO:0016491	ion channel activity // voltage-gated ion channel activity // voltage-gated potassium channel activity // oxidoreductase activity	---	---
10536611	Kcnd2	8.17397	7.99729	7.59614	7.54725	9.09289	9.13861		GO:0001508 // GO:0006810 // GO:0006811 // GO:0006813 // GO:0051291 // GO:0055085	regulation of action potential // transport // ion transport // potassium ion transport // protein heterooligomerization // transmembrane transport	GO:0005886 // GO:0005887 // GO:0008076 // GO:0014069 // GO:0016020 // GO:0016021 // GO:0019717 // GO:0030425 // GO:0043025 // GO:0043197	plasma membrane // integral to plasma membrane // voltage-gated potassium channel complex // postsynaptic density // membrane // integral to membrane // synaptosome // dendrite // neuronal cell body // dendritic spine	GO:0005216 // GO:0005244 // GO:0005249 // GO:0005250 // GO:0005267 // GO:0005515 // GO:0046872 // GO:0046982	ion channel activity // voltage-gated ion channel activity // voltage-gated potassium channel activity // A-type (transient outward) potassium channel activity // potassium channel activity // protein binding // metal ion binding // protein heterodimerization activity	---	---
10483131	Kcnh7	8.61385	8.57087	7.58577	7.48357	7.15923	6.97971		GO:0006355 // GO:0006810 // GO:0006811 // GO:0006813 // GO:0007165 // GO:0051291 // GO:0055085	regulation of transcription, DNA-dependent // transport // ion transport // potassium ion transport // signal transduction // protein heterooligomerization // transmembrane transport	GO:0005575 // GO:0016020 // GO:0016021	cellular_component // membrane // integral to membrane	GO:0005216 // GO:0005242 // GO:0005244 // GO:0005249 // GO:0005267	ion channel activity // inward rectifier potassium channel activity // voltage-gated ion channel activity // voltage-gated potassium channel activity // potassium channel activity	---	---
10437151	Kcnj15	9.26922	9.21952	8.66474	8.80556	7.67202	7.5111		GO:0006810 // GO:0006811 // GO:0006813	transport // ion transport // potassium ion transport	GO:0005886 // GO:0016020 // GO:0016021	plasma membrane // membrane // integral to membrane	GO:0005216 // GO:0005242 // GO:0005244 // GO:0005267 // GO:0005515	ion channel activity // inward rectifier potassium channel activity // voltage-gated ion channel activity // potassium channel activity // protein binding	---	---
10472155	Kcnj3	7.18107	7.12715	8.28559	8.2735	7.0477	7.21369		GO:0006810 // GO:0006811 // GO:0006813	transport // ion transport // potassium ion transport	GO:0009897 // GO:0009986 // GO:0016020 // GO:0016021 // GO:0030315	external side of plasma membrane // cell surface // membrane // integral to membrane // T-tubule	GO:0005216 // GO:0005242 // GO:0005244 // GO:0015467	ion channel activity // inward rectifier potassium channel activity // voltage-gated ion channel activity // G-protein activated inward rectifier potassium channel activity	---	---
10430533	Kcnj4	8.49432	8.48224	7.84276	7.87422	7.47165	7.297		GO:0006810 // GO:0006811 // GO:0006813	transport // ion transport // potassium ion transport	GO:0016020 // GO:0016021 // GO:0030425 // GO:0043025	membrane // integral to membrane // dendrite // neuronal cell body	GO:0005216 // GO:0005242 // GO:0005244	ion channel activity // inward rectifier potassium channel activity // voltage-gated ion channel activity	---	---
10353460	Kcnq5	9.61221	9.48429	8.55904	8.70894	7.308	7.14123		GO:0006810 // GO:0006811 // GO:0006813 // GO:0055085	transport // ion transport // potassium ion transport // transmembrane transport	GO:0008076 // GO:0016020 // GO:0016021	voltage-gated potassium channel complex // membrane // integral to membrane	GO:0005216 // GO:0005244 // GO:0005249 // GO:0005267	ion channel activity // voltage-gated ion channel activity // voltage-gated potassium channel activity // potassium channel activity	---	---
10350046	Kdm5b	9.80123	9.78271	9.2068	9.2669	9.9368	9.89364		GO:0006350 // GO:0016568 // GO:0045449 // GO:0055114	transcription // chromatin modification // regulation of transcription // oxidation reduction	GO:0005622 // GO:0005634	intracellular // nucleus	GO:0003677 // GO:0005515 // GO:0008270 // GO:0016491 // GO:0016702 // GO:0046872	DNA binding // protein binding // zinc ion binding // oxidoreductase activity // oxidoreductase activity, acting on single donors with incorporation of molecular oxygen, incorporation of two atoms of oxygen // metal ion binding	---	---
10424559	Khdrbs3	8.56746	8.67469	7.96388	7.8769	7.51944	7.24779		GO:0006350 // GO:0006397 // GO:0045449	transcription // mRNA processing // regulation of transcription	GO:0005634	nucleus	GO:0003723 // GO:0003727 // GO:0005515 // GO:0017124	RNA binding // single-stranded RNA binding // protein binding // SH3 domain binding	---	---
10395005	Kidins220	10.9452	10.9735	10.4366	10.5028	10.6213	10.7206		GO:0008150	biological_process	GO:0005575	cellular_component	GO:0019887 // GO:0019901	protein kinase regulator activity // protein kinase binding	---	---
10462796	Kif11	8.44529	8.24281	9.43191	9.71293	8.73579	8.69059		GO:0007018 // GO:0007049 // GO:0007067 // GO:0007100 // GO:0051301	microtubule-based movement // cell cycle // mitosis // mitotic centrosome separation // cell division	GO:0005874	microtubule	GO:0000166 // GO:0003774 // GO:0003777 // GO:0005524	nucleotide binding // motor activity // microtubule motor activity // ATP binding	---	---
10408975	Kif13a	10.32	10.2878	9.53232	9.75001	9.97028	10.0885		GO:0006810 // GO:0007018 // GO:0015031	transport // microtubule-based movement // protein transport	GO:0005874	microtubule	GO:0000166 // GO:0003774 // GO:0003777 // GO:0005524	nucleotide binding // motor activity // microtubule motor activity // ATP binding	---	---
10590494	Kif15	7.85624	7.78806	8.47369	8.45034	7.51346	7.41571		GO:0007018	microtubule-based movement	GO:0005737 // GO:0005856 // GO:0005874	cytoplasm // cytoskeleton // microtubule	GO:0000166 // GO:0003774 // GO:0003777 // GO:0005524	nucleotide binding // motor activity // microtubule motor activity // ATP binding	---	---
10356712	Kif1a	6.94376	7.12335	7.97614	7.92823	7.15451	6.93407		GO:0007018	microtubule-based movement	GO:0005874	microtubule	GO:0000166 // GO:0003774 // GO:0003777 // GO:0005524	nucleotide binding // motor activity // microtubule motor activity // ATP binding	---	---
10454709	Kif20a	8.83391	8.84568	9.89724	9.90791	8.62688	8.73278		GO:0006810 // GO:0007018 // GO:0015031	transport // microtubule-based movement // protein transport	GO:0005794 // GO:0005874	Golgi apparatus // microtubule	GO:0000166 // GO:0003774 // GO:0003777 // GO:0005524	nucleotide binding // motor activity // microtubule motor activity // ATP binding	---	---
10462632	Kif20b	7.60052	7.55796	8.15839	8.31437	7.51983	7.47752		GO:0007018 // GO:0007049 // GO:0007067 // GO:0051301	microtubule-based movement // cell cycle // mitosis // cell division	GO:0005634 // GO:0005737 // GO:0005874	nucleus // cytoplasm // microtubule	GO:0000166 // GO:0003774 // GO:0003777 // GO:0005524	nucleotide binding // motor activity // microtubule motor activity // ATP binding	---	---
10568150	Kif22	7.97295	7.85278	8.52377	8.54003	7.67406	7.77295		GO:0006281 // GO:0007018	DNA repair // microtubule-based movement	GO:0000785 // GO:0005634 // GO:0005819 // GO:0005874	chromatin // nucleus // spindle // microtubule	GO:0000166 // GO:0003677 // GO:0003774 // GO:0003777 // GO:0005524	nucleotide binding // DNA binding // motor activity // microtubule motor activity // ATP binding	---	---
10594251	Kif23	8.30166	8.329	9.08847	9.269	7.92046	7.92587		---	---	GO:0005874	microtubule	GO:0000166 // GO:0003774 // GO:0005524	nucleotide binding // motor activity // ATP binding	---	---
10515431	Kif2c	7.58257	7.77391	9.01763	9.08336	7.93249	7.96359		GO:0007018 // GO:0007049 // GO:0007059 // GO:0007067 // GO:0051301	microtubule-based movement // cell cycle // chromosome segregation // mitosis // cell division	GO:0000775 // GO:0000776 // GO:0005634 // GO:0005694 // GO:0005737 // GO:0005856 // GO:0005874	chromosome, centromeric region // kinetochore // nucleus // chromosome // cytoplasm // cytoskeleton // microtubule	GO:0000166 // GO:0003774 // GO:0003777 // GO:0005524	nucleotide binding // motor activity // microtubule motor activity // ATP binding	---	---
10601011	Kif4	7.22206	7.02912	8.14023	8.11517	7.10226	6.67298		GO:0007018	microtubule-based movement	GO:0005634 // GO:0005874	nucleus // microtubule	GO:0000166 // GO:0003677 // GO:0003774 // GO:0003777 // GO:0005524	nucleotide binding // DNA binding // motor activity // microtubule motor activity // ATP binding	---	---
10366052	Kitl	10.1249	10.113	10.8488	10.912	9.17908	9.22532		GO:0001541 // GO:0001755 // GO:0002763 // GO:0007155 // GO:0007281 // GO:0008284 // GO:0008284 // GO:0008284 // GO:0033026 // GO:0035234 // GO:0043066 // GO:0043406 // GO:0045636 // GO:0046579 // GO:0050731 // GO:0070668	ovarian follicle development // neural crest cell migration // positive regulation of myeloid leukocyte differentiation // cell adhesion // germ cell development // positive regulation of cell proliferation // positive regulation of cell proliferation // positive regulation of cell proliferation // negative regulation of mast cell apoptosis // germ cell programmed cell death // negative regulatio…	GO:0005576 // GO:0005615 // GO:0005737 // GO:0005856 // GO:0005886 // GO:0016020 // GO:0016021	extracellular region // extracellular space // cytoplasm // cytoskeleton // plasma membrane // membrane // integral to membrane	GO:0005125 // GO:0005173 // GO:0005515 // GO:0008083	cytokine activity // stem cell factor receptor binding // protein binding // growth factor activity	---	---
10398727	Klc1	11.2229	11.1349	10.5763	10.7119	11.4925	11.4906		GO:0007018 // GO:0008088	microtubule-based movement // axon cargo transport	GO:0005737 // GO:0005829 // GO:0005871 // GO:0005874 // GO:0030424 // GO:0031410 // GO:0035253 // GO:0035253 // GO:0043005 // GO:0043227	cytoplasm // cytosol // kinesin complex // microtubule // axon // cytoplasmic vesicle // ciliary rootlet // ciliary rootlet // neuron projection // membrane-bounded organelle	GO:0003774 // GO:0003777 // GO:0005488 // GO:0005515	motor activity // microtubule motor activity // binding // protein binding	---	---
10349773	Klhdc8a	8.72629	8.59308	9.80664	9.8041	10.2447	10.265		GO:0008150	biological_process	GO:0005575	cellular_component	GO:0003674	molecular_function	---	---
10603896	Klhl13	10.0334	9.90284	11.1089	11.2816	9.95837	9.83887		GO:0008150	biological_process	GO:0005575	cellular_component	GO:0003674 // GO:0005515	molecular_function // protein binding	---	---
10400572	Klhl28	9.77515	9.65339	8.95052	9.46936	9.23901	9.33239		GO:0008150	biological_process	GO:0005575	cellular_component	GO:0003674 // GO:0005515	molecular_function // protein binding	---	---
10438445	Klhl6	7.9931	7.93876	8.57098	8.90995	6.74725	6.7677		GO:0002467 // GO:0050853	germinal center formation // B cell receptor signaling pathway	GO:0005575	cellular_component	GO:0003674 // GO:0005515	molecular_function // protein binding	---	---
10552500	Klk8	7.55663	7.61397	8.28703	8.13265	7.47239	7.40405		GO:0006508 // GO:0007613 // GO:0008219 // GO:0009611 // GO:0031642 // GO:0043616 // GO:0048681 // GO:0048812 // GO:0050807 // GO:0050808	proteolysis // memory // cell death // response to wounding // negative regulation of myelination // keratinocyte proliferation // negative regulation of axon regeneration // neuron projection morphogenesis // regulation of synapse organization // synapse organization	GO:0005576 // GO:0005615	extracellular region // extracellular space	GO:0003824 // GO:0004252 // GO:0008233 // GO:0008236 // GO:0016787	catalytic activity // serine-type endopeptidase activity // peptidase activity // serine-type peptidase activity // hydrolase activity	---	---
10548552	Klra2	6.78326	6.64346	8.27897	7.70248	5.54787	5.23273		GO:0007155	cell adhesion	GO:0005886 // GO:0016020 // GO:0016021	plasma membrane // membrane // integral to membrane	GO:0004872 // GO:0005488 // GO:0005515 // GO:0005529	receptor activity // binding // protein binding // sugar binding	---	---
10525591	Kntc1	7.44044	7.38734	8.35343	8.5543	7.46472	7.50459		GO:0007049 // GO:0007067 // GO:0008150 // GO:0051301	cell cycle // mitosis // biological_process // cell division	GO:0000776 // GO:0005575 // GO:0005634 // GO:0005737 // GO:0005856	kinetochore // cellular_component // nucleus // cytoplasm // cytoskeleton	GO:0003674	molecular_function	---	---
10391036	Krt19	11.2073	11.1407	10.8081	10.317	12.2603	12.217		GO:0060706	cell differentiation involved in embryonic placenta development	GO:0005882 // GO:0030018 // GO:0042383	intermediate filament // Z disc // sarcolemma	GO:0005198 // GO:0005515	structural molecule activity // protein binding	---	---
10414374	Ktn1	10.1276	10.1104	9.4541	9.57402	9.66495	9.61764		GO:0007018	microtubule-based movement	GO:0005783 // GO:0016020 // GO:0016021	endoplasmic reticulum // membrane // integral to membrane	GO:0019894	kinesin binding	---	---
10368380	L3mbtl3	9.63312	9.57764	8.97546	9.0309	9.32382	9.20238		GO:0006350 // GO:0016568 // GO:0045449	transcription // chromatin modification // regulation of transcription	GO:0005634	nucleus	---	---	---	---
10368409	Lama2	8.52167	8.50025	7.11362	7.18181	9.4052	9.38482		GO:0007155 // GO:0030155 // GO:0030334 // GO:0032224 // GO:0045995	cell adhesion // regulation of cell adhesion // regulation of cell migration // positive regulation of synaptic transmission, cholinergic // regulation of embryonic development	GO:0005576 // GO:0005578 // GO:0005604 // GO:0005605 // GO:0005605 // GO:0005606 // GO:0031012 // GO:0042383 // GO:0043197	extracellular region // proteinaceous extracellular matrix // basement membrane // basal lamina // basal lamina // laminin-1 complex // extracellular matrix // sarcolemma // dendritic spine	GO:0005102 // GO:0005515	receptor binding // protein binding	---	---
10362538	Lama4	10.998	11.0168	10.1142	10.2239	7.69304	7.55262		GO:0001568 // GO:0007155 // GO:0030155 // GO:0030334 // GO:0045995 // GO:0050873	blood vessel development // cell adhesion // regulation of cell adhesion // regulation of cell migration // regulation of embryonic development // brown fat cell differentiation	GO:0005576 // GO:0005578 // GO:0005604 // GO:0005605 // GO:0005606	extracellular region // proteinaceous extracellular matrix // basement membrane // basal lamina // laminin-1 complex	GO:0005102 // GO:0005515	receptor binding // protein binding	---	---
10395163	Lamb1-1	10.7012	10.7101	9.86258	10.1502	9.98044	9.83705		GO:0007155 // GO:0007566 // GO:0031175	cell adhesion // embryo implantation // neuron projection development	GO:0005576 // GO:0005578 // GO:0005604 // GO:0005605 // GO:0005606 // GO:0043259	extracellular region // proteinaceous extracellular matrix // basement membrane // basal lamina // laminin-1 complex // laminin-10 complex	GO:0005515 // GO:0019899 // GO:0043208	protein binding // enzyme binding // glycosphingolipid binding	GenMAPP	Inflammatory_Response_Pathway
10598575	Lancl3	9.93726	9.9411	9.00655	9.05318	7.4799	7.6152		GO:0008150	biological_process	GO:0005575	cellular_component	GO:0003674 // GO:0003824	molecular_function // catalytic activity	---	---
10380823	Lasp1	12.2694	12.2299	11.5619	11.7676	11.5473	11.5432		GO:0006810 // GO:0006811	transport // ion transport	GO:0005737 // GO:0005856 // GO:0005925	cytoplasm // cytoskeleton // focal adhesion	GO:0003779 // GO:0005515 // GO:0008270 // GO:0046872 // GO:0051015	actin binding // protein binding // zinc ion binding // metal ion binding // actin filament binding	---	---
10478048	Lbp	10.5912	10.472	12.5598	12.5917	12.9349	13.0107		GO:0002232 // GO:0002281 // GO:0006810 // GO:0006869 // GO:0006953 // GO:0008228 // GO:0032496 // GO:0032722 // GO:0032760 // GO:0032760 // GO:0042535 // GO:0042742 // GO:0044130 // GO:0045087 // GO:0050829 // GO:0050830 // GO:0060265 // GO:0071223 // GO:0090023	leukocyte chemotaxis during inflammatory response // macrophage activation during immune response // transport // lipid transport // acute-phase response // opsonization // response to lipopolysaccharide // positive regulation of chemokine production // positive regulation of tumor necrosis factor production // positive regulation of tumor necrosis factor production // positive regulation of tumo…	GO:0005576 // GO:0005615	extracellular region // extracellular space	GO:0001530 // GO:0001530 // GO:0005102 // GO:0008289 // GO:0051637 // GO:0070891	lipopolysaccharide binding // lipopolysaccharide binding // receptor binding // lipid binding // Gram-positive bacterial cell surface binding // lipoteichoic acid binding	---	---
10481627	Lcn2	10.6099	10.5457	13.7445	13.6218	8.59554	8.56798		GO:0006810 // GO:0009615 // GO:0009635 // GO:0010628 // GO:0031346 // GO:0042493 // GO:0070207 // GO:0070301	transport // response to virus // response to herbicide // positive regulation of gene expression // positive regulation of cell projection organization // response to drug // protein homotrimerization // cellular response to hydrogen peroxide	GO:0005576 // GO:0005615 // GO:0005829	extracellular region // extracellular space // cytosol	GO:0002020 // GO:0005215 // GO:0005488 // GO:0042803	protease binding // transporter activity // binding // protein homodimerization activity	---	---
10462035	Ldhb	11.3186	11.1998	10.6328	10.5334	9.41665	9.36554		GO:0005975 // GO:0006089 // GO:0006096 // GO:0008152 // GO:0019674 // GO:0044262 // GO:0055114	carbohydrate metabolic process // lactate metabolic process // glycolysis // metabolic process // NAD metabolic process // cellular carbohydrate metabolic process // oxidation reduction	GO:0005625 // GO:0005737 // GO:0005739	soluble fraction // cytoplasm // mitochondrion	GO:0003824 // GO:0004457 // GO:0004459 // GO:0004459 // GO:0005488 // GO:0005515 // GO:0016491 // GO:0016616 // GO:0042802 // GO:0051287	catalytic activity // lactate dehydrogenase activity // L-lactate dehydrogenase activity // L-lactate dehydrogenase activity // binding // protein binding // oxidoreductase activity // oxidoreductase activity, acting on the CH-OH group of donors, NAD or NADP as acceptor // identical protein binding // NAD or NADH binding	GenMAPP	Glycolysis_and_Gluconeogenesis
10549615	Leng8	10.399	10.3357	9.61834	10.1077	10.3864	10.4841		---	---	---	---	---	---	---	---
10438753	Leprel1	9.35049	9.32571	8.55223	8.26037	7.45546	7.50152		GO:0055114	oxidation reduction	GO:0005783 // GO:0005794	endoplasmic reticulum // Golgi apparatus	GO:0005506 // GO:0016491 // GO:0016702 // GO:0016705 // GO:0019797 // GO:0031418 // GO:0046872	iron ion binding // oxidoreductase activity // oxidoreductase activity, acting on single donors with incorporation of molecular oxygen, incorporation of two atoms of oxygen // oxidoreductase activity, acting on paired donors, with incorporation or reduction of molecular oxygen // procollagen-proline 3-dioxygenase activity // L-ascorbic acid binding // metal ion binding	---	---
10530029	Lgi2	6.34918	6.51271	7.56421	7.97427	6.50665	6.48935		GO:0008150	biological_process	GO:0005575 // GO:0005576	cellular_component // extracellular region	GO:0003674 // GO:0005515	molecular_function // protein binding	---	---
10471833	Lhx2	8.84701	8.66292	9.46084	9.2324	9.14099	9.11042		GO:0006350 // GO:0006355 // GO:0007399 // GO:0007411 // GO:0007420 // GO:0007498 // GO:0009953 // GO:0021537 // GO:0030182 // GO:0045449	transcription // regulation of transcription, DNA-dependent // nervous system development // axon guidance // brain development // mesoderm development // dorsal/ventral pattern formation // telencephalon development // neuron differentiation // regulation of transcription	GO:0005622 // GO:0005634	intracellular // nucleus	GO:0003677 // GO:0003700 // GO:0008270 // GO:0030528 // GO:0043565 // GO:0046872	DNA binding // transcription factor activity // zinc ion binding // transcription regulator activity // sequence-specific DNA binding // metal ion binding	---	---
10358272	Lhx9	9.64257	9.66697	8.76212	8.70488	7.60851	7.41952		GO:0006355 // GO:0008283 // GO:0008584 // GO:0008585 // GO:0035262 // GO:0045449	regulation of transcription, DNA-dependent // cell proliferation // male gonad development // female gonad development // gonad morphogenesis // regulation of transcription	GO:0005634	nucleus	GO:0003677 // GO:0003700 // GO:0005515 // GO:0008270 // GO:0030528 // GO:0043565 // GO:0046872	DNA binding // transcription factor activity // protein binding // zinc ion binding // transcription regulator activity // sequence-specific DNA binding // metal ion binding	---	---
10550102	Lig1	9.21174	9.22705	9.55347	9.92547	8.77823	8.93164		GO:0006260 // GO:0006281 // GO:0006281 // GO:0006310 // GO:0006974 // GO:0007049 // GO:0051301	DNA replication // DNA repair // DNA repair // DNA recombination // response to DNA damage stimulus // cell cycle // cell division	GO:0005634	nucleus	GO:0000166 // GO:0003909 // GO:0003910 // GO:0005524 // GO:0016874 // GO:0046872	nucleotide binding // DNA ligase activity // DNA ligase (ATP) activity // ATP binding // ligase activity // metal ion binding	---	---
10522217	Limch1	7.56547	7.72209	6.98292	7.01534	8.41933	8.42368		GO:0008150 // GO:0031032	biological_process // actomyosin structure organization	GO:0005575	cellular_component	GO:0003674 // GO:0003779 // GO:0008270 // GO:0046872	molecular_function // actin binding // zinc ion binding // metal ion binding	---	---
10454514	Lims2	9.69519	9.56962	10.6341	10.3996	9.61217	9.52013		GO:0008150	biological_process	GO:0005886 // GO:0005925 // GO:0016020 // GO:0030054	plasma membrane // focal adhesion // membrane // cell junction	GO:0003674 // GO:0008270 // GO:0046872	molecular_function // zinc ion binding // metal ion binding	---	---
10467139	Lipa	11.8325	11.845	11.2203	11.081	12.2087	12.343		GO:0000902 // GO:0001816 // GO:0006629 // GO:0006631 // GO:0006954 // GO:0008283 // GO:0016042 // GO:0016125 // GO:0030324 // GO:0048771 // GO:0048873	cell morphogenesis // cytokine production // lipid metabolic process // fatty acid metabolic process // inflammatory response // cell proliferation // lipid catabolic process // sterol metabolic process // lung development // tissue remodeling // homeostasis of number of cells within a tissue	GO:0005764	lysosome	GO:0004771 // GO:0016298 // GO:0016787	sterol esterase activity // lipase activity // hydrolase activity	---	---
10540523	Lmcd1	8.42108	8.60357	10.4084	10.1862	7.87466	7.85535		GO:0000122 // GO:0006350 // GO:0010611 // GO:0045449 // GO:0070886	negative regulation of transcription from RNA polymerase II promoter // transcription // regulation of cardiac muscle hypertrophy // regulation of transcription // positive regulation of calcineurin-NFAT signaling pathway	GO:0005634 // GO:0005737	nucleus // cytoplasm	GO:0003714 // GO:0005515 // GO:0008270 // GO:0046872	transcription corepressor activity // protein binding // zinc ion binding // metal ion binding	---	---
10557229	LOC100134980	8.04074	7.89271	7.45574	7.45031	8.14424	7.8786		---	---	---	---	---	---	---	---
10416215	Loxl2	11.0121	10.9543	10.4121	10.4567	11.8843	11.8723		GO:0055114	oxidation reduction	GO:0005576 // GO:0016020	extracellular region // membrane	GO:0005044 // GO:0005507 // GO:0016491 // GO:0016641 // GO:0046872	scavenger receptor activity // copper ion binding // oxidoreductase activity // oxidoreductase activity, acting on the CH-NH2 group of donors, oxygen as acceptor // metal ion binding	---	---
10467766	Loxl4	6.53632	6.44136	8.13766	8.07533	6.33188	6.40129		GO:0008150 // GO:0055114	biological_process // oxidation reduction	GO:0005576 // GO:0005576 // GO:0016020	extracellular region // extracellular region // membrane	GO:0004720 // GO:0005044 // GO:0005507 // GO:0016491 // GO:0016641 // GO:0046872	protein-lysine 6-oxidase activity // scavenger receptor activity // copper ion binding // oxidoreductase activity // oxidoreductase activity, acting on the CH-NH2 group of donors, oxygen as acceptor // metal ion binding	---	---
10513256	Lpar1	9.50654	9.45069	10.0208	10.0676	9.28549	9.33942		GO:0000187 // GO:0007165 // GO:0007186 // GO:0007186 // GO:0032060 // GO:0035025 // GO:0043410 // GO:0051482	activation of MAPK activity // signal transduction // G-protein coupled receptor protein signaling pathway // G-protein coupled receptor protein signaling pathway // bleb assembly // positive regulation of Rho protein signal transduction // positive regulation of MAPKKK cascade // elevation of cytosolic calcium ion concentration involved in G-protein signaling coupled to IP3 second messenger	GO:0005886 // GO:0016020 // GO:0016021	plasma membrane // membrane // integral to membrane	GO:0001619 // GO:0001619 // GO:0001965 // GO:0004871 // GO:0004872 // GO:0004930 // GO:0005543 // GO:0030165	lysosphingolipid and lysophosphatidic acid receptor activity // lysosphingolipid and lysophosphatidic acid receptor activity // G-protein alpha-subunit binding // signal transducer activity // receptor activity // G-protein coupled receptor activity // phospholipid binding // PDZ domain binding	---	---
10572235	Lpar2	10.3899	10.3466	9.87078	9.83096	10.0826	10.2324		GO:0000187 // GO:0007165 // GO:0007186 // GO:0035025 // GO:0043410	activation of MAPK activity // signal transduction // G-protein coupled receptor protein signaling pathway // positive regulation of Rho protein signal transduction // positive regulation of MAPKKK cascade	GO:0005886 // GO:0016020 // GO:0016021	plasma membrane // membrane // integral to membrane	GO:0001619 // GO:0004871 // GO:0004872 // GO:0004930 // GO:0030165	lysosphingolipid and lysophosphatidic acid receptor activity // signal transducer activity // receptor activity // G-protein coupled receptor activity // PDZ domain binding	---	---
10573939	Lpcat2	8.07797	8.17534	8.82605	8.77459	8.78162	8.72094		GO:0006663 // GO:0008152 // GO:0008654 // GO:0016044	platelet activating factor biosynthetic process // metabolic process // phospholipid biosynthetic process // cellular membrane organization	GO:0005783 // GO:0005794 // GO:0005795 // GO:0016020 // GO:0016021	endoplasmic reticulum // Golgi apparatus // Golgi stack // membrane // integral to membrane	GO:0005509 // GO:0008415 // GO:0016740 // GO:0047184 // GO:0047192	calcium ion binding // acyltransferase activity // transferase activity // 1-acylglycerophosphocholine O-acyltransferase activity // 1-alkylglycerophosphocholine O-acetyltransferase activity	---	---
10474526	Lpcat4	10.8567	10.851	10.4971	10.1544	11.4495	11.5849		GO:0008152 // GO:0008654	metabolic process // phospholipid biosynthetic process	GO:0005783 // GO:0016020 // GO:0016021	endoplasmic reticulum // membrane // integral to membrane	GO:0008415 // GO:0016740	acyltransferase activity // transferase activity	---	---
10502778	Lphn2	8.61006	8.65309	7.69958	7.97468	6.16128	6.26745		GO:0007165 // GO:0007166 // GO:0007186 // GO:0007218 // GO:0008150	signal transduction // cell surface receptor linked signaling pathway // G-protein coupled receptor protein signaling pathway // neuropeptide signaling pathway // biological_process	GO:0005886 // GO:0016020 // GO:0016021 // GO:0019717	plasma membrane // membrane // integral to membrane // synaptosome	GO:0003674 // GO:0004871 // GO:0004872 // GO:0004888 // GO:0004930	molecular_function // signal transducer activity // receptor activity // transmembrane receptor activity // G-protein coupled receptor activity	---	---
10399478	Lpin1	11.1962	11.18	10.5444	10.602	10.0871	10.1638		GO:0006350 // GO:0006629 // GO:0006642 // GO:0009062 // GO:0031529 // GO:0031532 // GO:0032869 // GO:0032869 // GO:0045444 // GO:0045449 // GO:0045598 // GO:0045944	transcription // lipid metabolic process // triglyceride mobilization // fatty acid catabolic process // ruffle organization // actin cytoskeleton reorganization // cellular response to insulin stimulus // cellular response to insulin stimulus // fat cell differentiation // regulation of transcription // regulation of fat cell differentiation // positive regulation of transcription from RNA polym…	GO:0005634 // GO:0005737 // GO:0005737 // GO:0005783 // GO:0016020	nucleus // cytoplasm // cytoplasm // endoplasmic reticulum // membrane	GO:0003713 // GO:0005515 // GO:0008195 // GO:0016787 // GO:0042975	transcription coactivator activity // protein binding // phosphatidate phosphatase activity // hydrolase activity // peroxisome proliferator activated receptor binding	---	---
10569181	Lrdd	10.3012	10.2296	9.65517	9.87449	8.8416	8.72902		GO:0006915 // GO:0007165	apoptosis // signal transduction	GO:0005634 // GO:0005737	nucleus // cytoplasm	GO:0005515	protein binding	---	---
10451953	Lrg1	7.02497	7.13786	9.62833	8.61562	7.20062	7.00155		GO:0050873	brown fat cell differentiation	GO:0005575	cellular_component	GO:0003674	molecular_function	---	---
10464504	Lrp5	10.1616	10.1879	10.8948	10.8506	10.2919	10.3059		GO:0001702 // GO:0006897 // GO:0007275 // GO:0009952 // GO:0016055 // GO:0042074 // GO:0042733	gastrulation with mouth forming second // endocytosis // multicellular organismal development // anterior/posterior pattern formation // Wnt receptor signaling pathway // cell migration involved in gastrulation // embryonic digit morphogenesis	GO:0005739 // GO:0016020 // GO:0016021	mitochondrion // membrane // integral to membrane	GO:0004872	receptor activity	---	---
10523758	Lrrc8b	10.6432	10.5776	11.1756	11.0201	10.5526	10.7348		GO:0008150	biological_process	GO:0005575 // GO:0016020 // GO:0016021	cellular_component // membrane // integral to membrane	GO:0003674 // GO:0005515	molecular_function // protein binding	---	---
10426315	Lrrk2	8.34259	8.27122	8.9317	9.08815	7.59273	7.56321		GO:0006468 // GO:0007264 // GO:0046777	protein amino acid phosphorylation // small GTPase mediated signal transduction // protein amino acid autophosphorylation	GO:0005622 // GO:0005624 // GO:0005737 // GO:0005792 // GO:0005802 // GO:0005886 // GO:0008021 // GO:0019717 // GO:0030424 // GO:0030425 // GO:0045121	intracellular // membrane fraction // cytoplasm // microsome // trans-Golgi network // plasma membrane // synaptic vesicle // synaptosome // axon // dendrite // membrane raft	GO:0000166 // GO:0004672 // GO:0004674 // GO:0005096 // GO:0005488 // GO:0005515 // GO:0005524 // GO:0005525 // GO:0016301 // GO:0016740 // GO:0034211	nucleotide binding // protein kinase activity // protein serine/threonine kinase activity // GTPase activator activity // binding // protein binding // ATP binding // GTP binding // kinase activity // transferase activity // GTP-dependent protein kinase activity	---	---
10400126	Lrrn3	7.01964	6.95263	7.59293	7.46568	6.72372	6.55437		GO:0000187 // GO:0006897	activation of MAPK activity // endocytosis	GO:0016020 // GO:0016021	membrane // integral to membrane	GO:0005515	protein binding	---	---
10415392	Ltb4r1	9.33966	9.18692	8.00863	8.12813	7.69742	7.72546		GO:0007165 // GO:0007186	signal transduction // G-protein coupled receptor protein signaling pathway	GO:0005886 // GO:0016020 // GO:0016021	plasma membrane // membrane // integral to membrane	GO:0001632 // GO:0004871 // GO:0004872 // GO:0004930 // GO:0004974	leukotriene B4 receptor activity // signal transducer activity // receptor activity // G-protein coupled receptor activity // leukotriene receptor activity	---	---
10415388	Ltb4r2	10.2346	10.0409	8.72624	8.49801	7.96138	8.0329		GO:0007165 // GO:0007186 // GO:0051546	signal transduction // G-protein coupled receptor protein signaling pathway // keratinocyte migration	GO:0005624 // GO:0005886 // GO:0016020 // GO:0016021	membrane fraction // plasma membrane // membrane // integral to membrane	GO:0001632 // GO:0004871 // GO:0004872 // GO:0004930 // GO:0004974	leukotriene B4 receptor activity // signal transducer activity // receptor activity // G-protein coupled receptor activity // leukotriene receptor activity	---	---
10446928	Ltbp1	7.64986	7.59828	8.36916	8.49568	7.98873	7.94589		GO:0007179	transforming growth factor beta receptor signaling pathway	GO:0005576 // GO:0005578	extracellular region // proteinaceous extracellular matrix	GO:0005488 // GO:0005509 // GO:0019838	binding // calcium ion binding // growth factor binding	GenMAPP	TGF_Beta_Signaling_Pathway
10385583	Ltc4s	7.44982	7.48563	8.10004	8.04349	7.34621	7.40355		GO:0006691 // GO:0006691 // GO:0019370	leukotriene metabolic process // leukotriene metabolic process // leukotriene biosynthetic process	GO:0005634 // GO:0005783 // GO:0005792 // GO:0016020 // GO:0016021	nucleus // endoplasmic reticulum // microsome // membrane // integral to membrane	GO:0004464 // GO:0004464 // GO:0008047 // GO:0008289 // GO:0008289 // GO:0016829 // GO:0043295 // GO:0046982	leukotriene-C4 synthase activity // leukotriene-C4 synthase activity // enzyme activator activity // lipid binding // lipid binding // lyase activity // glutathione binding // protein heterodimerization activity	---	---
10429564	Ly6a	13.2083	13.231	13.8587	13.7663	11.7831	11.8758		---	---	GO:0005622 // GO:0005886 // GO:0009897 // GO:0016020 // GO:0031225	intracellular // plasma membrane // external side of plasma membrane // membrane // anchored to membrane	---	---	---	---
10429568	Ly6c1	10.2284	10.2398	13.4828	13.452	8.45256	8.35163		---	---	GO:0009897	external side of plasma membrane	---	---	---	---
10429573	Ly6c2	9.0717	9.07259	11.6761	11.4686	7.83606	7.66049		---	---	---	---	---	---	---	---
10385932	Lyrm7	7.88729	7.9512	7.40021	7.3765	7.5656	7.54638		GO:0008150	biological_process	GO:0005739	mitochondrion	GO:0003674	molecular_function	---	---
10587226	Lysmd2	7.91291	7.87202	8.66111	8.50187	8.57666	8.75616		GO:0008150 // GO:0016998	biological_process // cell wall macromolecule catabolic process	GO:0005575	cellular_component	GO:0003674	molecular_function	---	---
10538832	Mad2l1	10.6351	10.6943	11.2347	11.1818	10.5227	10.5112		GO:0000070 // GO:0007049 // GO:0007067 // GO:0007094 // GO:0007094 // GO:0045841 // GO:0051301	mitotic sister chromatid segregation // cell cycle // mitosis // mitotic cell cycle spindle assembly checkpoint // mitotic cell cycle spindle assembly checkpoint // negative regulation of mitotic metaphase/anaphase transition // cell division	GO:0000775 // GO:0000776 // GO:0005634 // GO:0005737 // GO:0005816	chromosome, centromeric region // kinetochore // nucleus // cytoplasm // spindle pole body	GO:0003674	molecular_function	GenMAPP	Cell_Cycle_KEGG
10581992	Maf	11.8409	11.7727	11.341	11.1972	12.1988	12.2321		GO:0001816 // GO:0002088 // GO:0006350 // GO:0006351 // GO:0006355 // GO:0032330 // GO:0045449 // GO:0045944 // GO:0045944 // GO:0048468 // GO:0070306	cytokine production // lens development in camera-type eye // transcription // transcription, DNA-dependent // regulation of transcription, DNA-dependent // regulation of chondrocyte differentiation // regulation of transcription // positive regulation of transcription from RNA polymerase II promoter // positive regulation of transcription from RNA polymerase II promoter // cell development // le…	GO:0005634 // GO:0005737	nucleus // cytoplasm	GO:0003677 // GO:0003690 // GO:0003700 // GO:0005515 // GO:0016563 // GO:0042803 // GO:0043565 // GO:0046982	DNA binding // double-stranded DNA binding // transcription factor activity // protein binding // transcription activator activity // protein homodimerization activity // sequence-specific DNA binding // protein heterodimerization activity	---	---
10465244	Malat1	12.5532	12.5622	10.3469	12.0969	12.5404	12.4027		GO:0008150	biological_process	GO:0005575	cellular_component	GO:0003674	molecular_function	---	---
10599962	Mamld1	7.8073	7.75415	9.8767	9.72264	8.09493	8.01233		GO:0008150	biological_process	GO:0005575	cellular_component	GO:0003674	molecular_function	---	---
10548729	Mansc1	8.56105	8.51253	9.47405	9.63323	8.06948	7.97012		GO:0008150	biological_process	GO:0005575 // GO:0016020 // GO:0016021	cellular_component // membrane // integral to membrane	GO:0003674	molecular_function	---	---
10603746	Maob	6.80485	6.9515	10.15	9.83571	6.35021	6.34471		GO:0014063 // GO:0042135 // GO:0045964 // GO:0055114	negative regulation of serotonin secretion // neurotransmitter catabolic process // positive regulation of dopamine metabolic process // oxidation reduction	GO:0005739 // GO:0005741 // GO:0005743 // GO:0016020 // GO:0016021	mitochondrion // mitochondrial outer membrane // mitochondrial inner membrane // membrane // integral to membrane	GO:0008131 // GO:0016491 // GO:0042803 // GO:0050660	amine oxidase activity // oxidoreductase activity // protein homodimerization activity // FAD binding	---	---
10433008	Map3k12	10.3842	10.3605	9.639	9.62965	9.80135	9.86833		GO:0006468 // GO:0016572 // GO:0018105 // GO:0018107 // GO:0046777	protein amino acid phosphorylation // histone phosphorylation // peptidyl-serine phosphorylation // peptidyl-threonine phosphorylation // protein amino acid autophosphorylation	GO:0005737 // GO:0005829 // GO:0005886 // GO:0016020 // GO:0030426 // GO:0033267	cytoplasm // cytosol // plasma membrane // membrane // growth cone // axon part	GO:0000166 // GO:0000287 // GO:0004672 // GO:0004674 // GO:0004709 // GO:0005524 // GO:0016301 // GO:0016740 // GO:0042803	nucleotide binding // magnesium ion binding // protein kinase activity // protein serine/threonine kinase activity // MAP kinase kinase kinase activity // ATP binding // kinase activity // transferase activity // protein homodimerization activity	GenMAPP	MAPK_Cascade
10443408	Mapk13	10.3441	10.1588	10.9809	10.6165	8.41895	8.7193		GO:0006468 // GO:0007049	protein amino acid phosphorylation // cell cycle	GO:0005625	soluble fraction	GO:0000166 // GO:0004672 // GO:0004674 // GO:0004707 // GO:0005515 // GO:0005524 // GO:0016301 // GO:0016740	nucleotide binding // protein kinase activity // protein serine/threonine kinase activity // MAP kinase activity // protein binding // ATP binding // kinase activity // transferase activity	---	---
10596637	Mapkapk3	11.4118	11.3686	10.1985	10.2904	10.7107	10.6374		GO:0006468	protein amino acid phosphorylation	GO:0005634 // GO:0005737	nucleus // cytoplasm	GO:0000166 // GO:0004672 // GO:0004674 // GO:0005524 // GO:0016301 // GO:0016740	nucleotide binding // protein kinase activity // protein serine/threonine kinase activity // ATP binding // kinase activity // transferase activity	---	---
10398695	Mark3	10.204	10.2543	9.67254	9.79746	9.72529	9.73665		GO:0006468	protein amino acid phosphorylation	---	---	GO:0000166 // GO:0004672 // GO:0004674 // GO:0005524 // GO:0016301 // GO:0016740	nucleotide binding // protein kinase activity // protein serine/threonine kinase activity // ATP binding // kinase activity // transferase activity	---	---
10438708	Masp1	7.3421	7.12827	8.52227	8.71281	6.95131	6.90862		GO:0001867 // GO:0006508 // GO:0045087	complement activation, lectin pathway // proteolysis // innate immune response	GO:0005576 // GO:0005615	extracellular region // extracellular space	GO:0003824 // GO:0004252 // GO:0005509 // GO:0008233 // GO:0008236 // GO:0016787 // GO:0046872	catalytic activity // serine-type endopeptidase activity // calcium ion binding // peptidase activity // serine-type peptidase activity // hydrolase activity // metal ion binding	---	---
10480432	Mastl	8.43072	8.39206	9.44633	9.74471	7.82313	7.66071		GO:0006468 // GO:0008150	protein amino acid phosphorylation // biological_process	GO:0005575	cellular_component	GO:0000166 // GO:0003674 // GO:0004672 // GO:0004674 // GO:0005524 // GO:0016301 // GO:0016740	nucleotide binding // molecular_function // protein kinase activity // protein serine/threonine kinase activity // ATP binding // kinase activity // transferase activity	---	---
10479811	Mcm10	8.26659	8.25274	8.99335	8.97485	7.90347	7.86903		GO:0006260 // GO:0008150	DNA replication // biological_process	GO:0005575 // GO:0005634	cellular_component // nucleus	GO:0003674 // GO:0046872	molecular_function // metal ion binding	---	---
10572906	Mcm5	10.5214	10.5399	11.4199	11.4252	10.5523	10.483		GO:0006260 // GO:0006270 // GO:0006350 // GO:0045449 // GO:0051301	DNA replication // DNA-dependent DNA replication initiation // transcription // regulation of transcription // cell division	GO:0005634	nucleus	GO:0000166 // GO:0003677 // GO:0005524	nucleotide binding // DNA binding // ATP binding	GenMAPP // GenMAPP // GenMAPP	Cell_Cycle_KEGG // DNA_replication_Reactome // G1_to_S_cell_cycle_Reactome
10357436	Mcm6	9.76682	9.84038	10.6463	10.7761	9.75342	9.94511		GO:0006260 // GO:0006268 // GO:0006270 // GO:0006350 // GO:0007049 // GO:0045449	DNA replication // DNA unwinding involved in replication // DNA-dependent DNA replication initiation // transcription // cell cycle // regulation of transcription	GO:0005634	nucleus	GO:0000166 // GO:0003677 // GO:0003678 // GO:0003697 // GO:0005515 // GO:0005524	nucleotide binding // DNA binding // DNA helicase activity // single-stranded DNA binding // protein binding // ATP binding	GenMAPP // GenMAPP // GenMAPP	Cell_Cycle_KEGG // DNA_replication_Reactome // G1_to_S_cell_cycle_Reactome
10599335	Mcts1	8.1457	8.04856	7.27406	7.69195	8.34302	8.32116		GO:0006350 // GO:0006974 // GO:0007049 // GO:0008150 // GO:0040008 // GO:0045449	transcription // response to DNA damage stimulus // cell cycle // biological_process // regulation of growth // regulation of transcription	GO:0005575 // GO:0005737	cellular_component // cytoplasm	GO:0003674 // GO:0003723	molecular_function // RNA binding	---	---
10485070	Mdk	8.28502	8.26594	8.9762	9.02025	8.10596	8.00135		GO:0007275 // GO:0009611 // GO:0016477 // GO:0030154 // GO:0051781	multicellular organismal development // response to wounding // cell migration // cell differentiation // positive regulation of cell division	GO:0005576	extracellular region	GO:0008083 // GO:0008201	growth factor activity // heparin binding	---	---
10384504	Meis1	9.02973	8.96193	8.04517	8.3676	8.55363	8.4642		GO:0001525 // GO:0002089 // GO:0006350 // GO:0006355 // GO:0006357 // GO:0007275 // GO:0030097 // GO:0045449 // GO:0045665 // GO:0048514 // GO:0060216	angiogenesis // lens morphogenesis in camera-type eye // transcription // regulation of transcription, DNA-dependent // regulation of transcription from RNA polymerase II promoter // multicellular organismal development // hemopoiesis // regulation of transcription // negative regulation of neuron differentiation // blood vessel morphogenesis // definitive hemopoiesis	GO:0005634 // GO:0005667	nucleus // transcription factor complex	GO:0003677 // GO:0003700 // GO:0003705 // GO:0005515 // GO:0043565 // GO:0043565 // GO:0046982	DNA binding // transcription factor activity // RNA polymerase II transcription factor activity, enhancer binding // protein binding // sequence-specific DNA binding // sequence-specific DNA binding // protein heterodimerization activity	---	---
10504470	Melk	8.2987	8.15861	8.99944	8.92655	8.07546	7.90781		GO:0006468	protein amino acid phosphorylation	GO:0005737	cytoplasm	GO:0000166 // GO:0004672 // GO:0004674 // GO:0004674 // GO:0005524 // GO:0016301 // GO:0016740	nucleotide binding // protein kinase activity // protein serine/threonine kinase activity // protein serine/threonine kinase activity // ATP binding // kinase activity // transferase activity	---	---
10475890	Mertk	8.69179	8.63809	9.37902	9.81943	8.92172	9.00932		GO:0006468 // GO:0006909	protein amino acid phosphorylation // phagocytosis	GO:0001750 // GO:0016020 // GO:0016021	photoreceptor outer segment // membrane // integral to membrane	GO:0000166 // GO:0004672 // GO:0004713 // GO:0004714 // GO:0004872 // GO:0005515 // GO:0005524 // GO:0016301 // GO:0016740	nucleotide binding // protein kinase activity // protein tyrosine kinase activity // transmembrane receptor protein tyrosine kinase activity // receptor activity // protein binding // ATP binding // kinase activity // transferase activity	---	---
10414594	Mett11d1	8.35436	8.29715	7.57155	7.75548	8.31292	8.3617		GO:0006412 // GO:0008150	translation // biological_process	GO:0005739 // GO:0005840 // GO:0030529	mitochondrion // ribosome // ribonucleoprotein complex	GO:0003674 // GO:0005507 // GO:0008168 // GO:0016740	molecular_function // copper ion binding // methyltransferase activity // transferase activity	---	---
10418720	Mettl6	10.4387	10.4615	9.92271	9.8339	9.92775	10.0284		GO:0008150	biological_process	GO:0005575	cellular_component	GO:0003674 // GO:0008168 // GO:0016740	molecular_function // methyltransferase activity // transferase activity	---	---
10541496	Mfap5	7.35922	7.23883	7.99128	7.75409	7.7811	7.63691		GO:0008150	biological_process	GO:0001527 // GO:0005576 // GO:0005578	microfibril // extracellular region // proteinaceous extracellular matrix	GO:0030023	extracellular matrix constituent conferring elasticity	---	---
10516064	Mfsd2a	7.58779	7.53985	8.34683	8.20716	9.13975	9.30552		GO:0006810 // GO:0055085	transport // transmembrane transport	GO:0016020 // GO:0016021	membrane // integral to membrane	---	---	---	---
10354506	Mfsd6	9.68539	9.49314	10.1774	10.2177	10.2434	10.4124		GO:0055085	transmembrane transport	GO:0016020 // GO:0016021	membrane // integral to membrane	GO:0004872	receptor activity	---	---
10397364	Mfsd7c	9.18502	9.07843	8.25188	8.5086	7.57009	7.52506		GO:0006810 // GO:0008150 // GO:0055085	transport // biological_process // transmembrane transport	GO:0005575 // GO:0005886 // GO:0016020 // GO:0016021	cellular_component // plasma membrane // membrane // integral to membrane	GO:0003674	molecular_function	---	---
10354003	Mgat4a	7.43078	7.24129	8.22499	8.32399	7.75857	7.75369		GO:0005975	carbohydrate metabolic process	GO:0005576 // GO:0005794 // GO:0016020 // GO:0016021	extracellular region // Golgi apparatus // membrane // integral to membrane	GO:0008454 // GO:0016740 // GO:0016757 // GO:0016758 // GO:0046872	alpha-1,3-mannosylglycoprotein 4-beta-N-acetylglucosaminyltransferase activity // transferase activity // transferase activity, transferring glycosyl groups // transferase activity, transferring hexosyl groups // metal ion binding	---	---
10548879	Mgp	8.55717	8.26029	9.29835	9.37017	9.49741	9.53248		GO:0001503 // GO:0006461 // GO:0007275 // GO:0030154 // GO:0030324 // GO:0030500 // GO:0048754 // GO:0051216	ossification // protein complex assembly // multicellular organismal development // cell differentiation // lung development // regulation of bone mineralization // branching morphogenesis of a tube // cartilage development	GO:0005576 // GO:0005615 // GO:0005783 // GO:0031012 // GO:0043234	extracellular region // extracellular space // endoplasmic reticulum // extracellular matrix // protein complex	GO:0005509 // GO:0048306	calcium ion binding // calcium-dependent protein binding	---	---
10535103	Micall2	8.62635	8.6771	9.35275	9.21905	8.34111	8.22154		GO:0006897	endocytosis	GO:0005923 // GO:0032432	tight junction // actin filament bundle	GO:0003674 // GO:0046872	molecular_function // metal ion binding	---	---
10584598	Mir125b-1	8.5331	8.40674	7.089	8.0838	7.11838	7.05258		---	---	---	---	---	---	---	---
10459225	Mir145	7.85371	7.41578	6.38992	6.71219	7.03498	7.05484		---	---	---	---	---	---	---	---
10420668	Mir15a	7.87315	8.01184	7.2644	7.31855	8.46951	8.30768		---	---	---	---	---	---	---	---
10350341	Mir181b-1	8.05852	7.82833	7.33038	7.56728	7.84579	7.9243		---	---	---	---	---	---	---	---
10367120	Mir677	7.89866	7.57886	6.76582	7.22763	7.44798	7.33005		---	---	---	---	---	---	---	---
10542221	Mir680-1	7.1008	6.8736	8.31082	7.26128	8.04246	8.26641		---	---	---	---	---	---	---	---
10409059	Mirlet7d	8.08468	8.0482	7.36579	7.66938	7.87014	7.8346		---	---	---	---	---	---	---	---
10540248	Mitf	7.68327	7.62864	8.08683	8.18981	7.66075	7.88658		GO:0006350 // GO:0006355 // GO:0007275 // GO:0010468 // GO:0016055 // GO:0030154 // GO:0030316 // GO:0030318 // GO:0030318 // GO:0042127 // GO:0042981 // GO:0043010 // GO:0043066 // GO:0043473 // GO:0043473 // GO:0045165 // GO:0045449 // GO:0045670 // GO:0045670 // GO:0045893 // GO:0045944 // GO:0045944 // GO:0046849	transcription // regulation of transcription, DNA-dependent // multicellular organismal development // regulation of gene expression // Wnt receptor signaling pathway // cell differentiation // osteoclast differentiation // melanocyte differentiation // melanocyte differentiation // regulation of cell proliferation // regulation of apoptosis // camera-type eye development // negative regulation o…	GO:0005634 // GO:0005634	nucleus // nucleus	GO:0003677 // GO:0003682 // GO:0003700 // GO:0003705 // GO:0016563 // GO:0030528 // GO:0043565	DNA binding // chromatin binding // transcription factor activity // RNA polymerase II transcription factor activity, enhancer binding // transcription activator activity // transcription regulator activity // sequence-specific DNA binding	---	---
10568714	Mki67	8.89877	8.60907	10.3676	10.3007	9.04421	9.05396		GO:0007126 // GO:0008283	meiosis // cell proliferation	GO:0000775 // GO:0000793 // GO:0005622 // GO:0005634 // GO:0005730 // GO:0005737	chromosome, centromeric region // condensed chromosome // intracellular // nucleus // nucleolus // cytoplasm	---	---	---	---
10571680	Mlf1ip	7.55254	7.47095	8.30766	8.575	6.70242	6.92124		GO:0006350 // GO:0008150 // GO:0045449	transcription // biological_process // regulation of transcription	GO:0000776 // GO:0005634 // GO:0005694 // GO:0005737	kinetochore // nucleus // chromosome // cytoplasm	GO:0005515	protein binding	---	---
10581813	Mlkl	11.3417	11.377	11.8717	11.8997	10.8978	10.9701		GO:0006468	protein amino acid phosphorylation	---	---	GO:0004672 // GO:0005524	protein kinase activity // ATP binding	---	---
10348471	Mlph	7.82565	7.9629	8.17381	8.58865	7.87149	8.00236		GO:0006605 // GO:0006886 // GO:0030318 // GO:0032400 // GO:0043473	protein targeting // intracellular protein transport // melanocyte differentiation // melanosome localization // pigmentation	GO:0015629 // GO:0042470 // GO:0042470	actin cytoskeleton // melanosome // melanosome	GO:0003779 // GO:0005515 // GO:0008270 // GO:0017022 // GO:0017137 // GO:0031489 // GO:0046872 // GO:0051010	actin binding // protein binding // zinc ion binding // myosin binding // Rab GTPase binding // myosin V binding // metal ion binding // microtubule plus-end binding	---	---
10492355	Mme	8.57766	8.59577	9.15443	9.32405	7.19503	7.3188		GO:0006508 // GO:0006518	proteolysis // peptide metabolic process	GO:0005624 // GO:0005886 // GO:0016020 // GO:0016021	membrane fraction // plasma membrane // membrane // integral to membrane	GO:0004222 // GO:0008233 // GO:0008237 // GO:0016787 // GO:0042277 // GO:0046872	metalloendopeptidase activity // peptidase activity // metallopeptidase activity // hydrolase activity // peptide binding // metal ion binding	---	---
10583090	Mmp10	9.68835	9.63764	8.52922	8.92502	9.88728	10.0225		GO:0006508 // GO:0008152 // GO:0030574	proteolysis // metabolic process // collagen catabolic process	GO:0005576 // GO:0005578 // GO:0031012	extracellular region // proteinaceous extracellular matrix // extracellular matrix	GO:0004222 // GO:0005509 // GO:0008233 // GO:0008237 // GO:0008270 // GO:0016787 // GO:0046872	metalloendopeptidase activity // calcium ion binding // peptidase activity // metallopeptidase activity // zinc ion binding // hydrolase activity // metal ion binding	GenMAPP	Matrix_Metalloproteinases
10503448	Mmp16	7.47867	7.58011	9.22347	9.07443	7.4259	7.59718		GO:0006508 // GO:0008152 // GO:0030574	proteolysis // metabolic process // collagen catabolic process	GO:0005886 // GO:0016020 // GO:0016021 // GO:0031012	plasma membrane // membrane // integral to membrane // extracellular matrix	GO:0004222 // GO:0005509 // GO:0008233 // GO:0008237 // GO:0008270 // GO:0016787 // GO:0046872	metalloendopeptidase activity // calcium ion binding // peptidase activity // metallopeptidase activity // zinc ion binding // hydrolase activity // metal ion binding	GenMAPP	Matrix_Metalloproteinases
10573924	Mmp2	9.03575	8.85775	11.6103	11.7245	10.4977	10.4131		GO:0001525 // GO:0001541 // GO:0001666 // GO:0001666 // GO:0001955 // GO:0001957 // GO:0006508 // GO:0006979 // GO:0007162 // GO:0008152 // GO:0009612 // GO:0014012 // GO:0030574 // GO:0042493 // GO:0042542 // GO:0043065 // GO:0043627 // GO:0048705 // GO:0048771 // GO:0060325 // GO:0060346	angiogenesis // ovarian follicle development // response to hypoxia // response to hypoxia // blood vessel maturation // intramembranous ossification // proteolysis // response to oxidative stress // negative regulation of cell adhesion // metabolic process // response to mechanical stimulus // axon regeneration in the peripheral nervous system // collagen catabolic process // response to drug //…	GO:0005576 // GO:0005578 // GO:0005615 // GO:0005634 // GO:0005737 // GO:0005886 // GO:0016020 // GO:0030017 // GO:0031012	extracellular region // proteinaceous extracellular matrix // extracellular space // nucleus // cytoplasm // plasma membrane // membrane // sarcomere // extracellular matrix	GO:0001968 // GO:0004222 // GO:0008233 // GO:0008237 // GO:0008270 // GO:0016787 // GO:0046872	fibronectin binding // metalloendopeptidase activity // peptidase activity // metallopeptidase activity // zinc ion binding // hydrolase activity // metal ion binding	---	---
10519140	Mmp23	9.86233	9.69263	9.39593	9.111	11.1029	11.0898		GO:0006508	proteolysis	GO:0005737 // GO:0016020 // GO:0016021 // GO:0031012	cytoplasm // membrane // integral to membrane // extracellular matrix	GO:0004222 // GO:0008233 // GO:0008237 // GO:0008270 // GO:0016787 // GO:0046872	metalloendopeptidase activity // peptidase activity // metallopeptidase activity // zinc ion binding // hydrolase activity // metal ion binding	GenMAPP	Matrix_Metalloproteinases
10583112	Mmp27	7.10696	7.3202	7.93115	8.07639	7.17487	6.97825		GO:0008150	biological_process	GO:0005575	cellular_component	GO:0003674	molecular_function	---	---
10565786	Mogat2	7.96408	7.9145	8.92177	9.02061	8.59889	8.60022		GO:0006071 // GO:0006629 // GO:0006651 // GO:0008610 // GO:0019432 // GO:0046462 // GO:0050892	glycerol metabolic process // lipid metabolic process // diacylglycerol biosynthetic process // lipid biosynthetic process // triglyceride biosynthetic process // monoacylglycerol metabolic process // intestinal absorption	GO:0005783 // GO:0016020 // GO:0016021	endoplasmic reticulum // membrane // integral to membrane	GO:0003846 // GO:0003846 // GO:0008415 // GO:0016407 // GO:0016740 // GO:0016747	2-acylglycerol O-acyltransferase activity // 2-acylglycerol O-acyltransferase activity // acyltransferase activity // acetyltransferase activity // transferase activity // transferase activity, transferring acyl groups other than amino-acyl groups	---	---
10607774	Mospd2	10.8774	10.841	10.2082	10.4842	11.0324	11.0823		GO:0008150	biological_process	GO:0005575 // GO:0016020 // GO:0016021	cellular_component // membrane // integral to membrane	GO:0003674 // GO:0005198	molecular_function // structural molecule activity	---	---
10531994	Mpa2l	10.3595	10.4997	10.7852	11.0442	8.78793	8.67191		---	---	---	---	---	---	---	---
10461721	Mpeg1	6.74615	6.75389	8.02824	8.2124	6.64977	6.42862		---	---	GO:0016020 // GO:0016021	membrane // integral to membrane	---	---	GenMAPP	Cell_Cycle_KEGG
10391540	Mpp2	8.30324	8.17416	7.65196	7.71237	8.3749	8.39108		---	---	---	---	GO:0005515 // GO:0030165	protein binding // PDZ domain binding	---	---
10584827	Mpzl2	11.2351	11.2352	12.3537	12.3705	11.2466	11.2551		GO:0007155	cell adhesion	GO:0016020 // GO:0016021	membrane // integral to membrane	GO:0005515	protein binding	---	---
10461629	Ms4a4d	9.9162	9.8531	11.1032	10.7153	6.83324	6.87838		GO:0008150	biological_process	GO:0005575 // GO:0016020 // GO:0016021	cellular_component // membrane // integral to membrane	GO:0003674 // GO:0004872	molecular_function // receptor activity	---	---
10347036	Mtap2	9.78867	9.74369	10.5267	10.4446	9.26214	9.23653		GO:0001578 // GO:0007026 // GO:0016358 // GO:0018107	microtubule bundle formation // negative regulation of microtubule depolymerization // dendrite development // peptidyl-threonine phosphorylation	GO:0005622 // GO:0005737 // GO:0005874 // GO:0005875 // GO:0019718 // GO:0019719 // GO:0030425 // GO:0030425 // GO:0043005 // GO:0043025 // GO:0043198 // GO:0043234	intracellular // cytoplasm // microtubule // microtubule associated complex // rough microsome // smooth microsome // dendrite // dendrite // neuron projection // neuronal cell body // dendritic shaft // protein complex	GO:0005515 // GO:0005515 // GO:0005516 // GO:0005519	protein binding // protein binding // calmodulin binding // cytoskeletal regulatory protein binding	---	---
10415700	Mtmr6	10.3595	10.2944	9.65107	9.91371	10.4314	10.3644		GO:0008150 // GO:0016311	biological_process // dephosphorylation	GO:0005575 // GO:0005634	cellular_component // nucleus	GO:0003674 // GO:0004725 // GO:0016787 // GO:0016791	molecular_function // protein tyrosine phosphatase activity // hydrolase activity // phosphatase activity	---	---
10406614	Mtx3	8.45179	8.25411	7.57812	8.11129	8.55883	8.41706		GO:0008150	biological_process	GO:0005575	cellular_component	GO:0003674	molecular_function	---	---
10474467	Muc15	6.42049	6.25683	8.26333	8.24619	6.38567	6.23226		---	---	GO:0016020 // GO:0016021	membrane // integral to membrane	---	---	---	---
10591169	Muc16	7.7635	7.71885	8.422	8.18394	9.41922	9.24435		---	---	---	---	---	---	---	---
10414449	Mudeng	9.44368	9.14646	8.68753	8.91801	9.59096	9.67779		GO:0006886 // GO:0016192	intracellular protein transport // vesicle-mediated transport	GO:0030131	clathrin adaptor complex	GO:0005515	protein binding	---	---
10437224	Mx2	7.39486	7.72002	8.40603	8.50361	6.43296	6.30548		GO:0009615 // GO:0045087	response to virus // innate immune response	GO:0005737	cytoplasm	GO:0000166 // GO:0003924 // GO:0005525	nucleotide binding // GTPase activity // GTP binding	---	---
10478355	Mybl2	8.89237	8.99213	9.6944	9.81708	8.96447	8.68516		GO:0006350 // GO:0045449	transcription // regulation of transcription	GO:0005634	nucleus	GO:0003677	DNA binding	---	---
10367591	Myct1	6.86559	6.89754	9.67925	9.6133	6.41407	6.51293		GO:0008150	biological_process	GO:0005575 // GO:0005634 // GO:0016020 // GO:0016021	cellular_component // nucleus // membrane // integral to membrane	GO:0003674	molecular_function	---	---
10378914	Myo18a	8.74413	8.7182	9.153	9.27719	8.85911	8.92834		GO:0008150	biological_process	GO:0005737 // GO:0005856 // GO:0016459	cytoplasm // cytoskeleton // myosin complex	GO:0000166 // GO:0003674 // GO:0003774 // GO:0005515 // GO:0005524	nucleotide binding // molecular_function // motor activity // protein binding // ATP binding	---	---
10354432	Myo1b	8.59406	8.58443	9.30313	9.40102	8.2012	8.09124		GO:0008150	biological_process	GO:0005903 // GO:0016459	brush border // myosin complex	GO:0000166 // GO:0003674 // GO:0003774 // GO:0003779 // GO:0005516 // GO:0005524	nucleotide binding // molecular_function // motor activity // actin binding // calmodulin binding // ATP binding	---	---
10586781	Myo1e	9.90344	9.77931	10.4391	10.3904	9.6093	9.43869		GO:0001570 // GO:0001701 // GO:0001822 // GO:0006807 // GO:0030097 // GO:0035166 // GO:0048008	vasculogenesis // in utero embryonic development // kidney development // nitrogen compound metabolic process // hemopoiesis // post-embryonic hemopoiesis // platelet-derived growth factor receptor signaling pathway	GO:0016459 // GO:0043234	myosin complex // protein complex	GO:0000166 // GO:0003774 // GO:0005524 // GO:0032403	nucleotide binding // motor activity // ATP binding // protein complex binding	---	---
10585990	Myo9a	9.79978	9.67677	9.22399	9.29093	9.67051	9.69363		GO:0007165	signal transduction	GO:0005622 // GO:0016020 // GO:0016021 // GO:0016459	intracellular // membrane // integral to membrane // myosin complex	GO:0000166 // GO:0003774 // GO:0003779 // GO:0005096 // GO:0005524 // GO:0046872	nucleotide binding // motor activity // actin binding // GTPase activator activity // ATP binding // metal ion binding	---	---
10413100	Myst4	9.60171	9.42165	8.81402	8.84994	9.75145	9.71057		GO:0006334 // GO:0006350 // GO:0016568 // GO:0016573 // GO:0045449	nucleosome assembly // transcription // chromatin modification // histone acetylation // regulation of transcription	GO:0000786 // GO:0005634 // GO:0005694	nucleosome // nucleus // chromosome	GO:0003677 // GO:0004402 // GO:0005515 // GO:0008270 // GO:0008415 // GO:0016740 // GO:0016747 // GO:0046872	DNA binding // histone acetyltransferase activity // protein binding // zinc ion binding // acyltransferase activity // transferase activity // transferase activity, transferring acyl groups other than amino-acyl groups // metal ion binding	---	---
10421817	Naa16	8.76767	8.58554	8.11488	8.15705	8.10435	8.07545		GO:0008150	biological_process	GO:0005575	cellular_component	GO:0003674 // GO:0005488	molecular_function // binding	---	---
10414460	Naa30	8.1156	7.94119	7.39072	7.70166	7.61639	7.63568		GO:0008150 // GO:0008152	biological_process // metabolic process	GO:0005575 // GO:0005737	cellular_component // cytoplasm	GO:0003674 // GO:0004596 // GO:0008080 // GO:0008415 // GO:0016740	molecular_function // peptide alpha-N-acetyltransferase activity // N-acetyltransferase activity // acyltransferase activity // transferase activity	---	---
10430834	Naga	10.9122	10.817	9.96533	9.74061	10.8592	10.8489		GO:0005975 // GO:0008152	carbohydrate metabolic process // metabolic process	GO:0005764	lysosome	GO:0003824 // GO:0004553 // GO:0008456 // GO:0016787 // GO:0016798 // GO:0043169	catalytic activity // hydrolase activity, hydrolyzing O-glycosyl compounds // alpha-N-acetylgalactosaminidase activity // hydrolase activity // hydrolase activity, acting on glycosyl bonds // cation binding	---	---
10411595	Naip2	8.85939	8.74966	9.41219	9.56486	9.86525	9.73125		GO:0006915	apoptosis	GO:0005622	intracellular	GO:0000166 // GO:0005524 // GO:0017111 // GO:0046872	nucleotide binding // ATP binding // nucleoside-triphosphatase activity // metal ion binding	---	---
10572089	Nat2	7.56754	7.57359	8.05304	8.13825	8.03425	8.0432		GO:0008152	metabolic process	GO:0005737	cytoplasm	GO:0004060 // GO:0004060 // GO:0004060 // GO:0008415 // GO:0016407 // GO:0016740	arylamine N-acetyltransferase activity // arylamine N-acetyltransferase activity // arylamine N-acetyltransferase activity // acyltransferase activity // acetyltransferase activity // transferase activity	---	---
10553354	Nav2	8.61694	8.59273	9.31082	9.26525	8.60651	8.41177		---	---	GO:0005614 // GO:0031012	interstitial matrix // extracellular matrix	GO:0008201	heparin binding	---	---
10346722	Nbeal1	10.4187	10.4294	9.87448	9.93068	9.61192	9.54393		GO:0008150	biological_process	GO:0005575	cellular_component	GO:0003674	molecular_function	---	---
10547943	Ncapd2	8.90287	8.87441	9.83979	9.81094	9.01124	8.90887		GO:0007049 // GO:0007067 // GO:0008150 // GO:0030261 // GO:0051301	cell cycle // mitosis // biological_process // chromosome condensation // cell division	GO:0000793 // GO:0000793 // GO:0005634 // GO:0005737 // GO:0045120	condensed chromosome // condensed chromosome // nucleus // cytoplasm // pronucleus	GO:0003674 // GO:0005488	molecular_function // binding	---	---
10583952	Ncapd3	9.38307	9.27256	9.70548	9.91459	9.17118	9.21468		GO:0007049 // GO:0007067 // GO:0008150 // GO:0030261 // GO:0051301	cell cycle // mitosis // biological_process // chromosome condensation // cell division	GO:0005575 // GO:0005634	cellular_component // nucleus	GO:0003674 // GO:0005488	molecular_function // binding	---	---
10521731	Ncapg	7.87999	7.94963	8.84446	8.93258	7.82443	7.55812		GO:0008150	biological_process	GO:0005575	cellular_component	GO:0003674	molecular_function	---	---
10487340	Ncaph	10.3421	10.2533	10.9084	10.6671	9.28807	9.37223		GO:0000278 // GO:0007049 // GO:0007067 // GO:0030261 // GO:0051301	mitotic cell cycle // cell cycle // mitosis // chromosome condensation // cell division	GO:0005634 // GO:0005737	nucleus // cytoplasm	---	---	---	---
10413839	Ncoa4	12.9349	12.9746	12.2957	12.2867	12.4846	12.4668		GO:0008150	biological_process	GO:0005575 // GO:0005739	cellular_component // mitochondrion	GO:0003674 // GO:0004872	molecular_function // receptor activity	---	---
10442087	Ncrna00085	9.09202	9.11547	8.11413	8.34508	8.90734	8.99699		GO:0008150	biological_process	GO:0005575 // GO:0016020 // GO:0016021	cellular_component // membrane // integral to membrane	GO:0003674	molecular_function	---	---
10553833	Ndn	11.7665	11.7256	11.0311	10.8037	9.78705	9.72233		GO:0001558 // GO:0001764 // GO:0006350 // GO:0006355 // GO:0006874 // GO:0007409 // GO:0007413 // GO:0007417 // GO:0007585 // GO:0008347 // GO:0019233 // GO:0040008 // GO:0045449 // GO:0048011 // GO:0048666 // GO:0048676	regulation of cell growth // neuron migration // transcription // regulation of transcription, DNA-dependent // cellular calcium ion homeostasis // axonogenesis // axonal fasciculation // central nervous system development // respiratory gaseous exchange // glial cell migration // sensory perception of pain // regulation of growth // regulation of transcription // nerve growth factor receptor sig…	GO:0005634 // GO:0005737 // GO:0005737 // GO:0005813	nucleus // cytoplasm // cytoplasm // centrosome	GO:0003677 // GO:0005102 // GO:0005515 // GO:0008022 // GO:0042803 // GO:0043015	DNA binding // receptor binding // protein binding // protein C-terminus binding // protein homodimerization activity // gamma-tubulin binding	---	---
10429140	Ndrg1	10.2981	10.2967	10.9493	10.7309	11.654	11.6758		GO:0045576	mast cell activation	GO:0005634 // GO:0005737	nucleus // cytoplasm	---	---	---	---
10537452	Ndufb2	8.38027	8.1192	7.35399	7.92138	7.64657	7.52474		GO:0006810 // GO:0008150 // GO:0022900	transport // biological_process // electron transport chain	GO:0005739 // GO:0005743 // GO:0016020 // GO:0070469	mitochondrion // mitochondrial inner membrane // membrane // respiratory chain	GO:0003674	molecular_function	GenMAPP	Electron_Transport_Chain
10578690	Neil3	7.57753	7.36963	8.97777	9.14931	7.45558	7.29494		GO:0006281 // GO:0006284 // GO:0006289 // GO:0006974	DNA repair // base-excision repair // nucleotide-excision repair // response to DNA damage stimulus	GO:0005622 // GO:0005634	intracellular // nucleus	GO:0003676 // GO:0003677 // GO:0003684 // GO:0003906 // GO:0008270 // GO:0016799 // GO:0046872	nucleic acid binding // DNA binding // damaged DNA binding // DNA-(apurinic or apyrimidinic site) lyase activity // zinc ion binding // hydrolase activity, hydrolyzing N-glycosyl compounds // metal ion binding	---	---
10352767	Nek2	7.94557	7.99337	8.64204	8.81233	7.96127	7.83314		GO:0000070 // GO:0006468 // GO:0007049 // GO:0007059 // GO:0007067 // GO:0007126 // GO:0051301	mitotic sister chromatid segregation // protein amino acid phosphorylation // cell cycle // chromosome segregation // mitosis // meiosis // cell division	GO:0000775 // GO:0000776 // GO:0000794 // GO:0000922 // GO:0005634 // GO:0030496	chromosome, centromeric region // kinetochore // condensed nuclear chromosome // spindle pole // nucleus // midbody	GO:0000166 // GO:0004672 // GO:0004674 // GO:0005515 // GO:0005524 // GO:0016301 // GO:0016740 // GO:0046872	nucleotide binding // protein kinase activity // protein serine/threonine kinase activity // protein binding // ATP binding // kinase activity // transferase activity // metal ion binding	---	---
10358259	Nek7	11.7597	11.795	12.2184	12.3728	11.1508	11.3038		GO:0006468	protein amino acid phosphorylation	GO:0005737	cytoplasm	GO:0000166 // GO:0004672 // GO:0004674 // GO:0005524 // GO:0016301 // GO:0016740 // GO:0046872	nucleotide binding // protein kinase activity // protein serine/threonine kinase activity // ATP binding // kinase activity // transferase activity // metal ion binding	---	---
10431812	Nell2	8.11428	8.17259	9.15528	9.17045	7.76416	7.73922		GO:0007155 // GO:0040008	cell adhesion // regulation of growth	GO:0005576	extracellular region	GO:0005198 // GO:0005509	structural molecule activity // calcium ion binding	---	---
10407420	Net1	10.1175	10.1061	9.20343	9.02485	10.512	10.4419		GO:0035023	regulation of Rho protein signal transduction	GO:0005622 // GO:0005634 // GO:0005737	intracellular // nucleus // cytoplasm	GO:0005085 // GO:0005089	guanyl-nucleotide exchange factor activity // Rho guanyl-nucleotide exchange factor activity	---	---
10580382	Neto2	10.7206	10.6988	8.89119	9.09593	9.28814	9.40159		---	---	GO:0005886 // GO:0016020 // GO:0016021	plasma membrane // membrane // integral to membrane	GO:0004872	receptor activity	---	---
10514049	Nfib	9.18962	9.09585	10.0239	9.32051	9.31513	9.20299		GO:0006260 // GO:0006350 // GO:0006355 // GO:0008285 // GO:0030324 // GO:0030900 // GO:0030902 // GO:0045449 // GO:0045944	DNA replication // transcription // regulation of transcription, DNA-dependent // negative regulation of cell proliferation // lung development // forebrain development // hindbrain development // regulation of transcription // positive regulation of transcription from RNA polymerase II promoter	GO:0005622 // GO:0005634	intracellular // nucleus	GO:0003677 // GO:0003690 // GO:0003700 // GO:0016563	DNA binding // double-stranded DNA binding // transcription factor activity // transcription activator activity	---	---
10409278	Nfil3	9.24112	9.20552	9.76572	9.84778	9.59094	9.72273		GO:0006350 // GO:0006355 // GO:0045449 // GO:0048511	transcription // regulation of transcription, DNA-dependent // regulation of transcription // rhythmic process	GO:0005575 // GO:0005634	cellular_component // nucleus	GO:0003674 // GO:0003677 // GO:0003700 // GO:0043565 // GO:0046983	molecular_function // DNA binding // transcription factor activity // sequence-specific DNA binding // protein dimerization activity	---	---
10415144	Ngdn	9.15891	8.9915	8.36339	8.63139	8.71373	8.57575		GO:0006417	regulation of translation	GO:0005634 // GO:0005737 // GO:0042995	nucleus // cytoplasm // cell projection	---	---	---	---
10494817	Ngf	10.526	10.3477	11.688	11.2751	10.0376	9.98473		GO:0007422 // GO:0007613 // GO:0008284 // GO:0008344 // GO:0019233 // GO:0030307 // GO:0031175 // GO:0043524 // GO:0045664 // GO:0045773 // GO:0046928	peripheral nervous system development // memory // positive regulation of cell proliferation // adult locomotory behavior // sensory perception of pain // positive regulation of cell growth // neuron projection development // negative regulation of neuron apoptosis // regulation of neuron differentiation // positive regulation of axon extension // regulation of neurotransmitter secretion	GO:0005576 // GO:0005615 // GO:0005788	extracellular region // extracellular space // endoplasmic reticulum lumen	GO:0005057 // GO:0005102 // GO:0008083	receptor signaling protein activity // receptor binding // growth factor activity	GenMAPP	Apoptosis_KEGG
10607646	Nhs	9.742	9.56594	9.23919	8.97462	8.25316	8.42614		GO:0002088 // GO:0030154	lens development in camera-type eye // cell differentiation	---	---	---	---	---	---
10412921	Nid2	12.0098	11.9015	9.50276	9.55721	9.39557	9.38794		GO:0007155 // GO:0007160 // GO:0007160 // GO:0008218 // GO:0018298	cell adhesion // cell-matrix adhesion // cell-matrix adhesion // bioluminescence // protein-chromophore linkage	GO:0005576 // GO:0005578 // GO:0005604 // GO:0005604 // GO:0016020	extracellular region // proteinaceous extracellular matrix // basement membrane // basement membrane // membrane	GO:0005509 // GO:0005515	calcium ion binding // protein binding	---	---
10522368	Nipal1	8.3151	8.24894	9.39946	9.11726	6.83483	6.92987		GO:0006810 // GO:0006811 // GO:0015693	transport // ion transport // magnesium ion transport	GO:0005575 // GO:0016020 // GO:0016021	cellular_component // membrane // integral to membrane	GO:0003674	molecular_function	---	---
10400479	Nkx2-9	11.466	11.429	10.3993	10.2178	8.80465	8.62151		GO:0006355 // GO:0007275 // GO:0007409 // GO:0030323 // GO:0030324 // GO:0045449 // GO:0050680	regulation of transcription, DNA-dependent // multicellular organismal development // axonogenesis // respiratory tube development // lung development // regulation of transcription // negative regulation of epithelial cell proliferation	GO:0005634	nucleus	GO:0003677 // GO:0003700 // GO:0030528 // GO:0043565	DNA binding // transcription factor activity // transcription regulator activity // sequence-specific DNA binding	---	---
10574157	Nlrc5	9.57234	9.58933	10.0058	10.1562	8.94325	8.84552		GO:0008150	biological_process	GO:0005575	cellular_component	GO:0003674	molecular_function	---	---
10449236	Nme4	10.7343	10.6058	10.2147	10.0051	9.23786	9.24579		GO:0006183 // GO:0006228 // GO:0006241 // GO:0009117	GTP biosynthetic process // UTP biosynthetic process // CTP biosynthetic process // nucleotide metabolic process	GO:0005739	mitochondrion	GO:0000166 // GO:0004550 // GO:0005524 // GO:0016301 // GO:0016740 // GO:0046872	nucleotide binding // nucleoside diphosphate kinase activity // ATP binding // kinase activity // transferase activity // metal ion binding	---	---
10350697	Nmnat2	7.63935	7.84775	8.42514	8.42371	7.82186	7.74852		GO:0008150 // GO:0009058 // GO:0009435 // GO:0019363	biological_process // biosynthetic process // NAD biosynthetic process // pyridine nucleotide biosynthetic process	GO:0005575 // GO:0005737 // GO:0005794	cellular_component // cytoplasm // Golgi apparatus	GO:0000166 // GO:0000309 // GO:0003674 // GO:0004515 // GO:0005524 // GO:0016740 // GO:0016779	nucleotide binding // nicotinamide-nucleotide adenylyltransferase activity // molecular_function // nicotinate-nucleotide adenylyltransferase activity // ATP binding // transferase activity // nucleotidyltransferase activity	---	---
10593219	Nnmt	11.8825	11.9301	11.2886	11.5169	12.0458	12.0023		---	---	GO:0005625 // GO:0005737	soluble fraction // cytoplasm	GO:0008112 // GO:0008168 // GO:0016740	nicotinamide N-methyltransferase activity // methyltransferase activity // transferase activity	---	---
10412394	Nnt	11.0708	11.0004	10.5104	10.5372	10.4833	10.6264		GO:0008152 // GO:0015992 // GO:0055114	metabolic process // proton transport // oxidation reduction	GO:0005739 // GO:0005743 // GO:0016020 // GO:0016021	mitochondrion // mitochondrial inner membrane // membrane // integral to membrane	GO:0003824 // GO:0005488 // GO:0008746 // GO:0008750 // GO:0016491	catalytic activity // binding // NAD(P) transhydrogenase activity // NAD(P)+ transhydrogenase (AB-specific) activity // oxidoreductase activity	---	---
10574676	Nol3	8.51723	8.5818	9.45298	9.02039	8.05466	8.07733		GO:0006397 // GO:0008380 // GO:0042981	mRNA processing // RNA splicing // regulation of apoptosis	GO:0005622 // GO:0005634 // GO:0005739 // GO:0016528	intracellular // nucleus // mitochondrion // sarcoplasm	GO:0005515	protein binding	---	---
10400157	Nova1	7.59293	7.41024	6.12917	6.78218	6.45805	6.58508		GO:0000398 // GO:0000398 // GO:0007399	nuclear mRNA splicing, via spliceosome // nuclear mRNA splicing, via spliceosome // nervous system development	GO:0005634	nucleus	GO:0003723 // GO:0003729 // GO:0005515	RNA binding // mRNA binding // protein binding	---	---
10345675	Npas2	8.36445	8.13508	7.78222	7.73288	6.6003	6.82847		GO:0006350 // GO:0006355 // GO:0007165 // GO:0042745 // GO:0045449 // GO:0045475 // GO:0045944 // GO:0048511	transcription // regulation of transcription, DNA-dependent // signal transduction // circadian sleep/wake cycle // regulation of transcription // locomotor rhythm // positive regulation of transcription from RNA polymerase II promoter // rhythmic process	GO:0005634 // GO:0005667	nucleus // transcription factor complex	GO:0003677 // GO:0003700 // GO:0004871 // GO:0030528	DNA binding // transcription factor activity // signal transducer activity // transcription regulator activity	---	---
10395733	Npas3	8.49303	8.19274	7.80242	7.34198	7.83598	7.66807		GO:0006350 // GO:0006355 // GO:0007165 // GO:0007610 // GO:0007626 // GO:0035176 // GO:0042711 // GO:0045449	transcription // regulation of transcription, DNA-dependent // signal transduction // behavior // locomotory behavior // social behavior // maternal behavior // regulation of transcription	GO:0005634	nucleus	GO:0003677 // GO:0004871 // GO:0030528	DNA binding // signal transducer activity // transcription regulator activity	---	---
10504375	Npr2	10.837	10.7076	11.3389	11.1686	10.2212	10.1776		GO:0001503 // GO:0006182 // GO:0006182 // GO:0006468 // GO:0009190 // GO:0060348	ossification // cGMP biosynthetic process // cGMP biosynthetic process // protein amino acid phosphorylation // cyclic nucleotide biosynthetic process // bone development	GO:0005624 // GO:0005886 // GO:0005886 // GO:0016020 // GO:0016021	membrane fraction // plasma membrane // plasma membrane // membrane // integral to membrane	GO:0000166 // GO:0004383 // GO:0004383 // GO:0004672 // GO:0004872 // GO:0005524 // GO:0005525 // GO:0008528 // GO:0016829 // GO:0016849 // GO:0016941 // GO:0016941 // GO:0017046 // GO:0042802	nucleotide binding // guanylate cyclase activity // guanylate cyclase activity // protein kinase activity // receptor activity // ATP binding // GTP binding // peptide receptor activity, G-protein coupled // lyase activity // phosphorus-oxygen lyase activity // natriuretic peptide receptor activity // natriuretic peptide receptor activity // peptide hormone binding // identical protein binding	---	---
10427796	Npr3	8.41353	8.35834	7.7217	7.60846	7.53179	7.4829		GO:0001501 // GO:0002158 // GO:0007193 // GO:0007194 // GO:0007200 // GO:0008217 // GO:0030146 // GO:0033688	skeletal system development // osteoclast proliferation // inhibition of adenylate cyclase activity by G-protein signaling pathway // negative regulation of adenylate cyclase activity // activation of phospholipase C activity by G-protein coupled receptor protein signaling pathway coupled to IP3 second messenger // regulation of blood pressure // diuresis // regulation of osteoblast proliferation	GO:0005624 // GO:0016020 // GO:0016021	membrane fraction // membrane // integral to membrane	GO:0004872 // GO:0008528 // GO:0016941 // GO:0017046 // GO:0042803	receptor activity // peptide receptor activity, G-protein coupled // natriuretic peptide receptor activity // peptide hormone binding // protein homodimerization activity	---	---
10484987	Nr1h3	8.34741	8.16108	9.06562	9.00557	7.88652	7.77606		GO:0006350 // GO:0006355 // GO:0006633 // GO:0010552 // GO:0010875 // GO:0010887 // GO:0016481 // GO:0042632 // GO:0043193 // GO:0044255 // GO:0045449 // GO:0045861 // GO:0055088 // GO:0055088 // GO:0055092 // GO:0070328 // GO:0070328	transcription // regulation of transcription, DNA-dependent // fatty acid biosynthetic process // positive regulation of gene-specific transcription from RNA polymerase II promoter // positive regulation of cholesterol efflux // negative regulation of cholesterol storage // negative regulation of transcription // cholesterol homeostasis // positive regulation of gene-specific transcription // cel…	GO:0005634 // GO:0005634 // GO:0005737	nucleus // nucleus // cytoplasm	GO:0003677 // GO:0003700 // GO:0003707 // GO:0004872 // GO:0004879 // GO:0004884 // GO:0005496 // GO:0005515 // GO:0008270 // GO:0010843 // GO:0030528 // GO:0043565 // GO:0046872 // GO:0046965	DNA binding // transcription factor activity // steroid hormone receptor activity // receptor activity // ligand-dependent nuclear receptor activity // ecdysteroid hormone receptor activity // steroid binding // protein binding // zinc ion binding // promoter binding // transcription regulator activity // sequence-specific DNA binding // metal ion binding // retinoid X receptor binding	GenMAPP	Nuclear_Receptors
10427035	Nr4a1	9.99757	9.92478	9.34174	9.16298	9.3791	9.32683		GO:0006350 // GO:0006355 // GO:0006917 // GO:0043154 // GO:0045449 // GO:0045944 // GO:0045944	transcription // regulation of transcription, DNA-dependent // induction of apoptosis // negative regulation of caspase activity // regulation of transcription // positive regulation of transcription from RNA polymerase II promoter // positive regulation of transcription from RNA polymerase II promoter	GO:0005634	nucleus	GO:0003677 // GO:0003700 // GO:0003707 // GO:0004872 // GO:0004879 // GO:0005515 // GO:0008270 // GO:0016563 // GO:0030528 // GO:0042803 // GO:0043565 // GO:0046872 // GO:0046982	DNA binding // transcription factor activity // steroid hormone receptor activity // receptor activity // ligand-dependent nuclear receptor activity // protein binding // zinc ion binding // transcription activator activity // transcription regulator activity // protein homodimerization activity // sequence-specific DNA binding // metal ion binding // protein heterodimerization activity	GenMAPP	Nuclear_Receptors
10601942	Nrk	9.80974	9.57582	8.20989	8.30843	10.2513	10.1403		GO:0006468 // GO:0007256	protein amino acid phosphorylation // activation of JNKK activity	GO:0005575	cellular_component	GO:0000166 // GO:0004672 // GO:0004672 // GO:0004674 // GO:0005083 // GO:0005524 // GO:0016301 // GO:0016740	nucleotide binding // protein kinase activity // protein kinase activity // protein serine/threonine kinase activity // small GTPase regulator activity // ATP binding // kinase activity // transferase activity	---	---
10408689	Nrn1	8.59322	8.48903	9.57324	9.42764	7.59276	7.6657		GO:0007399 // GO:0007409	nervous system development // axonogenesis	GO:0005886 // GO:0016020 // GO:0031225	plasma membrane // membrane // anchored to membrane	---	---	---	---
10529656	Nsg1	9.1467	9.29572	9.94058	9.92669	8.23058	8.2653		GO:0007212	dopamine receptor signaling pathway	GO:0005794 // GO:0016020 // GO:0016021	Golgi apparatus // membrane // integral to membrane	GO:0050780	dopamine receptor binding	---	---
10352709	Nsl1	7.45303	7.47013	8.15778	8.06686	7.50256	7.47138		GO:0007049 // GO:0007059 // GO:0007067 // GO:0008150 // GO:0051301	cell cycle // chromosome segregation // mitosis // biological_process // cell division	GO:0000776 // GO:0005575 // GO:0005634	kinetochore // cellular_component // nucleus	GO:0003674	molecular_function	---	---
10587639	Nt5e	7.28052	7.61515	9.94606	9.7982	11.8613	11.8924		GO:0006164 // GO:0006196 // GO:0009166 // GO:0046085 // GO:0046086 // GO:0050728	purine nucleotide biosynthetic process // AMP catabolic process // nucleotide catabolic process // adenosine metabolic process // adenosine biosynthetic process // negative regulation of inflammatory response	GO:0005624 // GO:0005886 // GO:0016020 // GO:0031225	membrane fraction // plasma membrane // membrane // anchored to membrane	GO:0000166 // GO:0008198 // GO:0008253 // GO:0008253 // GO:0016787 // GO:0016788 // GO:0046872	nucleotide binding // ferrous iron binding // 5'-nucleotidase activity // 5'-nucleotidase activity // hydrolase activity // hydrolase activity, acting on ester bonds // metal ion binding	---	---
10375234	Nudcd2	10.125	10.1364	9.50968	9.67873	9.37831	9.31194		GO:0008150	biological_process	GO:0005575	cellular_component	GO:0003674	molecular_function	---	---
10359890	Nuf2	7.9071	7.81181	9.02679	9.12293	7.82302	7.55663		GO:0007049 // GO:0007067 // GO:0008608 // GO:0051301	cell cycle // mitosis // attachment of spindle microtubules to kinetochore // cell division	GO:0000775 // GO:0000776 // GO:0005634	chromosome, centromeric region // kinetochore // nucleus	GO:0003674	molecular_function	---	---
10401382	Numb	10.4616	10.4453	9.86896	9.9636	10.3868	10.55		GO:0007275 // GO:0007399 // GO:0007405 // GO:0007409 // GO:0007409 // GO:0021670 // GO:0021849 // GO:0030900 // GO:0034332 // GO:0045664 // GO:0050769 // GO:0050775	multicellular organismal development // nervous system development // neuroblast proliferation // axonogenesis // axonogenesis // lateral ventricle development // neuroblast division in the subventricular zone // forebrain development // adherens junction organization // regulation of neuron differentiation // positive regulation of neurogenesis // positive regulation of dendrite morphogenesis	GO:0005634 // GO:0005737 // GO:0005769 // GO:0016020 // GO:0016323 // GO:0016324 // GO:0019897 // GO:0045177 // GO:0045177	nucleus // cytoplasm // early endosome // membrane // basolateral plasma membrane // apical plasma membrane // extrinsic to plasma membrane // apical part of cell // apical part of cell	GO:0005515 // GO:0008013 // GO:0045294 // GO:0045296	protein binding // beta-catenin binding // alpha-catenin binding // cadherin binding	---	---
10474984	Nusap1	9.66136	9.76793	10.6217	10.6142	8.75059	8.5216		GO:0000070 // GO:0000281 // GO:0007049 // GO:0007067 // GO:0007076 // GO:0040001 // GO:0045840 // GO:0051301	mitotic sister chromatid segregation // cytokinesis after mitosis // cell cycle // mitosis // mitotic chromosome condensation // establishment of mitotic spindle localization // positive regulation of mitosis // cell division	GO:0005634 // GO:0005730 // GO:0005737 // GO:0005856 // GO:0005874 // GO:0005876	nucleus // nucleolus // cytoplasm // cytoskeleton // microtubule // spindle microtubule	GO:0003677 // GO:0008017	DNA binding // microtubule binding	---	---
10405174	Nxnl2	8.79457	8.90381	8.22919	8.16814	8.92001	8.88091		GO:0008150	biological_process	GO:0005575	cellular_component	GO:0003674	molecular_function	---	---
10536401	Nxph1	8.83544	8.90156	9.40076	9.51183	8.83633	8.80729		---	---	GO:0005576	extracellular region	GO:0005102	receptor binding	---	---
10533256	Oas1a	9.78685	9.8414	10.7963	10.6603	9.74264	9.53123		GO:0048525	negative regulation of viral reproduction	---	---	GO:0001730 // GO:0001730 // GO:0003725 // GO:0005515	2'-5'-oligoadenylate synthetase activity // 2'-5'-oligoadenylate synthetase activity // double-stranded RNA binding // protein binding	---	---
10533237	Oas1c	8.42853	8.35616	8.90641	9.09642	8.47377	8.59538		GO:0008150	biological_process	GO:0005575	cellular_component	GO:0001730 // GO:0003725	2'-5'-oligoadenylate synthetase activity // double-stranded RNA binding	---	---
10533246	Oas1g	10.194	10.1848	11.0861	11.057	10.027	9.99726		---	---	---	---	---	---	GenMAPP	mRNA_processing_binding_Reactome
10533213	Oas3	10.9215	10.8305	11.7984	11.6894	10.5285	10.3552		GO:0008150	biological_process	GO:0005575	cellular_component	GO:0003674	molecular_function	---	---
10524631	Oasl1	10.0246	10.0166	10.7904	10.6606	12.0426	12.2023		GO:0008150	biological_process	GO:0005575	cellular_component	GO:0003674 // GO:0016740 // GO:0016779	molecular_function // transferase activity // nucleotidyltransferase activity	---	---
10572591	Ocel1	9.31286	9.12672	9.73629	9.68992	9.68885	9.65283		GO:0008150	biological_process	GO:0005575	cellular_component	GO:0003674	molecular_function	---	---
10413874	Ogdhl	10.9618	10.9395	10.0928	10.2185	10.1552	10.2767		GO:0008150	biological_process	GO:0005575	cellular_component	GO:0003674	molecular_function	---	---
10405063	Ogn	12.2713	12.3197	11.5523	11.6362	12.4506	12.6149		---	---	GO:0005576 // GO:0005578	extracellular region // proteinaceous extracellular matrix	GO:0005515 // GO:0008083	protein binding // growth factor activity	---	---
10486255	Oip5	7.19807	7.21037	7.81329	7.83024	7.23869	7.15645		GO:0007049 // GO:0007067 // GO:0008150 // GO:0051301	cell cycle // mitosis // biological_process // cell division	GO:0000775 // GO:0000785 // GO:0005634 // GO:0005634 // GO:0010369 // GO:0015030	chromosome, centromeric region // chromatin // nucleus // nucleus // chromocenter // Cajal body	GO:0005515	protein binding	---	---
10351491	Olfml2b	8.73902	8.65246	9.58194	9.50694	12.3058	12.3348		GO:0030198	extracellular matrix organization	GO:0005576 // GO:0016020 // GO:0031012	extracellular region // membrane // extracellular matrix	GO:0042803 // GO:0050840	protein homodimerization activity // extracellular matrix binding	---	---
10500808	Olfml3	10.4761	10.3136	11.2446	11.0816	11.676	11.5731		GO:0007275 // GO:0008150	multicellular organismal development // biological_process	GO:0005575 // GO:0005576	cellular_component // extracellular region	GO:0003674	molecular_function	---	---
10385770	Olfr1372-ps1	6.55871	6.18468	7.61801	7.4708	8.07051	8.18969		---	---	---	---	---	---	---	---
10584458	Olfr920	7.98398	7.6438	6.77597	6.63914	6.9974	6.93418		GO:0007165 // GO:0007186 // GO:0007608	signal transduction // G-protein coupled receptor protein signaling pathway // sensory perception of smell	GO:0016021	integral to membrane	GO:0004871 // GO:0004872 // GO:0004930 // GO:0004984	signal transducer activity // receptor activity // G-protein coupled receptor activity // olfactory receptor activity	---	---
10548385	Olr1	12.4954	12.445	11.3175	11.2761	12.4424	12.5071		GO:0006954 // GO:0007155 // GO:0007159 // GO:0008219 // GO:0042157	inflammatory response // cell adhesion // leukocyte cell-cell adhesion // cell death // lipoprotein metabolic process	GO:0005576 // GO:0005886 // GO:0016020 // GO:0016021 // GO:0019897	extracellular region // plasma membrane // membrane // integral to membrane // extrinsic to plasma membrane	GO:0004872 // GO:0005041 // GO:0005488 // GO:0005515 // GO:0005529	receptor activity // low-density lipoprotein receptor activity // binding // protein binding // sugar binding	---	---
10605884	Ophn1	8.63334	8.43661	8.05424	7.96264	8.57746	8.66805		GO:0006897 // GO:0007165 // GO:0007399 // GO:0030036	endocytosis // signal transduction // nervous system development // actin cytoskeleton organization	GO:0005622 // GO:0015629 // GO:0030054 // GO:0042995 // GO:0045202	intracellular // actin cytoskeleton // cell junction // cell projection // synapse	GO:0003779 // GO:0005096	actin binding // GTPase activator activity	---	---
10344653	Oprk1	7.79357	7.69874	8.75095	8.88835	6.48146	6.6149		GO:0007165 // GO:0007186	signal transduction // G-protein coupled receptor protein signaling pathway	GO:0005886 // GO:0016020 // GO:0016021	plasma membrane // membrane // integral to membrane	GO:0004871 // GO:0004872 // GO:0004930 // GO:0004985 // GO:0004987	signal transducer activity // receptor activity // G-protein coupled receptor activity // opioid receptor activity // kappa-opioid receptor activity	---	---
10534570	Orai2	10.9028	10.8596	10.3319	10.4402	10.6751	10.6049		---	---	GO:0016020 // GO:0016021	membrane // integral to membrane	---	---	---	---
10473058	Osbpl6	8.58012	8.28607	7.87183	7.79417	7.24847	7.32995		GO:0006810 // GO:0006869 // GO:0008150 // GO:0008202	transport // lipid transport // biological_process // steroid metabolic process	GO:0005575	cellular_component	GO:0003674	molecular_function	---	---
10419532	Osgep	10.071	10.1918	9.46278	9.50907	9.90736	10.131		GO:0006508 // GO:0008150	proteolysis // biological_process	GO:0005575	cellular_component	GO:0003674 // GO:0004175 // GO:0004222 // GO:0008233 // GO:0008237 // GO:0008270 // GO:0016787 // GO:0046872	molecular_function // endopeptidase activity // metalloendopeptidase activity // peptidase activity // metallopeptidase activity // zinc ion binding // hydrolase activity // metal ion binding	---	---
10469571	Otud1	8.40743	8.39151	9.09885	9.24486	7.97905	8.08424		GO:0008150	biological_process	GO:0005575	cellular_component	GO:0003674	molecular_function	---	---
10419744	Oxa1l	7.40913	7.27814	8.01788	7.81303	7.46002	7.44745		GO:0008150 // GO:0051205	biological_process // protein insertion into membrane	GO:0005739 // GO:0005743 // GO:0016020 // GO:0016021	mitochondrion // mitochondrial inner membrane // membrane // integral to membrane	GO:0003674	molecular_function	---	---
10413826	Oxnad1	10.1197	10.0129	9.4206	9.51834	10.0662	9.96775		GO:0008150 // GO:0055114	biological_process // oxidation reduction	GO:0005739	mitochondrion	GO:0003674 // GO:0016491	molecular_function // oxidoreductase activity	---	---
10492330	P2ry1	7.52043	7.53219	8.13687	8.1631	7.76847	7.65083		GO:0007165 // GO:0007186 // GO:0007204 // GO:0009612 // GO:0010700 // GO:0019233 // GO:0042312 // GO:0042755 // GO:0043270 // GO:0043270 // GO:0046887 // GO:0060406	signal transduction // G-protein coupled receptor protein signaling pathway // elevation of cytosolic calcium ion concentration // response to mechanical stimulus // negative regulation of norepinephrine secretion // sensory perception of pain // regulation of vasodilation // eating behavior // positive regulation of ion transport // positive regulation of ion transport // positive regulation of …	GO:0005739 // GO:0005886 // GO:0016020 // GO:0016021 // GO:0016323 // GO:0016324	mitochondrion // plasma membrane // membrane // integral to membrane // basolateral plasma membrane // apical plasma membrane	GO:0004871 // GO:0004872 // GO:0004930 // GO:0005524 // GO:0043531 // GO:0045028	signal transducer activity // receptor activity // G-protein coupled receptor activity // ATP binding // ADP binding // purinergic nucleotide receptor activity, G-protein coupled	GenMAPP // GenMAPP	GPCRDB_Class_A_Rhodopsin-like // Nucleotide_GPCRs
10565962	P2ry2	9.07203	8.91641	9.62833	9.72467	8.50987	8.53217		GO:0007165 // GO:0007186 // GO:0007204 // GO:0010976 // GO:0014911 // GO:0019233 // GO:0030279 // GO:0032308 // GO:0032722 // GO:0042312 // GO:0060406	signal transduction // G-protein coupled receptor protein signaling pathway // elevation of cytosolic calcium ion concentration // positive regulation of neuron projection development // positive regulation of smooth muscle cell migration // sensory perception of pain // negative regulation of ossification // positive regulation of prostaglandin secretion // positive regulation of chemokine produ…	GO:0005739 // GO:0005764 // GO:0005769 // GO:0005886 // GO:0016020 // GO:0016021 // GO:0016323 // GO:0016324	mitochondrion // lysosome // early endosome // plasma membrane // membrane // integral to membrane // basolateral plasma membrane // apical plasma membrane	GO:0004871 // GO:0004872 // GO:0004930 // GO:0005524 // GO:0045028 // GO:0045030	signal transducer activity // receptor activity // G-protein coupled receptor activity // ATP binding // purinergic nucleotide receptor activity, G-protein coupled // UTP-activated nucleotide receptor activity	GenMAPP // GenMAPP	GPCRDB_Class_A_Rhodopsin-like // Nucleotide_GPCRs
10555323	P4ha3	9.77342	9.70153	11.2382	11.3036	7.67963	7.47316		GO:0008150 // GO:0055114	biological_process // oxidation reduction	GO:0005575 // GO:0005783	cellular_component // endoplasmic reticulum	GO:0004656 // GO:0005488 // GO:0005506 // GO:0016491 // GO:0016702 // GO:0016705 // GO:0031418 // GO:0046872	procollagen-proline 4-dioxygenase activity // binding // iron ion binding // oxidoreductase activity // oxidoreductase activity, acting on single donors with incorporation of molecular oxygen, incorporation of two atoms of oxygen // oxidoreductase activity, acting on paired donors, with incorporation or reduction of molecular oxygen // L-ascorbic acid binding // metal ion binding	---	---
10415119	Pabpn1	11.7894	11.8283	11.1306	11.4712	11.5349	11.5478		GO:0006378 // GO:0006397	mRNA polyadenylation // mRNA processing	GO:0005634 // GO:0005737	nucleus // cytoplasm	GO:0000166 // GO:0003676 // GO:0003723 // GO:0008143	nucleotide binding // nucleic acid binding // RNA binding // poly(A) RNA binding	---	---
10551496	Paf1	11.1386	11.2878	10.5075	10.9086	10.6496	10.6885		GO:0006350 // GO:0008150 // GO:0045449	transcription // biological_process // regulation of transcription	GO:0005575 // GO:0005634	cellular_component // nucleus	GO:0003674	molecular_function	---	---
10497237	Pag1	8.51023	8.5082	7.80089	7.94574	8.58118	8.49986		GO:0050863 // GO:0050868	regulation of T cell activation // negative regulation of T cell activation	GO:0005886 // GO:0016020 // GO:0016021 // GO:0045121	plasma membrane // membrane // integral to membrane // membrane raft	GO:0005515	protein binding	---	---
10474793	Pak6	7.73382	7.78134	8.2031	8.45467	7.46811	7.54762		GO:0006468 // GO:0008150	protein amino acid phosphorylation // biological_process	GO:0005575	cellular_component	GO:0000166 // GO:0003674 // GO:0004672 // GO:0004674 // GO:0005524 // GO:0016301 // GO:0016740	nucleotide binding // molecular_function // protein kinase activity // protein serine/threonine kinase activity // ATP binding // kinase activity // transferase activity	---	---
10474129	Pamr1	8.54914	8.53082	7.4724	7.64681	8.88838	9.09015		GO:0006508	proteolysis	GO:0005576	extracellular region	GO:0003824 // GO:0004252	catalytic activity // serine-type endopeptidase activity	---	---
10375216	Pank3	9.94611	9.98544	9.29226	9.63385	9.61	9.48592		GO:0008150 // GO:0015937	biological_process // coenzyme A biosynthetic process	GO:0005575 // GO:0005737	cellular_component // cytoplasm	GO:0000166 // GO:0003674 // GO:0004594 // GO:0005524 // GO:0016301 // GO:0016740	nucleotide binding // molecular_function // pantothenate kinase activity // ATP binding // kinase activity // transferase activity	---	---
10505489	Pappa	7.72143	7.63072	8.40582	8.12549	7.21041	7.42063		GO:0030154 // GO:0051384	cell differentiation // response to glucocorticoid stimulus	GO:0005576 // GO:0005615 // GO:0016020	extracellular region // extracellular space // membrane	GO:0004175 // GO:0008233 // GO:0008237 // GO:0016787 // GO:0046872	endopeptidase activity // peptidase activity // metallopeptidase activity // hydrolase activity // metal ion binding	---	---
10462507	Papss2	10.54	10.4957	11.2727	11.2151	11.1764	11.1209		GO:0000103 // GO:0007596 // GO:0060348	sulfate assimilation // blood coagulation // bone development	---	---	GO:0000166 // GO:0003824 // GO:0004020 // GO:0004781 // GO:0005524 // GO:0016301 // GO:0016740 // GO:0016772 // GO:0016779	nucleotide binding // catalytic activity // adenylylsulfate kinase activity // sulfate adenylyltransferase (ATP) activity // ATP binding // kinase activity // transferase activity // transferase activity, transferring phosphorus-containing groups // nucleotidyltransferase activity	---	---
10346838	Pard3b	7.99433	8.01795	8.65061	8.4737	8.54132	8.4231		GO:0007049 // GO:0008150 // GO:0051301	cell cycle // biological_process // cell division	GO:0005575 // GO:0005923 // GO:0016020 // GO:0030054	cellular_component // tight junction // membrane // cell junction	GO:0003674 // GO:0005515	molecular_function // protein binding	---	---
10478907	Pard6b	10.2072	10.1756	9.70339	9.60822	10.567	10.5338		GO:0007049 // GO:0051301	cell cycle // cell division	GO:0005634 // GO:0005737 // GO:0005886 // GO:0005923 // GO:0005938 // GO:0016020 // GO:0030054 // GO:0045177	nucleus // cytoplasm // plasma membrane // tight junction // cell cortex // membrane // cell junction // apical part of cell	GO:0005515	protein binding	---	---
10413853	Parg	10.086	10.0634	9.4557	9.58517	9.24859	9.45902		GO:0005975 // GO:0006974 // GO:0016045 // GO:0045739	carbohydrate metabolic process // response to DNA damage stimulus // detection of bacterium // positive regulation of DNA repair	GO:0000785 // GO:0005625 // GO:0005634 // GO:0005634 // GO:0005792 // GO:0005829	chromatin // soluble fraction // nucleus // nucleus // microsome // cytosol	GO:0003682 // GO:0004649 // GO:0004649 // GO:0016787	chromatin binding // poly(ADP-ribose) glycohydrolase activity // poly(ADP-ribose) glycohydrolase activity // hydrolase activity	---	---
10523190	Parm1	11.5841	11.4756	12.5902	12.5162	12.063	12.0041		GO:0008150	biological_process	GO:0005575 // GO:0005768 // GO:0005794 // GO:0005886 // GO:0016020 // GO:0016021	cellular_component // endosome // Golgi apparatus // plasma membrane // membrane // integral to membrane	GO:0003674	molecular_function	---	---
10439249	Parp14	9.69884	9.71353	10.2273	10.3823	8.65716	8.66711		GO:0006350 // GO:0045449	transcription // regulation of transcription	GO:0005634 // GO:0005737	nucleus // cytoplasm	GO:0003676 // GO:0003950 // GO:0005515 // GO:0016740 // GO:0016757	nucleic acid binding // NAD+ ADP-ribosyltransferase activity // protein binding // transferase activity // transferase activity, transferring glycosyl groups	---	---
10425852	Parvb	7.75127	7.71846	10.5345	10.5417	7.26511	7.13171		GO:0007155	cell adhesion	GO:0005737 // GO:0005856 // GO:0005886 // GO:0016020 // GO:0030054	cytoplasm // cytoskeleton // plasma membrane // membrane // cell junction	GO:0003779 // GO:0005515	actin binding // protein binding	---	---
[truncated: 473 more rows]

## Sheet: Sheet1
Probe Set ID	Gene Symbol	mRNA Accession	mRna - Description	Control A	Control B	Delx4 A	Delx4 B	R899X A	R899X B	Delx4 Change	R899X Change	Both >1.4	Delx4>1.4		GO Biological Process ID	GO Biological Process Term	GO Cellular Component ID	GO Cellular Component Term	GO Molecular Function ID	GO Molecular Function Term	Pathway Source	Pathway Name
[truncated: 2,052 more rows]
