# Supplementary material for: Physiologic and molecular consequences of endothelial Bmpr2 mutation
Source: Respir Res. 2011 Jun 22;12(1):84. doi: 10.1186/1465-9921-12-84 (PMC3141420; doi:10.1186/1465-9921-12-84)
Supplement: Additional file 4 — Table S2. Genes differentially expressed in pulmonary microvascular endothelial cells expressing the Bmpr2R899X mutation as compared to controls. [file 1465-9921-12-84-S4.XLS]

## Sheet: Sheet1
Probe Set ID	Gene Symbol	Control A	Control B	Delx4 A	Delx4 B	R899X A	R899X B		GO Biological Process ID	GO Biological Process Term	GO Cellular Component ID	GO Cellular Component Term	GO Molecular Function ID	GO Molecular Function Term	Pathway Source	Pathway Name
10432986	Aaas	12.7636	12.7217	12.8341	12.6638	12.01	11.9797		GO:0006913 // GO:0007612 // GO:0009566	nucleocytoplasmic transport // learning // fertilization	GO:0005643	nuclear pore	GO:0003674	molecular_function	---	---
10530787	Aasdh	7.77949	7.72503	7.68987	7.59757	8.51217	8.37069		GO:0006629 // GO:0006631 // GO:0008150 // GO:0008152 // GO:0055114	lipid metabolic process // fatty acid metabolic process // biological_process // metabolic process // oxidation reduction	GO:0005575	cellular_component	GO:0000036 // GO:0000166 // GO:0003674 // GO:0003824 // GO:0004043 // GO:0005524 // GO:0016491 // GO:0016874 // GO:0031177 // GO:0048037	acyl carrier activity // nucleotide binding // molecular_function // catalytic activity // L-aminoadipate-semialdehyde dehydrogenase activity // ATP binding // oxidoreductase activity // ligase activity // phosphopantetheine binding // cofactor binding	---	---
10543785	AB041803	9.28321	9.12588	8.59395	8.65826	9.92702	9.91808		GO:0008150	biological_process	GO:0005575	cellular_component	GO:0003674	molecular_function	---	---
10433445	Abat	11.6251	11.6086	11.2193	11.3453	9.98183	9.96629		GO:0001666 // GO:0007620 // GO:0007626 // GO:0009448 // GO:0010039 // GO:0035094 // GO:0042135 // GO:0042220 // GO:0042493 // GO:0045471 // GO:0045776 // GO:0048148	response to hypoxia // copulation // locomotory behavior // gamma-aminobutyric acid metabolic process // response to iron ion // response to nicotine // neurotransmitter catabolic process // response to cocaine // response to drug // response to ethanol // negative regulation of blood pressure // behavioral response to cocaine	GO:0005739 // GO:0005739 // GO:0019717	mitochondrion // mitochondrion // synaptosome	GO:0003824 // GO:0003867 // GO:0008483 // GO:0016740 // GO:0030170 // GO:0047298	catalytic activity // 4-aminobutyrate transaminase activity // transaminase activity // transferase activity // pyridoxal phosphate binding // (S)-3-amino-2-methylpropionate transaminase activity	---	---
10512949	Abca1	11.74	11.7317	11.8707	11.8824	10.8568	10.889		GO:0002790 // GO:0006497 // GO:0006810 // GO:0006911 // GO:0008203 // GO:0010875 // GO:0015914 // GO:0030301 // GO:0033344 // GO:0033344 // GO:0033700 // GO:0033700 // GO:0042157 // GO:0042158 // GO:0042158 // GO:0043691 // GO:0045332 // GO:0055099	peptide secretion // protein amino acid lipidation // transport // phagocytosis, engulfment // cholesterol metabolic process // positive regulation of cholesterol efflux // phospholipid transport // cholesterol transport // cholesterol efflux // cholesterol efflux // phospholipid efflux // phospholipid efflux // lipoprotein metabolic process // lipoprotein biosynthetic process // lipoprotein bios…	GO:0005794 // GO:0005886 // GO:0005886 // GO:0005887 // GO:0005901 // GO:0016020 // GO:0016021 // GO:0043231	Golgi apparatus // plasma membrane // plasma membrane // integral to plasma membrane // caveola // membrane // integral to membrane // intracellular membrane-bounded organelle	GO:0000166 // GO:0005515 // GO:0005515 // GO:0005524 // GO:0005548 // GO:0005548 // GO:0008035 // GO:0008509 // GO:0016887 // GO:0017111 // GO:0017127 // GO:0017127 // GO:0042626 // GO:0070653	nucleotide binding // protein binding // protein binding // ATP binding // phospholipid transporter activity // phospholipid transporter activity // high-density lipoprotein binding // anion transmembrane transporter activity // ATPase activity // nucleoside-triphosphatase activity // cholesterol transporter activity // cholesterol transporter activity // ATPase activity, coupled to transmembrane…	GenMAPP	Statin_Pathway_PharmGKB
10392601	Abca6	6.95163	6.99537	6.5627	6.44404	7.68166	7.61686		GO:0006810 // GO:0008150	transport // biological_process	GO:0005575 // GO:0016020 // GO:0016021	cellular_component // membrane // integral to membrane	GO:0000166 // GO:0003674 // GO:0005524 // GO:0016887 // GO:0017111	nucleotide binding // molecular_function // ATP binding // ATPase activity // nucleoside-triphosphatase activity	---	---
10364601	Abca7	9.48698	9.36527	9.05778	9.11808	8.73225	8.80053		GO:0006810 // GO:0006909 // GO:0033700	transport // phagocytosis // phospholipid efflux	GO:0005622 // GO:0005768 // GO:0005794 // GO:0005886 // GO:0016020 // GO:0016021 // GO:0016324	intracellular // endosome // Golgi apparatus // plasma membrane // membrane // integral to membrane // apical plasma membrane	GO:0000166 // GO:0005524 // GO:0005548 // GO:0016887 // GO:0017111	nucleotide binding // ATP binding // phospholipid transporter activity // ATPase activity // nucleoside-triphosphatase activity	---	---
10392560	Abca9	8.32376	8.28739	8.52635	8.57586	8.89583	8.96554		GO:0006810 // GO:0008150	transport // biological_process	GO:0005739 // GO:0016020 // GO:0016021	mitochondrion // membrane // integral to membrane	GO:0000166 // GO:0003674 // GO:0005524 // GO:0016887 // GO:0017111	nucleotide binding // molecular_function // ATP binding // ATPase activity // nucleoside-triphosphatase activity	---	---
10519555	Abcb1b	11.6351	11.642	10.3886	10.5252	10.858	10.8798		GO:0006810 // GO:0014045 // GO:0015893 // GO:0042493 // GO:0055085	transport // establishment of endothelial blood-brain barrier // drug transport // response to drug // transmembrane transport	GO:0000139 // GO:0005739 // GO:0016020 // GO:0016021 // GO:0016324 // GO:0046581	Golgi membrane // mitochondrion // membrane // integral to membrane // apical plasma membrane // intercellular canaliculus	GO:0000166 // GO:0005215 // GO:0005515 // GO:0005524 // GO:0008559 // GO:0015238 // GO:0016787 // GO:0016887 // GO:0017111 // GO:0042626	nucleotide binding // transporter activity // protein binding // ATP binding // xenobiotic-transporting ATPase activity // drug transmembrane transporter activity // hydrolase activity // ATPase activity // nucleoside-triphosphatase activity // ATPase activity, coupled to transmembrane movement of substances	---	---
10520154	Abcb8	8.8598	8.72526	8.6839	8.71914	9.26953	9.35644		GO:0006810 // GO:0008150 // GO:0055085	transport // biological_process // transmembrane transport	GO:0005739 // GO:0005743 // GO:0016020 // GO:0016021	mitochondrion // mitochondrial inner membrane // membrane // integral to membrane	GO:0000166 // GO:0003674 // GO:0005524 // GO:0016887 // GO:0017111 // GO:0042626	nucleotide binding // molecular_function // ATP binding // ATPase activity // nucleoside-triphosphatase activity // ATPase activity, coupled to transmembrane movement of substances	---	---
10433735	Abcc1	10.8825	10.8197	10.66	10.7776	10.2274	10.285		GO:0006810 // GO:0006855 // GO:0006979 // GO:0015911 // GO:0030335 // GO:0033700 // GO:0034775 // GO:0042493 // GO:0042908 // GO:0043215 // GO:0043526 // GO:0046618 // GO:0055085 // GO:0060326	transport // drug transmembrane transport // response to oxidative stress // plasma membrane long-chain fatty acid transport // positive regulation of cell migration // phospholipid efflux // glutathione transmembrane transport // response to drug // xenobiotic transport // daunorubicin transport // neuroprotection // drug export // transmembrane transport // cell chemotaxis	GO:0005737 // GO:0005886 // GO:0005887 // GO:0005887 // GO:0016020 // GO:0016021 // GO:0016323	cytoplasm // plasma membrane // integral to plasma membrane // integral to plasma membrane // membrane // integral to membrane // basolateral plasma membrane	GO:0000166 // GO:0005215 // GO:0005324 // GO:0005524 // GO:0008559 // GO:0015431 // GO:0015562 // GO:0016787 // GO:0016887 // GO:0017111 // GO:0034040 // GO:0034634 // GO:0042626 // GO:0046624	nucleotide binding // transporter activity // long-chain fatty acid transporter activity // ATP binding // xenobiotic-transporting ATPase activity // glutathione S-conjugate-exporting ATPase activity // efflux transmembrane transporter activity // hydrolase activity // ATPase activity // nucleoside-triphosphatase activity // lipid-transporting ATPase activity // glutathione transmembrane transpor…	GenMAPP	Irinotecan_pathway_PharmGKB
10389894	Abcc3	8.86812	8.73343	9.41343	9.58227	7.99236	8.08144		GO:0006810 // GO:0006855 // GO:0015722 // GO:0015893 // GO:0055085	transport // drug transmembrane transport // canalicular bile acid transport // drug transport // transmembrane transport	GO:0005887 // GO:0016020 // GO:0016021 // GO:0016323	integral to plasma membrane // membrane // integral to membrane // basolateral plasma membrane	GO:0000166 // GO:0005215 // GO:0005524 // GO:0008559 // GO:0015238 // GO:0015432 // GO:0016887 // GO:0017111 // GO:0042626	nucleotide binding // transporter activity // ATP binding // xenobiotic-transporting ATPase activity // drug transmembrane transporter activity // bile acid-exporting ATPase activity // ATPase activity // nucleoside-triphosphatase activity // ATPase activity, coupled to transmembrane movement of substances	---	---
10422280	Abcc4	9.25195	9.30247	9.08165	9.16504	8.40038	8.53991		GO:0006855 // GO:0048661	drug transmembrane transport // positive regulation of smooth muscle cell proliferation	GO:0005624 // GO:0005886 // GO:0016323 // GO:0031088	membrane fraction // plasma membrane // basolateral plasma membrane // platelet dense granule membrane	GO:0000166 // GO:0005524	nucleotide binding // ATP binding	---	---
10600235	Abcd1	9.31778	9.11908	9.58069	9.12702	9.88963	9.90743		GO:0006810	transport	GO:0005739 // GO:0005777 // GO:0005778 // GO:0016020 // GO:0016021	mitochondrion // peroxisome // peroxisomal membrane // membrane // integral to membrane	GO:0000166 // GO:0005515 // GO:0005524 // GO:0016887 // GO:0017111	nucleotide binding // protein binding // ATP binding // ATPase activity // nucleoside-triphosphatase activity	GenMAPP	GPCRDB_Class_A_Rhodopsin-like
10450648	Abcf1	10.7348	10.6849	10.0311	10.4194	9.92692	9.91452		GO:0008150	biological_process	GO:0005840	ribosome	GO:0000166 // GO:0005524 // GO:0016887 // GO:0017111 // GO:0043023 // GO:0043024	nucleotide binding // ATP binding // ATPase activity // nucleoside-triphosphatase activity // ribosomal large subunit binding // ribosomal small subunit binding	---	---
10457475	Abhd3	7.61594	7.49364	7.97726	7.88938	8.33924	8.2624		GO:0008150	biological_process	GO:0005575 // GO:0016020 // GO:0016021	cellular_component // membrane // integral to membrane	GO:0003674 // GO:0004091 // GO:0016787	molecular_function // carboxylesterase activity // hydrolase activity	---	---
10415021	Abhd4	12.7732	12.8148	12.4352	12.4991	12.1594	12.2282		GO:0016042	lipid catabolic process	---	---	GO:0016787	hydrolase activity	---	---
10412607	Abhd6	9.40483	9.28256	9.42472	9.25	9.82602	10.0795		GO:0008150	biological_process	GO:0005575 // GO:0016020 // GO:0016021	cellular_component // membrane // integral to membrane	GO:0003674 // GO:0003824 // GO:0016787 // GO:0047372	molecular_function // catalytic activity // hydrolase activity // acylglycerol lipase activity	---	---
10350823	Abl2	9.94524	9.97033	9.66783	9.86348	9.41637	9.44319		GO:0006468 // GO:0007015 // GO:0007155 // GO:0007165 // GO:0018108 // GO:0030036 // GO:0051017	protein amino acid phosphorylation // actin filament organization // cell adhesion // signal transduction // peptidyl-tyrosine phosphorylation // actin cytoskeleton organization // actin filament bundle assembly	GO:0005737 // GO:0005856 // GO:0015629 // GO:0016023	cytoplasm // cytoskeleton // actin cytoskeleton // cytoplasmic membrane-bounded vesicle	GO:0000166 // GO:0000287 // GO:0004672 // GO:0004713 // GO:0004715 // GO:0005515 // GO:0005524 // GO:0016301 // GO:0016740 // GO:0030145 // GO:0046872	nucleotide binding // magnesium ion binding // protein kinase activity // protein tyrosine kinase activity // non-membrane spanning protein tyrosine kinase activity // protein binding // ATP binding // kinase activity // transferase activity // manganese ion binding // metal ion binding	---	---
10459262	Ablim3	9.25221	8.98912	9.68465	9.72576	7.88806	7.97192		GO:0007010 // GO:0045944	cytoskeleton organization // positive regulation of transcription from RNA polymerase II promoter	GO:0005575 // GO:0005737	cellular_component // cytoplasm	GO:0003674 // GO:0003779 // GO:0008270 // GO:0046872	molecular_function // actin binding // zinc ion binding // metal ion binding	---	---
10588357	Acad11	11.3073	11.2225	11.1297	11.105	10.1768	10.1628		GO:0008150 // GO:0008152 // GO:0055114	biological_process // metabolic process // oxidation reduction	GO:0005739 // GO:0005777	mitochondrion // peroxisome	GO:0003674 // GO:0003995 // GO:0016491 // GO:0016627 // GO:0050660	molecular_function // acyl-CoA dehydrogenase activity // oxidoreductase activity // oxidoreductase activity, acting on the CH-CH group of donors // FAD binding	---	---
10591947	Acad8	10.07	10.0922	9.41846	9.55896	9.48732	9.51091		GO:0008150 // GO:0008152 // GO:0009083 // GO:0055114	biological_process // metabolic process // branched chain family amino acid catabolic process // oxidation reduction	GO:0005739	mitochondrion	GO:0003674 // GO:0003995 // GO:0016491 // GO:0016627 // GO:0050660	molecular_function // acyl-CoA dehydrogenase activity // oxidoreductase activity // oxidoreductase activity, acting on the CH-CH group of donors // FAD binding	---	---
10491526	Acad9	9.93754	9.99212	9.70393	9.77363	9.21846	9.32067		GO:0008150 // GO:0008152 // GO:0055114	biological_process // metabolic process // oxidation reduction	GO:0005739	mitochondrion	GO:0003674 // GO:0003995 // GO:0016491 // GO:0016627 // GO:0050660	molecular_function // acyl-CoA dehydrogenase activity // oxidoreductase activity // oxidoreductase activity, acting on the CH-CH group of donors // FAD binding	---	---
10532926	Acads	10.009	9.89596	10.0688	10.007	10.5712	10.4672		GO:0006629 // GO:0006631 // GO:0008152 // GO:0055114	lipid metabolic process // fatty acid metabolic process // metabolic process // oxidation reduction	GO:0005739 // GO:0005739	mitochondrion // mitochondrion	GO:0000062 // GO:0003995 // GO:0004085 // GO:0016491 // GO:0016627 // GO:0050660	acyl-CoA binding // acyl-CoA dehydrogenase activity // butyryl-CoA dehydrogenase activity // oxidoreductase activity // oxidoreductase activity, acting on the CH-CH group of donors // FAD binding	GenMAPP // GenMAPP	Fatty_Acid_Degradation // Mitochondrial_fatty_acid_betaoxidation
10387768	Acadvl	10.1825	10.1089	9.68474	9.87507	9.08635	9.01921		GO:0001659 // GO:0006629 // GO:0006631 // GO:0006635 // GO:0008152 // GO:0033539 // GO:0045717 // GO:0046322 // GO:0055114	temperature homeostasis // lipid metabolic process // fatty acid metabolic process // fatty acid beta-oxidation // metabolic process // fatty acid beta-oxidation using acyl-CoA dehydrogenase // negative regulation of fatty acid biosynthetic process // negative regulation of fatty acid oxidation // oxidation reduction	GO:0005739 // GO:0005743 // GO:0016020	mitochondrion // mitochondrial inner membrane // membrane	GO:0003995 // GO:0004466 // GO:0016491 // GO:0016627 // GO:0050660	acyl-CoA dehydrogenase activity // long-chain-acyl-CoA dehydrogenase activity // oxidoreductase activity // oxidoreductase activity, acting on the CH-CH group of donors // FAD binding	GenMAPP // GenMAPP	Fatty_Acid_Degradation // Mitochondrial_fatty_acid_betaoxidation
10438980	Acap2	11.5761	11.5938	11.3157	11.5135	10.7553	10.7633		GO:0030029 // GO:0032312	actin filament-based process // regulation of ARF GTPase activity	GO:0001726	ruffle	GO:0005096 // GO:0008060 // GO:0008270 // GO:0046872	GTPase activator activity // ARF GTPase activator activity // zinc ion binding // metal ion binding	---	---
10469720	Acbd5	9.64428	9.63306	9.03081	9.25993	8.80079	8.78367		GO:0006810 // GO:0008150	transport // biological_process	GO:0005575 // GO:0016020 // GO:0016021	cellular_component // membrane // integral to membrane	GO:0000062 // GO:0003674 // GO:0005488 // GO:0008289	acyl-CoA binding // molecular_function // binding // lipid binding	---	---
10505779	Acer2	9.78924	9.677	9.77636	9.62102	7.72581	7.78409		GO:0006629 // GO:0008150	lipid metabolic process // biological_process	GO:0005575 // GO:0005794 // GO:0016020 // GO:0016021	cellular_component // Golgi apparatus // membrane // integral to membrane	GO:0003674 // GO:0016787 // GO:0017040	molecular_function // hydrolase activity // ceramidase activity	---	---
10397145	Acot2	11.7823	11.6942	11.6099	11.437	12.4743	12.5349		GO:0006629 // GO:0006637 // GO:0006637 // GO:0042760	lipid metabolic process // acyl-CoA metabolic process // acyl-CoA metabolic process // very long-chain fatty acid catabolic process	GO:0005739 // GO:0005739 // GO:0005739	mitochondrion // mitochondrion // mitochondrion	GO:0004091 // GO:0016290 // GO:0016291 // GO:0016291 // GO:0016787 // GO:0016790	carboxylesterase activity // palmitoyl-CoA hydrolase activity // acyl-CoA thioesterase activity // acyl-CoA thioesterase activity // hydrolase activity // thiolester hydrolase activity	---	---
10521391	Acox3	10.2444	10.1597	9.62273	9.77263	9.6009	9.65636		GO:0006629 // GO:0006631 // GO:0006635 // GO:0008152 // GO:0033540 // GO:0055114	lipid metabolic process // fatty acid metabolic process // fatty acid beta-oxidation // metabolic process // fatty acid beta-oxidation using acyl-CoA oxidase // oxidation reduction	GO:0005739 // GO:0005777 // GO:0005782	mitochondrion // peroxisome // peroxisomal matrix	GO:0003995 // GO:0003997 // GO:0005504 // GO:0016402 // GO:0016402 // GO:0016491 // GO:0016627 // GO:0050660	acyl-CoA dehydrogenase activity // acyl-CoA oxidase activity // fatty acid binding // pristanoyl-CoA oxidase activity // pristanoyl-CoA oxidase activity // oxidoreductase activity // oxidoreductase activity, acting on the CH-CH group of donors // FAD binding	---	---
10591739	Acp5	10.1372	9.96445	10.072	10.0368	10.7244	10.6404		GO:0007162 // GO:0016311 // GO:0030335 // GO:0032496 // GO:0032691 // GO:0032695 // GO:0032720 // GO:0032929 // GO:0034097 // GO:0045019 // GO:0045453 // GO:0050728 // GO:0050830 // GO:0060349	negative regulation of cell adhesion // dephosphorylation // positive regulation of cell migration // response to lipopolysaccharide // negative regulation of interleukin-1 beta production // negative regulation of interleukin-12 production // negative regulation of tumor necrosis factor production // negative regulation of superoxide anion generation // response to cytokine stimulus // negative …	GO:0005615 // GO:0005764 // GO:0005764	extracellular space // lysosome // lysosome	GO:0003993 // GO:0003993 // GO:0003993 // GO:0016787 // GO:0046872	acid phosphatase activity // acid phosphatase activity // acid phosphatase activity // hydrolase activity // metal ion binding	---	---
10593723	Acsbg1	7.78346	7.94968	8.11263	8.07296	8.51076	8.48904		GO:0000038 // GO:0001676 // GO:0006629 // GO:0006631 // GO:0008152 // GO:0051384	very long-chain fatty acid metabolic process // long-chain fatty acid metabolic process // lipid metabolic process // fatty acid metabolic process // metabolic process // response to glucocorticoid stimulus	GO:0005737 // GO:0005777 // GO:0005783 // GO:0005792 // GO:0005794 // GO:0031410	cytoplasm // peroxisome // endoplasmic reticulum // microsome // Golgi apparatus // cytoplasmic vesicle	GO:0000166 // GO:0003824 // GO:0004467 // GO:0005524 // GO:0016874 // GO:0031957	nucleotide binding // catalytic activity // long-chain fatty acid-CoA ligase activity // ATP binding // ligase activity // very long-chain fatty acid-CoA ligase activity	---	---
10607089	Acsl4	11.1681	11.2433	11.1299	11.1265	10.6554	10.6091		GO:0006629 // GO:0006631 // GO:0006641 // GO:0008152 // GO:0015908 // GO:0019217 // GO:0060136 // GO:0060996	lipid metabolic process // fatty acid metabolic process // triglyceride metabolic process // metabolic process // fatty acid transport // regulation of fatty acid metabolic process // embryonic process involved in female pregnancy // dendritic spine development	GO:0005739 // GO:0005741 // GO:0005777 // GO:0005783 // GO:0005792 // GO:0016020 // GO:0016021 // GO:0031966 // GO:0043025	mitochondrion // mitochondrial outer membrane // peroxisome // endoplasmic reticulum // microsome // membrane // integral to membrane // mitochondrial membrane // neuronal cell body	GO:0000166 // GO:0003824 // GO:0004467 // GO:0005524 // GO:0016874	nucleotide binding // catalytic activity // long-chain fatty acid-CoA ligase activity // ATP binding // ligase activity	GenMAPP // GenMAPP	Fatty_Acid_Degradation // Mitochondrial_fatty_acid_betaoxidation
10477649	Acss2	9.50196	9.26797	9.14926	9.22524	8.49634	8.49938		GO:0006085 // GO:0008152	acetyl-CoA biosynthetic process // metabolic process	GO:0005737	cytoplasm	GO:0000166 // GO:0003824 // GO:0003987 // GO:0005524 // GO:0016208 // GO:0016874	nucleotide binding // catalytic activity // acetate-CoA ligase activity // ATP binding // AMP binding // ligase activity	---	---
10372208	Acss3	8.46362	8.29284	8.76333	8.64891	6.95358	7.22148		GO:0008150 // GO:0008152	biological_process // metabolic process	GO:0005739	mitochondrion	GO:0000166 // GO:0003674 // GO:0003824 // GO:0003987 // GO:0005524 // GO:0016874	nucleotide binding // molecular_function // catalytic activity // acetate-CoA ligase activity // ATP binding // ligase activity	---	---
10467124	Acta2	11.6497	11.4849	11.8171	11.5392	12.6064	12.5217		GO:0008217 // GO:0014829	regulation of blood pressure // vascular smooth muscle contraction	GO:0005737 // GO:0005856 // GO:0015629 // GO:0015629 // GO:0030485	cytoplasm // cytoskeleton // actin cytoskeleton // actin cytoskeleton // smooth muscle contractile fiber	GO:0000166 // GO:0005515 // GO:0005524	nucleotide binding // protein binding // ATP binding	---	---
10401244	Actn1	13.052	13.0887	13.239	13.1909	12.3776	12.2772		---	---	GO:0001725 // GO:0005634 // GO:0005737 // GO:0005856 // GO:0015629 // GO:0030018 // GO:0030864	stress fiber // nucleus // cytoplasm // cytoskeleton // actin cytoskeleton // Z disc // cortical actin cytoskeleton	GO:0003779 // GO:0005509 // GO:0005515 // GO:0051015	actin binding // calcium ion binding // protein binding // actin filament binding	GenMAPP	Integrin-mediated_cell_adhesion_KEGG
10426999	Acvrl1	9.54761	9.54845	9.53299	9.7894	8.43442	8.73905		GO:0001525 // GO:0001701 // GO:0006468 // GO:0007179 // GO:0007179 // GO:0048514 // GO:0051291	angiogenesis // in utero embryonic development // protein amino acid phosphorylation // transforming growth factor beta receptor signaling pathway // transforming growth factor beta receptor signaling pathway // blood vessel morphogenesis // protein heterooligomerization	GO:0009986 // GO:0016020 // GO:0016021 // GO:0030425 // GO:0043025	cell surface // membrane // integral to membrane // dendrite // neuronal cell body	GO:0000166 // GO:0004672 // GO:0004674 // GO:0004675 // GO:0004702 // GO:0004872 // GO:0005024 // GO:0005025 // GO:0005515 // GO:0005524 // GO:0016301 // GO:0016361 // GO:0016740 // GO:0046332 // GO:0046872	nucleotide binding // protein kinase activity // protein serine/threonine kinase activity // transmembrane receptor protein serine/threonine kinase activity // receptor signaling protein serine/threonine kinase activity // receptor activity // transforming growth factor beta receptor activity // transforming growth factor beta receptor activity, type I // protein binding // ATP binding // kinase …	---	---
10596465	Acy1	9.84923	9.76392	9.49453	9.92531	9.214	9.31548		GO:0006508 // GO:0006520 // GO:0008152	proteolysis // cellular amino acid metabolic process // metabolic process	GO:0005625 // GO:0005737	soluble fraction // cytoplasm	GO:0004046 // GO:0005515 // GO:0008237 // GO:0016787 // GO:0046872	aminoacylase activity // protein binding // metallopeptidase activity // hydrolase activity // metal ion binding	---	---
10375402	Adam19	8.51193	8.39754	8.62366	8.4451	7.88903	7.98977		GO:0006508 // GO:0006509 // GO:0007229 // GO:0007507	proteolysis // membrane protein ectodomain proteolysis // integrin-mediated signaling pathway // heart development	GO:0016020 // GO:0016021	membrane // integral to membrane	GO:0004222 // GO:0008233 // GO:0008237 // GO:0008270 // GO:0016787 // GO:0017124 // GO:0046872	metalloendopeptidase activity // peptidase activity // metallopeptidase activity // zinc ion binding // hydrolase activity // SH3 domain binding // metal ion binding	---	---
10440522	Adamts1	11.6217	11.5513	12.221	12.2598	9.71085	9.83811		GO:0001542 // GO:0001822 // GO:0006508 // GO:0016525 // GO:0060347	ovulation from ovarian follicle // kidney development // proteolysis // negative regulation of angiogenesis // heart trabecula formation	GO:0005576 // GO:0005578 // GO:0005604 // GO:0031012 // GO:0031410	extracellular region // proteinaceous extracellular matrix // basement membrane // extracellular matrix // cytoplasmic vesicle	GO:0004222 // GO:0004222 // GO:0004222 // GO:0005515 // GO:0008201 // GO:0008233 // GO:0008237 // GO:0008270 // GO:0016787 // GO:0046872	metalloendopeptidase activity // metalloendopeptidase activity // metalloendopeptidase activity // protein binding // heparin binding // peptidase activity // metallopeptidase activity // zinc ion binding // hydrolase activity // metal ion binding	---	---
10423109	Adamts12	7.8044	7.90397	8.13679	8.01607	7.23528	7.24013		GO:0006508 // GO:0008150	proteolysis // biological_process	GO:0005575 // GO:0005576 // GO:0005578 // GO:0031012	cellular_component // extracellular region // proteinaceous extracellular matrix // extracellular matrix	GO:0003674 // GO:0004222 // GO:0008233 // GO:0008237 // GO:0008270 // GO:0016787 // GO:0046872	molecular_function // metalloendopeptidase activity // peptidase activity // metallopeptidase activity // zinc ion binding // hydrolase activity // metal ion binding	---	---
10375751	Adamts2	9.62557	9.62416	9.62772	9.62933	8.21881	8.12676		GO:0006508 // GO:0007283 // GO:0030199 // GO:0030324 // GO:0030574 // GO:0043588 // GO:0051605	proteolysis // spermatogenesis // collagen fibril organization // lung development // collagen catabolic process // skin development // protein maturation by peptide bond cleavage	GO:0005576 // GO:0005578 // GO:0031012	extracellular region // proteinaceous extracellular matrix // extracellular matrix	GO:0004222 // GO:0008233 // GO:0008237 // GO:0008270 // GO:0016787 // GO:0046872	metalloendopeptidase activity // peptidase activity // metallopeptidase activity // zinc ion binding // hydrolase activity // metal ion binding	---	---
10440534	Adamts5	11.9671	11.8679	12.5582	12.552	11.1888	11.2295		GO:0006508 // GO:0007229	proteolysis // integrin-mediated signaling pathway	GO:0005576 // GO:0005578 // GO:0031012	extracellular region // proteinaceous extracellular matrix // extracellular matrix	GO:0004222 // GO:0008233 // GO:0008237 // GO:0008270 // GO:0016787 // GO:0046872	metalloendopeptidase activity // peptidase activity // metallopeptidase activity // zinc ion binding // hydrolase activity // metal ion binding	---	---
10546432	Adamts9	10.4771	10.224	9.64381	9.74325	7.41724	7.31114		GO:0006508 // GO:0006508 // GO:0045636 // GO:0048070	proteolysis // proteolysis // positive regulation of melanocyte differentiation // regulation of developmental pigmentation	GO:0005578 // GO:0005615	proteinaceous extracellular matrix // extracellular space	GO:0004175 // GO:0008237	endopeptidase activity // metallopeptidase activity	---	---
10546450	Adamts9	11.206	11.2683	10.5634	10.6495	8.5319	8.28404		GO:0006508 // GO:0006508 // GO:0045636 // GO:0048070	proteolysis // proteolysis // positive regulation of melanocyte differentiation // regulation of developmental pigmentation	GO:0005578 // GO:0005615	proteinaceous extracellular matrix // extracellular space	GO:0004175 // GO:0008237	endopeptidase activity // metallopeptidase activity	---	---
10546454	Adamts9	10.7313	10.7711	10.1585	10.2404	8.22421	8.30677		GO:0006508 // GO:0006508 // GO:0045636 // GO:0048070	proteolysis // proteolysis // positive regulation of melanocyte differentiation // regulation of developmental pigmentation	GO:0005578 // GO:0005615	proteinaceous extracellular matrix // extracellular space	GO:0004175 // GO:0008237	endopeptidase activity // metallopeptidase activity	---	---
10546434	Adamts9	10.812	10.6707	10.2817	10.232	8.67047	8.64642		GO:0006508 // GO:0006508 // GO:0045636 // GO:0048070	proteolysis // proteolysis // positive regulation of melanocyte differentiation // regulation of developmental pigmentation	GO:0005578 // GO:0005615	proteinaceous extracellular matrix // extracellular space	GO:0004175 // GO:0008237	endopeptidase activity // metallopeptidase activity	---	---
10546430	Adamts9	11.3079	11.2509	10.8536	10.7765	9.46227	9.67516		GO:0006508 // GO:0006508 // GO:0045636 // GO:0048070	proteolysis // proteolysis // positive regulation of melanocyte differentiation // regulation of developmental pigmentation	GO:0005578 // GO:0005615	proteinaceous extracellular matrix // extracellular space	GO:0004175 // GO:0008237	endopeptidase activity // metallopeptidase activity	---	---
10546452	Adamts9	10.7923	10.8697	10.3082	10.4215	9.09827	9.27672		GO:0006508 // GO:0006508 // GO:0045636 // GO:0048070	proteolysis // proteolysis // positive regulation of melanocyte differentiation // regulation of developmental pigmentation	GO:0005578 // GO:0005615	proteinaceous extracellular matrix // extracellular space	GO:0004175 // GO:0008237	endopeptidase activity // metallopeptidase activity	---	---
10505717	Adamtsl1	8.10605	8.05224	8.01923	7.9074	7.54855	7.54469		GO:0008150	biological_process	GO:0005575 // GO:0005576 // GO:0005578 // GO:0031012	cellular_component // extracellular region // proteinaceous extracellular matrix // extracellular matrix	GO:0003674 // GO:0004222 // GO:0008237 // GO:0008270	molecular_function // metalloendopeptidase activity // metallopeptidase activity // zinc ion binding	---	---
10516529	Adc	9.97435	9.93409	9.78533	9.88361	8.92526	8.86902		GO:0006591 // GO:0006596	ornithine metabolic process // polyamine biosynthetic process	GO:0005739	mitochondrion	GO:0003824 // GO:0004586 // GO:0005515 // GO:0008792 // GO:0042978	catalytic activity // ornithine decarboxylase activity // protein binding // arginine decarboxylase activity // ornithine decarboxylase activator activity	---	---
10538482	Adcyap1r1	10.5813	10.4598	9.36223	9.80532	7.82931	7.85621		GO:0007165 // GO:0007166 // GO:0007186 // GO:0007202 // GO:0007275 // GO:0007283 // GO:0010524 // GO:0019933 // GO:0030154 // GO:0030819 // GO:0060548 // GO:0060732	signal transduction // cell surface receptor linked signaling pathway // G-protein coupled receptor protein signaling pathway // activation of phospholipase C activity // multicellular organismal development // spermatogenesis // positive regulation of calcium ion transport into cytosol // cAMP-mediated signaling // cell differentiation // positive regulation of cAMP biosynthetic process // negat…	GO:0005737 // GO:0005768 // GO:0005791 // GO:0005886 // GO:0005901 // GO:0005923 // GO:0009986 // GO:0016020 // GO:0016021 // GO:0043005	cytoplasm // endosome // rough endoplasmic reticulum // plasma membrane // caveola // tight junction // cell surface // membrane // integral to membrane // neuron projection	GO:0004871 // GO:0004872 // GO:0004888 // GO:0004930 // GO:0004999 // GO:0005515 // GO:0008179 // GO:0042923	signal transducer activity // receptor activity // transmembrane receptor activity // G-protein coupled receptor activity // vasoactive intestinal polypeptide receptor activity // protein binding // adenylate cyclase binding // neuropeptide binding	GenMAPP	GPCRDB_Class_B_Secretin-like
10496425	Adh7	6.9871	7.01873	7.40522	7.52642	7.71356	7.72296		GO:0006067 // GO:0006068 // GO:0008152 // GO:0042572 // GO:0042572 // GO:0042573 // GO:0055114	ethanol metabolic process // ethanol catabolic process // metabolic process // retinol metabolic process // retinol metabolic process // retinoic acid metabolic process // oxidation reduction	GO:0005622 // GO:0005625 // GO:0005737	intracellular // soluble fraction // cytoplasm	GO:0003824 // GO:0004022 // GO:0004022 // GO:0004022 // GO:0004745 // GO:0005488 // GO:0008270 // GO:0016491 // GO:0019841 // GO:0035276 // GO:0042803 // GO:0046872 // GO:0051287	catalytic activity // alcohol dehydrogenase (NAD) activity // alcohol dehydrogenase (NAD) activity // alcohol dehydrogenase (NAD) activity // retinol dehydrogenase activity // binding // zinc ion binding // oxidoreductase activity // retinol binding // ethanol binding // protein homodimerization activity // metal ion binding // NAD or NADH binding	---	---
10344725	Adhfe1	8.88921	8.6073	9.23254	9.19995	9.6914	9.82604		GO:0008150 // GO:0055114	biological_process // oxidation reduction	GO:0005739	mitochondrion	GO:0003674 // GO:0016491 // GO:0046872 // GO:0047988	molecular_function // oxidoreductase activity // metal ion binding // hydroxyacid-oxoacid transhydrogenase activity	---	---
10413086	Adk	11.1263	11.1481	11.0684	11.2715	10.4948	10.5431		GO:0006166 // GO:0006175 // GO:0042102 // GO:0046085	purine ribonucleoside salvage // dATP biosynthetic process // positive regulation of T cell proliferation // adenosine metabolic process	GO:0005634 // GO:0005829	nucleus // cytosol	GO:0000166 // GO:0004001 // GO:0004001 // GO:0005524 // GO:0016301 // GO:0016740 // GO:0046872	nucleotide binding // adenosine kinase activity // adenosine kinase activity // ATP binding // kinase activity // transferase activity // metal ion binding	---	---
10556297	Adm	9.09437	8.94266	9.54139	9.85281	7.55734	7.42035		GO:0001843 // GO:0007204 // GO:0007507 // GO:0008284 // GO:0008285 // GO:0009611 // GO:0031102 // GO:0032496 // GO:0045768 // GO:0045909 // GO:0048589 // GO:0060670 // GO:0060712	neural tube closure // elevation of cytosolic calcium ion concentration // heart development // positive regulation of cell proliferation // negative regulation of cell proliferation // response to wounding // neuron projection regeneration // response to lipopolysaccharide // positive regulation of anti-apoptosis // positive regulation of vasodilation // developmental growth // branching involve…	GO:0005576 // GO:0005615	extracellular region // extracellular space	GO:0005179	hormone activity	---	---
10426208	Adm2	7.76584	7.92293	7.96269	7.98332	9.09112	9.29095		GO:0007189 // GO:0007586 // GO:0007631 // GO:0045776	activation of adenylate cyclase activity by G-protein signaling pathway // digestion // feeding behavior // negative regulation of blood pressure	GO:0005575 // GO:0005576	cellular_component // extracellular region	GO:0003674 // GO:0005179	molecular_function // hormone activity	---	---
10376832	Adora2b	9.35433	9.37151	8.89838	8.84534	7.72286	7.56882		GO:0002882 // GO:0007165 // GO:0007186 // GO:0007189 // GO:0008284 // GO:0008285 // GO:0010575 // GO:0010701 // GO:0010893 // GO:0030819 // GO:0030819 // GO:0030828 // GO:0031284 // GO:0031668 // GO:0032722 // GO:0032755 // GO:0032966 // GO:0033605 // GO:0043306 // GO:0045765 // GO:0045909 // GO:0060087	positive regulation of chronic inflammatory response to non-antigenic stimulus // signal transduction // G-protein coupled receptor protein signaling pathway // activation of adenylate cyclase activity by G-protein signaling pathway // positive regulation of cell proliferation // negative regulation of cell proliferation // positive regulation vascular endothelial growth factor production // posi…	GO:0005886 // GO:0005886 // GO:0009986 // GO:0016020 // GO:0016021	plasma membrane // plasma membrane // cell surface // membrane // integral to membrane	GO:0001609 // GO:0004871 // GO:0004872 // GO:0004930	adenosine receptor activity, G-protein coupled // signal transducer activity // receptor activity // G-protein coupled receptor activity	GenMAPP // GenMAPP	GPCRDB_Class_A_Rhodopsin-like // Nucleotide_GPCRs
10487886	Adra1d	8.95751	9.01674	8.83619	8.8789	8.41298	8.47922		GO:0001986 // GO:0001994 // GO:0007165 // GO:0007186	negative regulation of the force of heart contraction involved in baroreceptor response to increased systemic arterial blood pressure // norepinephrine-epinephrine vasoconstriction involved in regulation of systemic arterial blood pressure // signal transduction // G-protein coupled receptor protein signaling pathway	GO:0005886 // GO:0016020 // GO:0016021	plasma membrane // membrane // integral to membrane	GO:0004871 // GO:0004872 // GO:0004930 // GO:0004935 // GO:0004937 // GO:0004937	signal transducer activity // receptor activity // G-protein coupled receptor activity // adrenoceptor activity // alpha1-adrenergic receptor activity // alpha1-adrenergic receptor activity	GenMAPP // GenMAPP // GenMAPP	GPCRDB_Class_A_Rhodopsin-like // Monoamine_GPCRs // Calcium_regulation_in_cardiac_cells
10459288	Adrb2	9.09463	8.99991	8.4134	8.69904	7.99502	7.98057		GO:0001993 // GO:0002024 // GO:0002025 // GO:0002025 // GO:0002025 // GO:0002028 // GO:0007165 // GO:0007186 // GO:0007189 // GO:0007189 // GO:0007189 // GO:0008284 // GO:0009409 // GO:0010765 // GO:0030279 // GO:0030501 // GO:0031649 // GO:0040015 // GO:0043065 // GO:0043268 // GO:0045453 // GO:0045823 // GO:0045909 // GO:0045944 // GO:0045986 // GO:0048633 // GO:0050728 // GO:0050873 // GO:0051…	regulation of systemic arterial blood pressure by norepinephrine-epinephrine // diet induced thermogenesis // vasodilation by norepinephrine-epinephrine involved in regulation of systemic arterial blood pressure // vasodilation by norepinephrine-epinephrine involved in regulation of systemic arterial blood pressure // vasodilation by norepinephrine-epinephrine involved in regulation of systemic a…	GO:0005624 // GO:0005624 // GO:0005634 // GO:0005768 // GO:0005792 // GO:0005886 // GO:0005901 // GO:0016020 // GO:0016021 // GO:0016324 // GO:0030424 // GO:0030425 // GO:0042383 // GO:0044424	membrane fraction // membrane fraction // nucleus // endosome // microsome // plasma membrane // caveola // membrane // integral to membrane // apical plasma membrane // axon // dendrite // sarcolemma // intracellular part	GO:0004871 // GO:0004872 // GO:0004930 // GO:0004935 // GO:0004941 // GO:0004941 // GO:0005515 // GO:0008144 // GO:0008179 // GO:0032403 // GO:0035240 // GO:0051379 // GO:0051380	signal transducer activity // receptor activity // G-protein coupled receptor activity // adrenoceptor activity // beta2-adrenergic receptor activity // beta2-adrenergic receptor activity // protein binding // drug binding // adenylate cyclase binding // protein complex binding // dopamine binding // epinephrine binding // norepinephrine binding	GenMAPP // GenMAPP // GenMAPP	GPCRDB_Class_A_Rhodopsin-like // Monoamine_GPCRs // Calcium_regulation_in_cardiac_cells
10554233	Aen	10.344	10.3535	9.85379	10.2127	9.47827	9.55923		GO:0006915 // GO:0006974 // GO:0008150	apoptosis // response to DNA damage stimulus // biological_process	GO:0005575 // GO:0005622 // GO:0005634	cellular_component // intracellular // nucleus	GO:0003674 // GO:0003676 // GO:0004518 // GO:0004527 // GO:0016787	molecular_function // nucleic acid binding // nuclease activity // exonuclease activity // hydrolase activity	---	---
10468668	Afap1l2	10.4008	10.3751	9.91898	10.038	9.66305	9.62061		GO:0008150	biological_process	GO:0005575 // GO:0005737	cellular_component // cytoplasm	GO:0003674	molecular_function	---	---
10576354	Afg3l1	9.99904	9.95806	10.176	10.1811	10.4788	10.4664		GO:0006508 // GO:0008150 // GO:0030163	proteolysis // biological_process // protein catabolic process	GO:0005739 // GO:0016020 // GO:0016021	mitochondrion // membrane // integral to membrane	GO:0000166 // GO:0004222 // GO:0005524 // GO:0008233 // GO:0008237 // GO:0016787 // GO:0017111 // GO:0046872	nucleotide binding // metalloendopeptidase activity // ATP binding // peptidase activity // metallopeptidase activity // hydrolase activity // nucleoside-triphosphatase activity // metal ion binding	GenMAPP	mRNA_processing_binding_Reactome
10473708	Agbl2	8.26692	7.95645	7.92586	7.88068	7.45212	7.37587		GO:0006508	proteolysis	GO:0005737	cytoplasm	GO:0004180 // GO:0004181 // GO:0008233 // GO:0008237 // GO:0008270 // GO:0016787 // GO:0046872	carboxypeptidase activity // metallocarboxypeptidase activity // peptidase activity // metallopeptidase activity // zinc ion binding // hydrolase activity // metal ion binding	---	---
10441740	Agpat4	10.058	9.86779	9.72605	9.82268	9.15942	9.1569		GO:0008150 // GO:0008152 // GO:0008654	biological_process // metabolic process // phospholipid biosynthetic process	GO:0005575 // GO:0016020 // GO:0016021	cellular_component // membrane // integral to membrane	GO:0003674 // GO:0003841 // GO:0008415 // GO:0016740	molecular_function // 1-acylglycerol-3-phosphate O-acyltransferase activity // acyltransferase activity // transferase activity	---	---
10519270	Agrn	11.2278	11.1672	10.8036	10.7021	10.0449	9.98432		GO:0007009 // GO:0007268 // GO:0007268 // GO:0007416 // GO:0007528 // GO:0008582 // GO:0043113 // GO:0043113 // GO:0043113 // GO:0043113 // GO:0045213 // GO:0045944	plasma membrane organization // synaptic transmission // synaptic transmission // synapse assembly // neuromuscular junction development // regulation of synaptic growth at neuromuscular junction // receptor clustering // receptor clustering // receptor clustering // receptor clustering // neurotransmitter receptor metabolic process // positive regulation of transcription from RNA polymerase II p…	GO:0005576 // GO:0005578 // GO:0005604 // GO:0005604 // GO:0005605 // GO:0005615 // GO:0005615 // GO:0009986 // GO:0045202	extracellular region // proteinaceous extracellular matrix // basement membrane // basement membrane // basal lamina // extracellular space // extracellular space // cell surface // synapse	GO:0030548	acetylcholine receptor regulator activity	---	---
10409737	Agtpbp1	10.75	10.7041	10.4774	10.5338	9.85247	9.86175		GO:0006508 // GO:0021702 // GO:0042133 // GO:0050905	proteolysis // cerebellar Purkinje cell differentiation // neurotransmitter metabolic process // neuromuscular process	GO:0005634 // GO:0005737	nucleus // cytoplasm	GO:0004180 // GO:0004181 // GO:0005488 // GO:0008233 // GO:0008237 // GO:0008270 // GO:0016787 // GO:0046872	carboxypeptidase activity // metallocarboxypeptidase activity // binding // peptidase activity // metallopeptidase activity // zinc ion binding // hydrolase activity // metal ion binding	---	---
10404376	Agtr1a	9.11722	9.06602	9.18141	9.02467	7.66001	7.84776		GO:0001568 // GO:0001822 // GO:0001822 // GO:0001991 // GO:0002001 // GO:0002018 // GO:0002019 // GO:0002035 // GO:0006885 // GO:0007165 // GO:0007186 // GO:0007186 // GO:0007200 // GO:0007204 // GO:0042756 // GO:0042756 // GO:0043524 // GO:0043627 // GO:0045777 // GO:0045777 // GO:0045777	blood vessel development // kidney development // kidney development // regulation of systemic arterial blood pressure by circulatory renin-angiotensin // renin secretion into blood stream // renin-angiotensin regulation of aldosterone production // regulation of renal output by angiotensin // brain renin-angiotensin system // regulation of pH // signal transduction // G-protein coupled receptor …	GO:0005737 // GO:0005768 // GO:0005886 // GO:0012505 // GO:0012506 // GO:0016020 // GO:0016021 // GO:0016323 // GO:0030425 // GO:0031968 // GO:0031983	cytoplasm // endosome // plasma membrane // endomembrane system // vesicle membrane // membrane // integral to membrane // basolateral plasma membrane // dendrite // organelle outer membrane // vesicle lumen	GO:0001596 // GO:0001596 // GO:0001965 // GO:0004871 // GO:0004872 // GO:0004930 // GO:0004945 // GO:0005515 // GO:0017046 // GO:0043621	angiotensin type I receptor activity // angiotensin type I receptor activity // G-protein alpha-subunit binding // signal transducer activity // receptor activity // G-protein coupled receptor activity // angiotensin type II receptor activity // protein binding // peptide hormone binding // protein self-association	---	---
10400006	Ahr	9.34546	9.19545	9.45372	9.43245	10.4657	10.5302		GO:0006350 // GO:0006355 // GO:0006366 // GO:0006805 // GO:0006915 // GO:0006950 // GO:0007049 // GO:0007165 // GO:0009410 // GO:0030850 // GO:0045449 // GO:0045893 // GO:0045899 // GO:0048608 // GO:0048732	transcription // regulation of transcription, DNA-dependent // transcription from RNA polymerase II promoter // xenobiotic metabolic process // apoptosis // response to stress // cell cycle // signal transduction // response to xenobiotic stimulus // prostate gland development // regulation of transcription // positive regulation of transcription, DNA-dependent // positive regulation of RNA polym…	GO:0005634 // GO:0005667 // GO:0005737	nucleus // transcription factor complex // cytoplasm	GO:0003677 // GO:0003700 // GO:0003700 // GO:0003700 // GO:0004871 // GO:0004872 // GO:0004879 // GO:0005515 // GO:0030528 // GO:0043565 // GO:0046982	DNA binding // transcription factor activity // transcription factor activity // transcription factor activity // signal transducer activity // receptor activity // ligand-dependent nuclear receptor activity // protein binding // transcription regulator activity // sequence-specific DNA binding // protein heterodimerization activity	---	---
10374621	Ahsa2	10.5173	10.4591	10.2235	10.2372	9.74059	9.75231		GO:0006950 // GO:0008150	response to stress // biological_process	GO:0005575 // GO:0005737	cellular_component // cytoplasm	GO:0001671 // GO:0003674 // GO:0051087	ATPase activator activity // molecular_function // chaperone binding	---	---
10485643	AI314831	7.58098	7.43937	7.51675	7.40317	8.64346	8.73504		GO:0008150	biological_process	GO:0005575	cellular_component	GO:0003674	molecular_function	---	---
10577528	AI316807	10.984	10.9312	11.0755	11.1058	11.5657	11.5679		GO:0008150	biological_process	GO:0005575 // GO:0016020 // GO:0016021	cellular_component // membrane // integral to membrane	GO:0003674	molecular_function	---	---
10512999	AI427809	8.69127	8.53521	9.56986	9.04138	7.72332	7.60779		GO:0008150	biological_process	GO:0005575	cellular_component	GO:0003674	molecular_function	---	---
10566366	AI451617	8.70083	8.8119	8.78719	9.14967	7.86726	7.87887		GO:0008150	biological_process	GO:0005575	cellular_component	GO:0003674 // GO:0046872	molecular_function // metal ion binding	---	---
10512251	AI464131	9.70498	9.41444	8.80705	8.84502	9.05292	8.9847		GO:0005975 // GO:0008150 // GO:0008152	carbohydrate metabolic process // biological_process // metabolic process	GO:0005575 // GO:0016020 // GO:0016021	cellular_component // membrane // integral to membrane	GO:0003674 // GO:0004553 // GO:0016787 // GO:0016798	molecular_function // hydrolase activity, hydrolyzing O-glycosyl compounds // hydrolase activity // hydrolase activity, acting on glycosyl bonds	---	---
10438975	AI480653	9.5469	9.44726	9.39355	9.37521	9.07445	8.9498		GO:0008150	biological_process	GO:0005575 // GO:0016020 // GO:0016021	cellular_component // membrane // integral to membrane	GO:0003674 // GO:0016757	molecular_function // transferase activity, transferring glycosyl groups	---	---
10360377	AI607873	11.0021	10.9495	12.5036	12.5087	10.2752	10.0655		GO:0008150	biological_process	GO:0005575	cellular_component	GO:0003674	molecular_function	---	---
10465673	AI846148	8.69488	8.60759	8.46138	8.46631	9.14773	9.19133		GO:0008150	biological_process	GO:0005575	cellular_component	GO:0003674	molecular_function	---	---
10471247	Aif1l	11.45	11.3784	11.2779	11.0285	10.7669	10.6241		GO:0008150	biological_process	GO:0005737 // GO:0005856 // GO:0005886 // GO:0016020 // GO:0042995 // GO:0043234	cytoplasm // cytoskeleton // plasma membrane // membrane // cell projection // protein complex	GO:0003674 // GO:0003779 // GO:0005509	molecular_function // actin binding // calcium ion binding	---	---
10368947	Aim1	9.72551	9.63362	9.39291	9.48702	8.8636	8.87446		GO:0008150	biological_process	GO:0005575	cellular_component	GO:0003674	molecular_function	---	---
10351867	Aim2	8.29327	8.39065	9.28256	9.12363	10.004	9.94469		---	---	GO:0005634	nucleus	GO:0005515	protein binding	---	---
10441787	Airn	11.315	11.3187	11.0295	10.8883	9.96951	9.83026		GO:0006349	regulation of gene expression by genetic imprinting	---	---	---	---	---	---
10441791	Airn	8.66127	8.91624	8.56748	8.4673	8.217	8.32417		GO:0006349	regulation of gene expression by genetic imprinting	---	---	---	---	---	---
10471474	Ak1	12.2507	12.2394	11.9774	12.1632	11.2802	11.2919		GO:0006139 // GO:0007050 // GO:0046034	nucleobase, nucleoside, nucleotide and nucleic acid metabolic process // cell cycle arrest // ATP metabolic process	GO:0005737 // GO:0005739 // GO:0005886 // GO:0043005 // GO:0048471	cytoplasm // mitochondrion // plasma membrane // neuron projection // perinuclear region of cytoplasm	GO:0000166 // GO:0004017 // GO:0004017 // GO:0005524 // GO:0016301 // GO:0016740 // GO:0019205	nucleotide binding // adenylate kinase activity // adenylate kinase activity // ATP binding // kinase activity // transferase activity // nucleobase, nucleoside, nucleotide kinase activity	---	---
10590830	AK129341	7.56488	7.43914	7.52223	7.60359	8.00523	8.10845		GO:0008150	biological_process	GO:0005575	cellular_component	GO:0003674	molecular_function	---	---
10506269	Ak3l1	7.82318	7.77825	8.0806	8.14365	8.51609	8.39748		GO:0006139	nucleobase, nucleoside, nucleotide and nucleic acid metabolic process	GO:0005739	mitochondrion	GO:0000166 // GO:0004017 // GO:0005524 // GO:0005525 // GO:0016301 // GO:0016740 // GO:0016776 // GO:0019201 // GO:0019205	nucleotide binding // adenylate kinase activity // ATP binding // GTP binding // kinase activity // transferase activity // phosphotransferase activity, phosphate group as acceptor // nucleotide kinase activity // nucleobase, nucleoside, nucleotide kinase activity	---	---
10472923	Ak3l1	8.96118	8.97552	9.76187	9.5469	10.6884	10.6563		GO:0006139	nucleobase, nucleoside, nucleotide and nucleic acid metabolic process	GO:0005739	mitochondrion	GO:0000166 // GO:0004017 // GO:0005524 // GO:0005525 // GO:0016301 // GO:0016740 // GO:0016776 // GO:0019201 // GO:0019205	nucleotide binding // adenylate kinase activity // ATP binding // GTP binding // kinase activity // transferase activity // phosphotransferase activity, phosphate group as acceptor // nucleotide kinase activity // nucleobase, nucleoside, nucleotide kinase activity	---	---
10502863	Ak5	8.47257	8.44112	8.03512	8.2976	9.26763	9.32891		GO:0006139 // GO:0008150 // GO:0046034	nucleobase, nucleoside, nucleotide and nucleic acid metabolic process // biological_process // ATP metabolic process	GO:0005575 // GO:0005737	cellular_component // cytoplasm	GO:0000166 // GO:0003674 // GO:0004017 // GO:0005524 // GO:0016301 // GO:0016740 // GO:0019205	nucleotide binding // molecular_function // adenylate kinase activity // ATP binding // kinase activity // transferase activity // nucleobase, nucleoside, nucleotide kinase activity	---	---
10389701	Akap1	9.75228	9.74254	9.01653	9.34422	8.86358	8.9839		GO:0010614 // GO:0035308 // GO:0051534	negative regulation of cardiac muscle hypertrophy // negative regulation of protein amino acid dephosphorylation // negative regulation of NFAT protein import into nucleus	GO:0005739 // GO:0005741 // GO:0005743 // GO:0005759 // GO:0005783 // GO:0005811 // GO:0016020 // GO:0016021 // GO:0030061 // GO:0031594 // GO:0045211	mitochondrion // mitochondrial outer membrane // mitochondrial inner membrane // mitochondrial matrix // endoplasmic reticulum // lipid particle // membrane // integral to membrane // mitochondrial crista // neuromuscular junction // postsynaptic membrane	GO:0003676 // GO:0003723 // GO:0005515 // GO:0008017 // GO:0019901 // GO:0019903 // GO:0019904 // GO:0030346 // GO:0032947 // GO:0034237 // GO:0048487	nucleic acid binding // RNA binding // protein binding // microtubule binding // protein kinase binding // protein phosphatase binding // protein domain specific binding // protein phosphatase 2B binding // protein complex scaffold // protein kinase A regulatory subunit binding // beta-tubulin binding	---	---
10367634	Akap12	11.7304	11.6704	11.6229	11.7847	10.3089	10.1477		GO:0006605 // GO:0007165 // GO:0007165	protein targeting // signal transduction // signal transduction	GO:0005575 // GO:0005737 // GO:0005856	cellular_component // cytoplasm // cytoskeleton	GO:0005515 // GO:0016301 // GO:0030159	protein binding // kinase activity // receptor signaling complex scaffold activity	GenMAPP	G_Protein_Signaling
10396640	Akap5	9.24272	9.1984	8.82605	8.98577	8.69049	8.54612		GO:0001934 // GO:0010524 // GO:0043267 // GO:0043271 // GO:0043624 // GO:0050775 // GO:0051493 // GO:0051533	positive regulation of protein amino acid phosphorylation // positive regulation of calcium ion transport into cytosol // negative regulation of potassium ion transport // negative regulation of ion transport // cellular protein complex disassembly // positive regulation of dendrite morphogenesis // regulation of cytoskeleton organization // positive regulation of NFAT protein import into nucleus	GO:0005737 // GO:0005886 // GO:0014069 // GO:0016323 // GO:0031527 // GO:0032279 // GO:0032590 // GO:0032591 // GO:0043025 // GO:0043197 // GO:0043198 // GO:0043234 // GO:0048471	cytoplasm // plasma membrane // postsynaptic density // basolateral plasma membrane // filopodium membrane // asymmetric synapse // dendrite membrane // dendritic spine membrane // neuronal cell body // dendritic spine // dendritic shaft // protein complex // perinuclear region of cytoplasm	GO:0001664 // GO:0003779 // GO:0005515 // GO:0019901 // GO:0019904 // GO:0030346 // GO:0032403 // GO:0034237 // GO:0045296 // GO:0050811	G-protein-coupled receptor binding // actin binding // protein binding // protein kinase binding // protein domain specific binding // protein phosphatase 2B binding // protein complex binding // protein kinase A regulatory subunit binding // cadherin binding // GABA receptor binding	---	---
10537157	Akr1b10	11.1841	11.1724	10.9304	10.8934	10.5541	10.5218		GO:0008150	biological_process	GO:0005739	mitochondrion	GO:0003674	molecular_function	---	---
10537146	Akr1b8	12.2743	12.303	12.0458	12.2144	11.423	11.4755		GO:0055114	oxidation reduction	GO:0005737	cytoplasm	GO:0004032 // GO:0016491	aldehyde reductase activity // oxidoreductase activity	---	---
10403291	Akr1c14	7.95929	7.75602	8.16529	8.15429	11.2743	11.2287		GO:0008150	biological_process	GO:0005575	cellular_component	GO:0016229 // GO:0047023	steroid dehydrogenase activity // 3(or 17)-alpha-hydroxysteroid dehydrogenase activity	---	---
10407435	Akr1c18	6.59521	6.43685	6.35309	6.5917	8.89841	8.78685		GO:0006709 // GO:0006709 // GO:0007567 // GO:0042448 // GO:0050810 // GO:0055114	progesterone catabolic process // progesterone catabolic process // parturition // progesterone metabolic process // regulation of steroid biosynthetic process // oxidation reduction	GO:0005625 // GO:0005737 // GO:0005829	soluble fraction // cytoplasm // cytosol	GO:0016491 // GO:0047006 // GO:0047006 // GO:0047006	oxidoreductase activity // 20-alpha-hydroxysteroid dehydrogenase activity // 20-alpha-hydroxysteroid dehydrogenase activity // 20-alpha-hydroxysteroid dehydrogenase activity	---	---
10407467	Akr1e1	9.45908	9.44477	9.07103	9.16781	9.98144	9.91659		GO:0055114	oxidation reduction	GO:0005737	cytoplasm	GO:0016491 // GO:0050571	oxidoreductase activity // 1,5-anhydro-D-fructose reductase activity	---	---
10580537	Aktip	10.3875	10.3684	10.3976	10.5601	10.884	11.0139		GO:0001934 // GO:0006810 // GO:0006915 // GO:0015031 // GO:0032092 // GO:0043687 // GO:0051246	positive regulation of protein amino acid phosphorylation // transport // apoptosis // protein transport // positive regulation of protein binding // post-translational protein modification // regulation of protein metabolic process	GO:0005737 // GO:0005886 // GO:0016020	cytoplasm // plasma membrane // membrane	GO:0005515 // GO:0019787	protein binding // small conjugating protein ligase activity	---	---
10467470	Aldh18a1	11.2985	11.2596	11.3964	11.5864	11.9315	12.0192		GO:0006561 // GO:0008152 // GO:0008652 // GO:0055114	proline biosynthetic process // metabolic process // cellular amino acid biosynthetic process // oxidation reduction	GO:0005737 // GO:0005739 // GO:0005743 // GO:0016020	cytoplasm // mitochondrion // mitochondrial inner membrane // membrane	GO:0000166 // GO:0003824 // GO:0004349 // GO:0004349 // GO:0004350 // GO:0005524 // GO:0016301 // GO:0016491 // GO:0016740	nucleotide binding // catalytic activity // glutamate 5-kinase activity // glutamate 5-kinase activity // glutamate-5-semialdehyde dehydrogenase activity // ATP binding // kinase activity // oxidoreductase activity // transferase activity	---	---
10540034	Aldh1l1	9.06302	9.07246	9.03182	9.49093	8.33575	8.09821		GO:0006730 // GO:0008150 // GO:0008152 // GO:0009058 // GO:0009258 // GO:0055114	one-carbon metabolic process // biological_process // metabolic process // biosynthetic process // 10-formyltetrahydrofolate catabolic process // oxidation reduction	GO:0005737 // GO:0005739 // GO:0043234	cytoplasm // mitochondrion // protein complex	GO:0000036 // GO:0003824 // GO:0004030 // GO:0008168 // GO:0016155 // GO:0016491 // GO:0016742 // GO:0032403 // GO:0048037	acyl carrier activity // catalytic activity // aldehyde dehydrogenase [NAD(P)+] activity // methyltransferase activity // formyltetrahydrofolate dehydrogenase activity // oxidoreductase activity // hydroxymethyl-, formyl- and related transferase activity // protein complex binding // cofactor binding	---	---
10371332	Aldh1l2	8.00759	8.12492	8.08401	8.3469	9.25528	9.31632		GO:0006730 // GO:0008150 // GO:0008152 // GO:0009058 // GO:0009258 // GO:0055114	one-carbon metabolic process // biological_process // metabolic process // biosynthetic process // 10-formyltetrahydrofolate catabolic process // oxidation reduction	GO:0005737 // GO:0005739	cytoplasm // mitochondrion	GO:0000036 // GO:0003674 // GO:0003824 // GO:0008168 // GO:0016155 // GO:0016491 // GO:0016742 // GO:0031177 // GO:0048037	acyl carrier activity // molecular_function // catalytic activity // methyltransferase activity // formyltetrahydrofolate dehydrogenase activity // oxidoreductase activity // hydroxymethyl-, formyl- and related transferase activity // phosphopantetheine binding // cofactor binding	---	---
10533345	Aldh2	12.6809	12.6571	12.1731	12.4627	11.8799	11.7973		GO:0008152 // GO:0055114	metabolic process // oxidation reduction	GO:0005739 // GO:0005739	mitochondrion // mitochondrion	GO:0004029 // GO:0016491 // GO:0042802	aldehyde dehydrogenase (NAD) activity // oxidoreductase activity // identical protein binding	---	---
10464560	Aldh3b1	10.2801	10.1475	10.345	10.3394	11.222	11.1828		GO:0006081 // GO:0008150 // GO:0008152 // GO:0055114	cellular aldehyde metabolic process // biological_process // metabolic process // oxidation reduction	GO:0005575	cellular_component	GO:0003674 // GO:0004030 // GO:0016491	molecular_function // aldehyde dehydrogenase [NAD(P)+] activity // oxidoreductase activity	---	---
10509790	Aldh4a1	10.1407	10.0146	9.96173	9.72037	8.64717	8.73487		GO:0006560 // GO:0006561 // GO:0008152 // GO:0055114	proline metabolic process // proline biosynthetic process // metabolic process // oxidation reduction	GO:0005739 // GO:0005759	mitochondrion // mitochondrial matrix	GO:0003842 // GO:0004029 // GO:0016491	1-pyrroline-5-carboxylate dehydrogenase activity // aldehyde dehydrogenase (NAD) activity // oxidoreductase activity	---	---
10495651	Alg14	9.8197	9.70309	9.92149	9.87284	10.1694	10.3482		GO:0008150	biological_process	GO:0005575 // GO:0005783 // GO:0016020 // GO:0016021	cellular_component // endoplasmic reticulum // membrane // integral to membrane	GO:0003674	molecular_function	---	---
10512847	Alg2	10.1192	10.0202	10.1384	9.99682	10.778	10.9424		GO:0008150 // GO:0009058	biological_process // biosynthetic process	GO:0005575 // GO:0016020 // GO:0016021	cellular_component // membrane // integral to membrane	GO:0003674 // GO:0016740 // GO:0016757	molecular_function // transferase activity // transferase activity, transferring glycosyl groups	---	---
10438517	Alg3	12.032	11.9588	12.2428	11.8935	12.5146	12.5277		GO:0008150	biological_process	GO:0005575 // GO:0005783 // GO:0016020 // GO:0016021	cellular_component // endoplasmic reticulum // membrane // integral to membrane	GO:0003674 // GO:0004584 // GO:0016740 // GO:0016757 // GO:0016758	molecular_function // dolichyl-phosphate-mannose-glycolipid alpha-mannosyltransferase activity // transferase activity // transferase activity, transferring glycosyl groups // transferase activity, transferring hexosyl groups	---	---
10585233	Alg9	9.87352	9.75097	10.1613	10.1497	10.3239	10.3882		GO:0006506 // GO:0008150	GPI anchor biosynthetic process // biological_process	GO:0005575 // GO:0005783 // GO:0016020 // GO:0016021 // GO:0031227	cellular_component // endoplasmic reticulum // membrane // integral to membrane // intrinsic to endoplasmic reticulum membrane	GO:0003674 // GO:0016740 // GO:0016757	molecular_function // transferase activity // transferase activity, transferring glycosyl groups	---	---
10582925	Alkbh8	8.8177	8.78683	8.68458	8.58518	8.21932	8.2045		GO:0008150 // GO:0008152	biological_process // metabolic process	GO:0005575	cellular_component	GO:0000166 // GO:0003674 // GO:0003676 // GO:0003723 // GO:0008168 // GO:0016491	nucleotide binding // molecular_function // nucleic acid binding // RNA binding // methyltransferase activity // oxidoreductase activity	GenMAPP	mRNA_processing_binding_Reactome
10547153	Alox5	9.23345	9.08936	9.04816	8.82744	7.77023	7.2649		GO:0002540 // GO:0006691 // GO:0006954 // GO:0019369 // GO:0019370 // GO:0019370 // GO:0019372 // GO:0045907 // GO:0055114	leukotriene production involved in inflammatory response // leukotriene metabolic process // inflammatory response // arachidonic acid metabolic process // leukotriene biosynthetic process // leukotriene biosynthetic process // lipoxygenase pathway // positive regulation of vasoconstriction // oxidation reduction	GO:0005625 // GO:0005634 // GO:0005634 // GO:0005635 // GO:0005737 // GO:0016020 // GO:0030425 // GO:0042383	soluble fraction // nucleus // nucleus // nuclear envelope // cytoplasm // membrane // dendrite // sarcolemma	GO:0004051 // GO:0005506 // GO:0005515 // GO:0016165 // GO:0016491 // GO:0016702 // GO:0046872	arachidonate 5-lipoxygenase activity // iron ion binding // protein binding // lipoxygenase activity // oxidoreductase activity // oxidoreductase activity, acting on single donors with incorporation of molecular oxygen, incorporation of two atoms of oxygen // metal ion binding	---	---
10502050	Alpk1	7.80494	7.62909	7.6673	7.64948	6.87139	6.77973		GO:0006468 // GO:0008150	protein amino acid phosphorylation // biological_process	GO:0005575	cellular_component	GO:0003674 // GO:0004674 // GO:0005524 // GO:0016301 // GO:0016740	molecular_function // protein serine/threonine kinase activity // ATP binding // kinase activity // transferase activity	---	---
10502052	Alpk1	7.82018	7.65222	7.44056	7.72207	6.94876	7.12802		GO:0006468 // GO:0008150	protein amino acid phosphorylation // biological_process	GO:0005575	cellular_component	GO:0003674 // GO:0004674 // GO:0005524 // GO:0016301 // GO:0016740	molecular_function // protein serine/threonine kinase activity // ATP binding // kinase activity // transferase activity	---	---
10354938	Als2cr4	9.12866	9.05309	9.09652	9.32221	8.53719	8.59161		GO:0008150	biological_process	GO:0005575 // GO:0016020 // GO:0016021	cellular_component // membrane // integral to membrane	GO:0003674	molecular_function	---	---
10431935	Amigo2	8.17312	8.15515	9.14528	9.07126	8.60008	8.7285		GO:0006916 // GO:0007155 // GO:0007156 // GO:0007157 // GO:0043069	anti-apoptosis // cell adhesion // homophilic cell adhesion // heterophilic cell-cell adhesion // negative regulation of programmed cell death	GO:0005634 // GO:0005886 // GO:0016020 // GO:0016021	nucleus // plasma membrane // membrane // integral to membrane	GO:0003674 // GO:0005515	molecular_function // protein binding	---	---
10549536	Amn1	8.49566	8.38315	8.21054	7.98151	8.91503	8.93603		GO:0008150	biological_process	GO:0005575	cellular_component	GO:0003674	molecular_function	---	---
10607189	Amot	8.56937	8.56421	8.29962	8.15963	7.7834	7.64164		GO:0001570 // GO:0001701 // GO:0001702 // GO:0006935 // GO:0016525 // GO:0030334 // GO:0040019 // GO:0042074	vasculogenesis // in utero embryonic development // gastrulation with mouth forming second // chemotaxis // negative regulation of angiogenesis // regulation of cell migration // positive regulation of embryonic development // cell migration involved in gastrulation	GO:0001726 // GO:0005923 // GO:0009897 // GO:0030027 // GO:0030027 // GO:0030054 // GO:0030139	ruffle // tight junction // external side of plasma membrane // lamellipodium // lamellipodium // cell junction // endocytic vesicle	GO:0004872	receptor activity	---	---
10590918	Amotl1	11.8467	11.867	11.952	12.1729	11.327	11.3567		GO:0008150	biological_process	GO:0005923 // GO:0005923	tight junction // tight junction	GO:0042802	identical protein binding	---	---
10501244	Ampd2	10.8914	10.8049	10.6007	10.7447	10.0187	10.1445		GO:0006144 // GO:0008150 // GO:0009117 // GO:0009168	purine base metabolic process // biological_process // nucleotide metabolic process // purine ribonucleoside monophosphate biosynthetic process	GO:0005575	cellular_component	GO:0003674 // GO:0003876 // GO:0016787 // GO:0016814 // GO:0019239	molecular_function // AMP deaminase activity // hydrolase activity // hydrolase activity, acting on carbon-nitrogen (but not peptide) bonds, in cyclic amidines // deaminase activity	---	---
10556302	Ampd3	9.9341	9.77307	11.8423	11.8977	8.73643	8.82658		GO:0006144 // GO:0009117 // GO:0009168	purine base metabolic process // nucleotide metabolic process // purine ribonucleoside monophosphate biosynthetic process	---	---	GO:0003876 // GO:0016787 // GO:0016814 // GO:0019239	AMP deaminase activity // hydrolase activity // hydrolase activity, acting on carbon-nitrogen (but not peptide) bonds, in cyclic amidines // deaminase activity	---	---
10419566	Ang2	8.26119	8.1415	8.39851	8.34343	9.29544	9.26164		---	---	---	---	GO:0003676 // GO:0004518 // GO:0004519 // GO:0004522 // GO:0016787	nucleic acid binding // nuclease activity // endonuclease activity // pancreatic ribonuclease activity // hydrolase activity	---	---
10477042	Angpt4	7.46423	7.71612	7.56576	7.63402	8.84833	8.77171		GO:0007165 // GO:0007492	signal transduction // endoderm development	GO:0005576 // GO:0005615	extracellular region // extracellular space	GO:0005102 // GO:0005172	receptor binding // vascular endothelial growth factor receptor binding	---	---
10471555	Angptl2	10.6898	10.7346	10.7842	10.7133	8.04659	8.14469		GO:0007165	signal transduction	GO:0005576 // GO:0005615	extracellular region // extracellular space	GO:0005102	receptor binding	---	---
10518526	Angptl7	8.24283	8.15647	7.72683	7.81517	10.1612	10.1324		GO:0007165 // GO:0008150	signal transduction // biological_process	GO:0005575 // GO:0005576	cellular_component // extracellular region	GO:0003674 // GO:0005102	molecular_function // receptor binding	---	---
10423363	Ank	7.92208	7.93028	8.25536	8.28492	8.66246	8.6589		GO:0006810 // GO:0006817 // GO:0030500	transport // phosphate transport // regulation of bone mineralization	GO:0005887 // GO:0016020 // GO:0016021 // GO:0019867	integral to plasma membrane // membrane // integral to membrane // outer membrane	GO:0015114 // GO:0030504	phosphate transmembrane transporter activity // inorganic diphosphate transmembrane transporter activity	---	---
10452516	Ankrd12	9.85776	9.78577	9.35577	9.44959	9.0793	9.2967		GO:0008150	biological_process	GO:0005575	cellular_component	GO:0003674	molecular_function	---	---
10497090	Ankrd13c	11.413	11.5168	11.6207	11.5309	10.9453	10.9908		GO:0008150	biological_process	GO:0005575	cellular_component	GO:0003674	molecular_function	---	---
10457536	Ankrd29	7.67896	7.6432	8.10238	8.13725	9.25644	9.29622		GO:0008150	biological_process	GO:0005575	cellular_component	GO:0003674	molecular_function	---	---
10494441	Ankrd34a	7.57442	7.41501	7.55929	7.54374	8.21059	8.47102		GO:0008150	biological_process	GO:0005575	cellular_component	GO:0003674	molecular_function	---	---
10354677	Ankrd44	10.3066	10.2814	10.3001	10.3262	9.52713	9.54262		GO:0008150	biological_process	GO:0005575	cellular_component	GO:0003674	molecular_function	---	---
10365682	Anks1b	10.1546	10.1673	9.9129	9.96154	7.69984	7.73705		---	---	GO:0005634 // GO:0005737 // GO:0005886 // GO:0016020 // GO:0030054 // GO:0042995 // GO:0045202 // GO:0045211	nucleus // cytoplasm // plasma membrane // membrane // cell junction // cell projection // synapse // postsynaptic membrane	---	---	---	---
10347531	Ankzf1	8.04486	8.05955	7.81156	8.00643	8.54072	8.56529		GO:0008150	biological_process	GO:0005575 // GO:0005622	cellular_component // intracellular	GO:0003674 // GO:0008270 // GO:0046872	molecular_function // zinc ion binding // metal ion binding	---	---
10591781	Anln	11.13	11.0543	11.4904	11.6553	11.5548	11.5991		GO:0000910 // GO:0007049 // GO:0007067 // GO:0051301	cytokinesis // cell cycle // mitosis // cell division	GO:0005634 // GO:0005737 // GO:0005826 // GO:0005856 // GO:0015629	nucleus // cytoplasm // actomyosin contractile ring // cytoskeleton // actin cytoskeleton	GO:0003779	actin binding	---	---
10583834	Anln	7.41944	7.3746	7.89877	8.00547	7.99289	7.87799		GO:0000910 // GO:0007049 // GO:0007067 // GO:0051301	cytokinesis // cell cycle // mitosis // cell division	GO:0005634 // GO:0005737 // GO:0005826 // GO:0005856 // GO:0015629	nucleus // cytoplasm // actomyosin contractile ring // cytoskeleton // actin cytoskeleton	GO:0003779	actin binding	---	---
10485718	Ano3	10.8859	11.0566	10.1886	10.5858	9.28561	9.28371		GO:0008150	biological_process	GO:0005575	cellular_component	GO:0003674	molecular_function	---	---
10485745	Ano3	11.0713	11.0753	10.7832	10.6839	9.49049	9.4212		GO:0008150	biological_process	GO:0005575	cellular_component	GO:0003674	molecular_function	---	---
10426479	Ano6	12.4796	12.5287	12.1722	12.4446	11.7613	11.7962		GO:0006810 // GO:0006811 // GO:0008150	transport // ion transport // biological_process	GO:0005575 // GO:0016020 // GO:0016021 // GO:0034707	cellular_component // membrane // integral to membrane // chloride channel complex	GO:0003674 // GO:0005216 // GO:0005254	molecular_function // ion channel activity // chloride channel activity	---	---
10586064	Anp32a	10.3072	10.2925	9.17203	10.1362	9.82442	9.66131		GO:0006350 // GO:0045449	transcription // regulation of transcription	GO:0005634 // GO:0005737 // GO:0016363	nucleus // cytoplasm // nuclear matrix	GO:0005515 // GO:0008022 // GO:0050839	protein binding // protein C-terminus binding // cell adhesion molecule binding	---	---
10564818	Anpep	7.7234	7.72896	8.83108	8.82752	6.99941	7.06922		GO:0001525 // GO:0006508 // GO:0006725 // GO:0007275 // GO:0030154	angiogenesis // proteolysis // cellular aromatic compound metabolic process // multicellular organismal development // cell differentiation	GO:0005625 // GO:0012506 // GO:0016020 // GO:0016021 // GO:0031983	soluble fraction // vesicle membrane // membrane // integral to membrane // vesicle lumen	GO:0004177 // GO:0004177 // GO:0008233 // GO:0008237 // GO:0008270 // GO:0016787 // GO:0042277 // GO:0046872	aminopeptidase activity // aminopeptidase activity // peptidase activity // metallopeptidase activity // zinc ion binding // hydrolase activity // peptide binding // metal ion binding	---	---
10414065	Anxa8	11.1569	11.2046	11.3727	11.5082	10.486	10.6013		GO:0007596	blood coagulation	---	---	GO:0005509 // GO:0005544	calcium ion binding // calcium-dependent phospholipid binding	GenMAPP	Prostaglandin_synthesis_regulation
10475686	Ap4e1	9.83739	9.90207	8.99559	9.194	9.289	9.40159		GO:0006810 // GO:0006886 // GO:0015031 // GO:0016192	transport // intracellular protein transport // protein transport // vesicle-mediated transport	GO:0005794 // GO:0005802 // GO:0030117 // GO:0030126	Golgi apparatus // trans-Golgi network // membrane coat // COPI vesicle coat	GO:0005198 // GO:0005488 // GO:0005515	structural molecule activity // binding // protein binding	---	---
10371846	Apaf1	10.972	10.9533	10.5933	10.5657	9.87257	9.9585		GO:0001843 // GO:0006309 // GO:0006915 // GO:0006917 // GO:0006919 // GO:0006919 // GO:0006952 // GO:0007275 // GO:0007420 // GO:0030900 // GO:0042981 // GO:0051402	neural tube closure // DNA fragmentation involved in apoptosis // apoptosis // induction of apoptosis // activation of caspase activity // activation of caspase activity // defense response // multicellular organismal development // brain development // forebrain development // regulation of apoptosis // neuron apoptosis	GO:0005622 // GO:0005625 // GO:0005634 // GO:0005737 // GO:0005829 // GO:0005829	intracellular // soluble fraction // nucleus // cytoplasm // cytosol // cytosol	GO:0000166 // GO:0005515 // GO:0005524 // GO:0016505 // GO:0042802	nucleotide binding // protein binding // ATP binding // apoptotic protease activator activity // identical protein binding	---	---
10469695	Apbb1ip	9.0821	9.09763	9.96184	9.73433	7.17636	7.31797		GO:0007165	signal transduction	GO:0005737 // GO:0005856 // GO:0005886 // GO:0016020 // GO:0030054 // GO:0042995	cytoplasm // cytoskeleton // plasma membrane // membrane // cell junction // cell projection	---	---	---	---
10454655	Apc	10.7442	10.764	10.4985	10.6859	9.99475	9.87492		GO:0000281 // GO:0000281 // GO:0001822 // GO:0001942 // GO:0007026 // GO:0007026 // GO:0007091 // GO:0007091 // GO:0007094 // GO:0007163 // GO:0007389 // GO:0007409 // GO:0008285 // GO:0008285 // GO:0009798 // GO:0009952 // GO:0009953 // GO:0009954 // GO:0016055 // GO:0016055 // GO:0016477 // GO:0019827 // GO:0030178 // GO:0030178 // GO:0030334 // GO:0030334 // GO:0030335 // GO:0030335 // GO:0030…	cytokinesis after mitosis // cytokinesis after mitosis // kidney development // hair follicle development // negative regulation of microtubule depolymerization // negative regulation of microtubule depolymerization // mitotic metaphase/anaphase transition // mitotic metaphase/anaphase transition // mitotic cell cycle spindle assembly checkpoint // establishment or maintenance of cell polarity //…	GO:0005634 // GO:0005634 // GO:0005737 // GO:0005737 // GO:0005874 // GO:0005881 // GO:0016328 // GO:0030054 // GO:0030426 // GO:0030426 // GO:0031253 // GO:0033267 // GO:0042995 // GO:0043005	nucleus // nucleus // cytoplasm // cytoplasm // microtubule // cytoplasmic microtubule // lateral plasma membrane // cell junction // growth cone // growth cone // cell projection membrane // axon part // cell projection // neuron projection	GO:0005488 // GO:0005515 // GO:0008013 // GO:0008013 // GO:0008017	binding // protein binding // beta-catenin binding // beta-catenin binding // microtubule binding	GenMAPP	Wnt_Signaling
10364769	Apc2	9.45885	9.35693	9.1955	9.33145	8.65339	8.50819		GO:0008150 // GO:0016055	biological_process // Wnt receptor signaling pathway	GO:0005737 // GO:0005794 // GO:0005874 // GO:0005886 // GO:0016020 // GO:0016342	cytoplasm // Golgi apparatus // microtubule // plasma membrane // membrane // catenin complex	GO:0005488 // GO:0005515 // GO:0008013 // GO:0008017	binding // protein binding // beta-catenin binding // microtubule binding	---	---
10456184	Apcdd1	9.82777	9.84427	9.64497	9.77982	8.59514	8.45115		---	---	GO:0016020 // GO:0016021	membrane // integral to membrane	---	---	---	---
10561927	Aplp1	10.1285	10.2074	9.36122	9.03795	11.9722	11.9698		GO:0006378 // GO:0006417 // GO:0006897 // GO:0006915 // GO:0007155 // GO:0008219 // GO:0030198 // GO:0030900	mRNA polyadenylation // regulation of translation // endocytosis // apoptosis // cell adhesion // cell death // extracellular matrix organization // forebrain development	GO:0005624 // GO:0005737 // GO:0005794 // GO:0005886 // GO:0016020 // GO:0016021	membrane fraction // cytoplasm // Golgi apparatus // plasma membrane // membrane // integral to membrane	GO:0005488 // GO:0005515 // GO:0008201 // GO:0046872	binding // protein binding // heparin binding // metal ion binding	---	---
10547621	Apobec1	10.4974	10.4146	10.7322	10.8118	8.55936	8.57101		GO:0006397 // GO:0006970 // GO:0010332 // GO:0016554 // GO:0016554 // GO:0016556 // GO:0016556 // GO:0042127 // GO:0042157 // GO:0042158 // GO:0042493 // GO:0042953 // GO:0045471 // GO:0048255 // GO:0051592 // GO:0051607	mRNA processing // response to osmotic stress // response to gamma radiation // cytidine to uridine editing // cytidine to uridine editing // mRNA modification // mRNA modification // regulation of cell proliferation // lipoprotein metabolic process // lipoprotein biosynthetic process // response to drug // lipoprotein transport // response to ethanol // mRNA stabilization // response to calcium …	---	---	GO:0003824 // GO:0004126 // GO:0008270 // GO:0016787 // GO:0016814 // GO:0017091 // GO:0046872	catalytic activity // cytidine deaminase activity // zinc ion binding // hydrolase activity // hydrolase activity, acting on carbon-nitrogen (but not peptide) bonds, in cyclic amidines // AU-rich element binding // metal ion binding	---	---
10560624	Apoe	12.1738	12.1717	11.1459	11.3642	9.64923	9.56571		GO:0002021 // GO:0006629 // GO:0006707 // GO:0006810 // GO:0006869 // GO:0006874 // GO:0006979 // GO:0008104 // GO:0008203 // GO:0010468 // GO:0031103 // GO:0033344 // GO:0033344 // GO:0042157 // GO:0042157 // GO:0042157 // GO:0042158 // GO:0042159 // GO:0042311 // GO:0042632 // GO:0042632 // GO:0045471 // GO:0048844 // GO:0051651 // GO:0055088	response to dietary excess // lipid metabolic process // cholesterol catabolic process // transport // lipid transport // cellular calcium ion homeostasis // response to oxidative stress // protein localization // cholesterol metabolic process // regulation of gene expression // axon regeneration // cholesterol efflux // cholesterol efflux // lipoprotein metabolic process // lipoprotein metabolic…	GO:0005576 // GO:0005615 // GO:0005615 // GO:0005737 // GO:0005770 // GO:0005794 // GO:0030425 // GO:0031232 // GO:0034361 // GO:0034364 // GO:0042627 // GO:0043025	extracellular region // extracellular space // extracellular space // cytoplasm // late endosome // Golgi apparatus // dendrite // extrinsic to external side of plasma membrane // very-low-density lipoprotein particle // high-density lipoprotein particle // chylomicron // neuronal cell body	GO:0005319 // GO:0005543 // GO:0008034 // GO:0008201 // GO:0008289 // GO:0017127	lipid transporter activity // phospholipid binding // lipoprotein binding // heparin binding // lipid binding // cholesterol transporter activity	---	---
10425031	Apol6	8.05683	7.87471	8.10459	8.14432	7.1982	7.18634		GO:0008150	biological_process	GO:0005575	cellular_component	GO:0003674	molecular_function	---	---
10371356	Appl2	10.0792	9.99219	9.89947	10.1039	10.6904	10.6513		GO:0007049 // GO:0008283	cell cycle // cell proliferation	GO:0005634 // GO:0005737 // GO:0005768 // GO:0016020	nucleus // cytoplasm // endosome // membrane	GO:0005515 // GO:0017137	protein binding // Rab GTPase binding	---	---
10600901	Ar	9.6082	9.39701	9.17763	8.99279	7.11988	7.0083		GO:0001701 // GO:0006350 // GO:0006355 // GO:0006357 // GO:0008584 // GO:0009987 // GO:0010468 // GO:0019102 // GO:0030521 // GO:0030521 // GO:0033148 // GO:0043410 // GO:0043568 // GO:0045449 // GO:0045944 // GO:0045944 // GO:0045944 // GO:0046661 // GO:0048608 // GO:0048638 // GO:0048645 // GO:0050680 // GO:0050790 // GO:0060520 // GO:0060571 // GO:0060599 // GO:0060685 // GO:0060736 // GO:0060…	in utero embryonic development // transcription // regulation of transcription, DNA-dependent // regulation of transcription from RNA polymerase II promoter // male gonad development // cellular process // regulation of gene expression // male somatic sex determination // androgen receptor signaling pathway // androgen receptor signaling pathway // positive regulation of estrogen receptor signali…	GO:0005634 // GO:0005634 // GO:0005634 // GO:0005737 // GO:0030424 // GO:0030425	nucleus // nucleus // nucleus // cytoplasm // axon // dendrite	GO:0003677 // GO:0003700 // GO:0003707 // GO:0004872 // GO:0004882 // GO:0004882 // GO:0005496 // GO:0005497 // GO:0005515 // GO:0005515 // GO:0008270 // GO:0008289 // GO:0016563 // GO:0043565 // GO:0046872 // GO:0070974	DNA binding // transcription factor activity // steroid hormone receptor activity // receptor activity // androgen receptor activity // androgen receptor activity // steroid binding // androgen binding // protein binding // protein binding // zinc ion binding // lipid binding // transcription activator activity // sequence-specific DNA binding // metal ion binding // POU domain binding	GenMAPP	Nuclear_Receptors
10530100	Arap2	10.6034	10.6924	10.0385	10.0744	10.0921	10.2031		GO:0007165 // GO:0008150 // GO:0032312	signal transduction // biological_process // regulation of ARF GTPase activity	GO:0005575 // GO:0005622 // GO:0005737	cellular_component // intracellular // cytoplasm	GO:0003674 // GO:0005096 // GO:0008060 // GO:0008270 // GO:0046872	molecular_function // GTPase activator activity // ARF GTPase activator activity // zinc ion binding // metal ion binding	---	---
10579776	Arhgap10	10.7794	10.7528	11.4572	11.0224	11.5454	11.5159		GO:0007010 // GO:0007165	cytoskeleton organization // signal transduction	GO:0005622 // GO:0005737 // GO:0005829 // GO:0005886 // GO:0016020	intracellular // cytoplasm // cytosol // plasma membrane // membrane	GO:0005096 // GO:0005100 // GO:0005515	GTPase activator activity // Rho GTPase activator activity // protein binding	---	---
10485963	Arhgap11a	9.75521	9.65985	9.76733	9.80356	8.26353	8.28635		GO:0007165 // GO:0008150	signal transduction // biological_process	GO:0005575 // GO:0005622	cellular_component // intracellular	GO:0003674 // GO:0005096	molecular_function // GTPase activator activity	---	---
10585286	Arhgap20	8.34617	8.10371	7.75281	7.69165	6.96484	7.06917		GO:0007165 // GO:0008150	signal transduction // biological_process	GO:0005575 // GO:0005622	cellular_component // intracellular	GO:0003674 // GO:0005096	molecular_function // GTPase activator activity	---	---
10380773	Arhgap23	10.4975	10.4022	10.1437	10.1232	9.79208	9.69813		GO:0007165 // GO:0008150	signal transduction // biological_process	GO:0005575 // GO:0005622	cellular_component // intracellular	GO:0003674 // GO:0005096 // GO:0005515	molecular_function // GTPase activator activity // protein binding	---	---
10523579	Arhgap24	9.82962	9.88709	9.43526	9.1718	9.09647	9.11607		GO:0001525 // GO:0007165 // GO:0007275 // GO:0008150 // GO:0030154	angiogenesis // signal transduction // multicellular organismal development // biological_process // cell differentiation	GO:0005575 // GO:0005622 // GO:0005737 // GO:0005856 // GO:0030054 // GO:0042995	cellular_component // intracellular // cytoplasm // cytoskeleton // cell junction // cell projection	GO:0003674 // GO:0005096	molecular_function // GTPase activator activity	---	---
10455259	Arhgap26	8.63048	8.5881	8.46886	8.37298	8.06731	7.98869		GO:0007165 // GO:0008150 // GO:0046847	signal transduction // biological_process // filopodium assembly	GO:0005575 // GO:0005622 // GO:0005737 // GO:0005856 // GO:0030054	cellular_component // intracellular // cytoplasm // cytoskeleton // cell junction	GO:0003674 // GO:0005096 // GO:0008093 // GO:0017124	molecular_function // GTPase activator activity // cytoskeletal adaptor activity // SH3 domain binding	---	---
10391895	Arhgap27	9.14799	9.04205	8.60189	8.82227	8.48176	8.37092		GO:0006897 // GO:0006898 // GO:0007165	endocytosis // receptor-mediated endocytosis // signal transduction	GO:0005622 // GO:0005737 // GO:0005768 // GO:0016020	intracellular // cytoplasm // endosome // membrane	GO:0005096 // GO:0005515	GTPase activator activity // protein binding	---	---
10495685	Arhgap29	11.2919	11.3277	11.3775	11.2357	10.5524	10.4567		GO:0007165 // GO:0008150	signal transduction // biological_process	GO:0005575 // GO:0005622	cellular_component // intracellular	GO:0003674 // GO:0005096 // GO:0046872	molecular_function // GTPase activator activity // metal ion binding	---	---
10439483	Arhgap31	9.72498	9.61774	10.8748	10.8285	8.1227	8.3891		GO:0007165 // GO:0007264	signal transduction // small GTPase mediated signal transduction	GO:0005622 // GO:0030027 // GO:0030054 // GO:0042995	intracellular // lamellipodium // cell junction // cell projection	GO:0005096 // GO:0005515 // GO:0017124	GTPase activator activity // protein binding // SH3 domain binding	---	---
10599562	Arhgap36	7.89712	7.76923	7.37673	7.39377	6.79236	6.5379		GO:0008150	biological_process	GO:0005575	cellular_component	GO:0003674	molecular_function	---	---
10430113	Arhgap39	8.41094	8.34645	8.34947	8.3917	8.8689	8.95833		GO:0007165	signal transduction	GO:0005622 // GO:0005634 // GO:0005856	intracellular // nucleus // cytoskeleton	GO:0005515	protein binding	---	---
10603182	Arhgap6	8.62969	8.61254	9.23016	9.1927	7.72676	7.63852		GO:0007015 // GO:0007165 // GO:0043087 // GO:0043547 // GO:0048041	actin filament organization // signal transduction // regulation of GTPase activity // positive regulation of GTPase activity // focal adhesion assembly	GO:0005622 // GO:0005737 // GO:0015629	intracellular // cytoplasm // actin cytoskeleton	GO:0005096 // GO:0005100 // GO:0017124	GTPase activator activity // Rho GTPase activator activity // SH3 domain binding	---	---
10449258	Arhgdig	7.18201	7.38368	7.38092	7.18415	8.4412	8.32896		GO:0032880	regulation of protein localization	GO:0005624 // GO:0005737	membrane fraction // cytoplasm	GO:0005083 // GO:0005092 // GO:0005094 // GO:0005096 // GO:0005515	small GTPase regulator activity // GDP-dissociation inhibitor activity // Rho GDP-dissociation inhibitor activity // GTPase activator activity // protein binding	---	---
10592655	Arhgef12	10.8064	10.8222	10.312	10.4523	10.2767	10.3234		GO:0007186 // GO:0035023	G-protein coupled receptor protein signaling pathway // regulation of Rho protein signal transduction	GO:0005622 // GO:0005737 // GO:0016020	intracellular // cytoplasm // membrane	GO:0001664 // GO:0005085 // GO:0005089 // GO:0005096 // GO:0005515	G-protein-coupled receptor binding // guanyl-nucleotide exchange factor activity // Rho guanyl-nucleotide exchange factor activity // GTPase activator activity // protein binding	---	---
10569733	Arhgef18	10.1183	9.98337	10.0935	9.99698	10.5414	10.5373		GO:0007264 // GO:0008360 // GO:0030036 // GO:0035023	small GTPase mediated signal transduction // regulation of cell shape // actin cytoskeleton organization // regulation of Rho protein signal transduction	GO:0005575 // GO:0005622 // GO:0005737	cellular_component // intracellular // cytoplasm	GO:0005085 // GO:0005089	guanyl-nucleotide exchange factor activity // Rho guanyl-nucleotide exchange factor activity	---	---
10509947	Arhgef19	8.39539	8.32996	8.36362	8.50784	7.74474	7.75935		GO:0035023	regulation of Rho protein signal transduction	GO:0005622	intracellular	GO:0005085 // GO:0005089 // GO:0005096	guanyl-nucleotide exchange factor activity // Rho guanyl-nucleotide exchange factor activity // GTPase activator activity	---	---
10493267	Arhgef2	9.93074	9.96566	10.1169	10.0702	10.9601	11.0435		GO:0000902 // GO:0007015 // GO:0007049 // GO:0007067 // GO:0035023 // GO:0051301	cell morphogenesis // actin filament organization // cell cycle // mitosis // regulation of Rho protein signal transduction // cell division	GO:0005622 // GO:0005737 // GO:0005794 // GO:0005856 // GO:0005874 // GO:0005923 // GO:0030054 // GO:0043025 // GO:0043198	intracellular // cytoplasm // Golgi apparatus // cytoskeleton // microtubule // tight junction // cell junction // neuronal cell body // dendritic shaft	GO:0005085 // GO:0005089 // GO:0005515 // GO:0008017 // GO:0046872	guanyl-nucleotide exchange factor activity // Rho guanyl-nucleotide exchange factor activity // protein binding // microtubule binding // metal ion binding	---	---
10413419	Arhgef3	8.34823	8.34382	8.95144	8.90658	7.49294	7.44634		GO:0008150 // GO:0035023	biological_process // regulation of Rho protein signal transduction	GO:0005575 // GO:0005622 // GO:0005737	cellular_component // intracellular // cytoplasm	GO:0003674 // GO:0005085 // GO:0005089	molecular_function // guanyl-nucleotide exchange factor activity // Rho guanyl-nucleotide exchange factor activity	---	---
10345411	Arhgef4	9.48028	9.40252	8.86775	8.96255	8.17622	8.12486		GO:0008150 // GO:0035023	biological_process // regulation of Rho protein signal transduction	GO:0005575 // GO:0005622 // GO:0005737	cellular_component // intracellular // cytoplasm	GO:0003674 // GO:0005085 // GO:0005089	molecular_function // guanyl-nucleotide exchange factor activity // Rho guanyl-nucleotide exchange factor activity	---	---
10403680	Arid4b	10.2912	10.3663	9.54161	9.7392	9.73559	9.68015		GO:0006333 // GO:0006350 // GO:0008150 // GO:0045449	chromatin assembly or disassembly // transcription // biological_process // regulation of transcription	GO:0000785 // GO:0005575 // GO:0005622 // GO:0005634	chromatin // cellular_component // intracellular // nucleus	GO:0003674 // GO:0003676 // GO:0003677 // GO:0003682	molecular_function // nucleic acid binding // DNA binding // chromatin binding	---	---
10369792	Arid5b	11.7931	11.7582	11.3811	11.5018	11.263	11.2782		GO:0001822 // GO:0006350 // GO:0006807 // GO:0009791 // GO:0010761 // GO:0035264 // GO:0045449 // GO:0048008 // GO:0048644 // GO:0048705 // GO:0060021 // GO:0060325	kidney development // transcription // nitrogen compound metabolic process // post-embryonic development // fibroblast migration // multicellular organism growth // regulation of transcription // platelet-derived growth factor receptor signaling pathway // muscle organ morphogenesis // skeletal system morphogenesis // palate development // face morphogenesis	GO:0005622 // GO:0005634	intracellular // nucleus	GO:0003677	DNA binding	---	---
10594161	Arih1	12.6801	12.695	12.1564	12.4308	12.1828	12.1509		GO:0006511	ubiquitin-dependent protein catabolic process	GO:0005737	cytoplasm	GO:0005515 // GO:0008270 // GO:0046872	protein binding // zinc ion binding // metal ion binding	---	---
10386400	Arih2	11.6099	11.6456	11.2909	11.6079	11.0633	11.185		GO:0006511	ubiquitin-dependent protein catabolic process	GO:0005634	nucleus	GO:0003676 // GO:0005515 // GO:0008270 // GO:0046872	nucleic acid binding // protein binding // zinc ion binding // metal ion binding	---	---
10596951	Arih2	11.8481	11.8597	11.5251	11.752	11.3752	11.3367		GO:0006511	ubiquitin-dependent protein catabolic process	GO:0005634	nucleus	GO:0003676 // GO:0005515 // GO:0008270 // GO:0046872	nucleic acid binding // protein binding // zinc ion binding // metal ion binding	---	---
10574204	Arl2bp	12.0518	12.0871	12.4199	12.5036	12.6973	12.7559		GO:0008150	biological_process	GO:0005625 // GO:0005737 // GO:0005739 // GO:0005856	soluble fraction // cytoplasm // mitochondrion // cytoskeleton	GO:0005083 // GO:0005096 // GO:0005515	small GTPase regulator activity // GTPase activator activity // protein binding	---	---
10468231	Arl3	9.59192	9.70157	9.79459	9.86117	10.4484	10.4412		GO:0007049 // GO:0007264 // GO:0051301	cell cycle // small GTPase mediated signal transduction // cell division	GO:0005622 // GO:0005634 // GO:0005737 // GO:0005794 // GO:0005856 // GO:0016020	intracellular // nucleus // cytoplasm // Golgi apparatus // cytoskeleton // membrane	GO:0000166 // GO:0005525 // GO:0005525 // GO:0019003 // GO:0046872	nucleotide binding // GTP binding // GTP binding // GDP binding // metal ion binding	---	---
10400057	Arl4a	8.05328	7.88719	7.22547	7.13558	7.07314	7.04261		GO:0007264 // GO:0050873	small GTPase mediated signal transduction // brown fat cell differentiation	GO:0005622 // GO:0005634	intracellular // nucleus	GO:0000166 // GO:0003924 // GO:0005525	nucleotide binding // GTPase activity // GTP binding	---	---
10356475	Arl4c	8.99543	8.83361	9.2323	9.17935	8.1418	8.17939		GO:0007264 // GO:0008150	small GTPase mediated signal transduction // biological_process	GO:0005575 // GO:0005622 // GO:0005634	cellular_component // intracellular // nucleus	GO:0000166 // GO:0003674 // GO:0005525	nucleotide binding // molecular_function // GTP binding	---	---
10542764	Arntl2	7.223	7.12361	7.1803	7.07406	7.98134	8.12101		GO:0006350 // GO:0006355 // GO:0006357 // GO:0007165 // GO:0007623 // GO:0045449 // GO:0048511	transcription // regulation of transcription, DNA-dependent // regulation of transcription from RNA polymerase II promoter // signal transduction // circadian rhythm // regulation of transcription // rhythmic process	GO:0005634	nucleus	GO:0003677 // GO:0003700 // GO:0004871 // GO:0030528	DNA binding // transcription factor activity // signal transducer activity // transcription regulator activity	---	---
10527430	Arpc1a	10.6883	10.6391	10.5356	10.4256	11.2167	11.1501		GO:0008150 // GO:0030833	biological_process // regulation of actin filament polymerization	GO:0005737 // GO:0005856 // GO:0005885	cytoplasm // cytoskeleton // Arp2/3 protein complex	GO:0003674 // GO:0003779	molecular_function // actin binding	---	---
10564507	Arrdc4	8.77218	8.64494	8.81974	8.85167	7.51065	7.56228		GO:0008150	biological_process	GO:0005575	cellular_component	GO:0003674	molecular_function	---	---
10406663	Arsb	10.0956	10.0754	10.5968	10.5999	10.6655	10.6835		GO:0006914 // GO:0007417 // GO:0007584 // GO:0008152 // GO:0009268 // GO:0043627 // GO:0051597	autophagy // central nervous system development // response to nutrient // metabolic process // response to pH // response to estrogen stimulus // response to methylmercury	GO:0005739 // GO:0005764 // GO:0005791 // GO:0005794	mitochondrion // lysosome // rough endoplasmic reticulum // Golgi apparatus	GO:0003824 // GO:0003943 // GO:0004065 // GO:0008484 // GO:0016787 // GO:0046872	catalytic activity // N-acetylgalactosamine-4-sulfatase activity // arylsulfatase activity // sulfuric ester hydrolase activity // hydrolase activity // metal ion binding	---	---
10406672	Arsb	9.3586	9.26424	9.80075	9.76925	10.0672	10.152		GO:0006914 // GO:0007417 // GO:0007584 // GO:0008152 // GO:0009268 // GO:0043627 // GO:0051597	autophagy // central nervous system development // response to nutrient // metabolic process // response to pH // response to estrogen stimulus // response to methylmercury	GO:0005739 // GO:0005764 // GO:0005791 // GO:0005794	mitochondrion // lysosome // rough endoplasmic reticulum // Golgi apparatus	GO:0003824 // GO:0003943 // GO:0004065 // GO:0008484 // GO:0016787 // GO:0046872	catalytic activity // N-acetylgalactosamine-4-sulfatase activity // arylsulfatase activity // sulfuric ester hydrolase activity // hydrolase activity // metal ion binding	---	---
10467041	Asah2	10.4718	10.5356	10.6667	10.8594	11.0192	10.9969		GO:0006629 // GO:0006665 // GO:0006915 // GO:0008283 // GO:0010033	lipid metabolic process // sphingolipid metabolic process // apoptosis // cell proliferation // response to organic substance	GO:0005624 // GO:0005739 // GO:0005886 // GO:0016020 // GO:0016021	membrane fraction // mitochondrion // plasma membrane // membrane // integral to membrane	GO:0016787 // GO:0017040	hydrolase activity // ceramidase activity	GenMAPP	S1P_Signaling
10428998	Asap1	11.1502	11.1623	11.1197	11.2623	10.6552	10.6132		GO:0032312	regulation of ARF GTPase activity	GO:0005737 // GO:0016020	cytoplasm // membrane	GO:0005096 // GO:0005515 // GO:0008060 // GO:0008270 // GO:0046872	GTPase activator activity // protein binding // ARF GTPase activator activity // zinc ion binding // metal ion binding	---	---
10394862	Asap2	8.58524	8.70685	9.41661	9.40209	9.75804	9.59553		GO:0008150 // GO:0032312	biological_process // regulation of ARF GTPase activity	GO:0005575 // GO:0005737 // GO:0005794 // GO:0005886 // GO:0016020	cellular_component // cytoplasm // Golgi apparatus // plasma membrane // membrane	GO:0003674 // GO:0005096 // GO:0008060 // GO:0008270 // GO:0046872	molecular_function // GTPase activator activity // ARF GTPase activator activity // zinc ion binding // metal ion binding	---	---
10509178	Asap3	9.75673	9.78062	9.34666	9.55707	8.70369	8.54068		GO:0008150 // GO:0032312	biological_process // regulation of ARF GTPase activity	GO:0005575 // GO:0005737	cellular_component // cytoplasm	GO:0003674 // GO:0008060 // GO:0008270 // GO:0046872	molecular_function // ARF GTPase activator activity // zinc ion binding // metal ion binding	---	---
10536697	Asb15	7.01083	7.03787	7.29668	7.26413	7.84337	7.5837		GO:0008150	biological_process	GO:0005575	cellular_component	GO:0003674	molecular_function	---	---
10569385	Ascl2	8.37325	8.34872	8.27659	8.3292	7.3135	7.46122		GO:0001701 // GO:0007275 // GO:0007399 // GO:0010626 // GO:0030154 // GO:0045449	in utero embryonic development // multicellular organismal development // nervous system development // negative regulation of Schwann cell proliferation // cell differentiation // regulation of transcription	GO:0005634	nucleus	GO:0003677 // GO:0003700 // GO:0030528	DNA binding // transcription factor activity // transcription regulator activity	---	---
10562905	Atf5	9.48007	9.31233	9.38356	9.2617	10.0652	10.0856		GO:0006350 // GO:0006355 // GO:0006357 // GO:0006916 // GO:0042127 // GO:0045449 // GO:0048712 // GO:0050768 // GO:0051726	transcription // regulation of transcription, DNA-dependent // regulation of transcription from RNA polymerase II promoter // anti-apoptosis // regulation of cell proliferation // regulation of transcription // negative regulation of astrocyte differentiation // negative regulation of neurogenesis // regulation of cell cycle	GO:0005634 // GO:0005667 // GO:0005737	nucleus // transcription factor complex // cytoplasm	GO:0003677 // GO:0003700 // GO:0003702 // GO:0043565 // GO:0046983	DNA binding // transcription factor activity // RNA polymerase II transcription factor activity // sequence-specific DNA binding // protein dimerization activity	---	---
10433032	Atf7	10.7355	10.6672	11.051	10.3944	11.2159	11.1906		GO:0006350 // GO:0006355 // GO:0045449	transcription // regulation of transcription, DNA-dependent // regulation of transcription	GO:0005622 // GO:0005634	intracellular // nucleus	GO:0003677 // GO:0003700 // GO:0008270 // GO:0043565 // GO:0046872 // GO:0046983	DNA binding // transcription factor activity // zinc ion binding // sequence-specific DNA binding // metal ion binding // protein dimerization activity	---	---
10460787	Atg2a	10.1608	10.1074	9.94985	9.93577	10.7024	10.7257		GO:0008150	biological_process	GO:0005575	cellular_component	GO:0003674	molecular_function	---	---
10506134	Atg4c	8.03662	7.84069	8.26271	7.71522	8.37586	8.50721		GO:0006810 // GO:0006914 // GO:0015031	transport // autophagy // protein transport	GO:0005737	cytoplasm	GO:0004197 // GO:0008233 // GO:0008234 // GO:0016787	cysteine-type endopeptidase activity // peptidase activity // cysteine-type peptidase activity // hydrolase activity	---	---
10540860	Atg7	10.86	10.7947	10.9272	10.6303	10.1498	10.3009		GO:0001889 // GO:0006497 // GO:0006520 // GO:0006810 // GO:0006914 // GO:0006996 // GO:0007628 // GO:0009791 // GO:0015031 // GO:0016044 // GO:0021680 // GO:0021860 // GO:0021987 // GO:0030163 // GO:0031175 // GO:0031396 // GO:0031401 // GO:0031401 // GO:0032446 // GO:0042594 // GO:0043066 // GO:0050877 // GO:0055013	liver development // protein amino acid lipidation // cellular amino acid metabolic process // transport // autophagy // organelle organization // adult walking behavior // post-embryonic development // protein transport // cellular membrane organization // cerebellar Purkinje cell layer development // pyramidal neuron development // cerebral cortex development // protein catabolic process // neu…	GO:0005737	cytoplasm	GO:0003824 // GO:0004839 // GO:0005515	catalytic activity // ubiquitin activating enzyme activity // protein binding	---	---
10528567	Atg9b	9.12915	9.05493	8.4844	8.6717	8.5432	8.54006		GO:0000045 // GO:0006914	autophagic vacuole assembly // autophagy	GO:0005737 // GO:0005776 // GO:0016020 // GO:0016021 // GO:0031410	cytoplasm // autophagic vacuole // membrane // integral to membrane // cytoplasmic vesicle	GO:0003674	molecular_function	---	---
10593526	Atm	9.16346	9.1536	9.44928	9.51937	8.51655	8.60955		GO:0000077 // GO:0001666 // GO:0001756 // GO:0002331 // GO:0006281 // GO:0006281 // GO:0006468 // GO:0006974 // GO:0006974 // GO:0007049 // GO:0007292 // GO:0007420 // GO:0007507 // GO:0008630 // GO:0008630 // GO:0010212 // GO:0016572 // GO:0042159 // GO:0043066 // GO:0043525 // GO:0046777 // GO:0051402 // GO:0051726	DNA damage checkpoint // response to hypoxia // somitogenesis // pre-B cell allelic exclusion // DNA repair // DNA repair // protein amino acid phosphorylation // response to DNA damage stimulus // response to DNA damage stimulus // cell cycle // female gamete generation // brain development // heart development // DNA damage response, signal transduction resulting in induction of apoptosis // DN…	GO:0005634 // GO:0005634 // GO:0005654 // GO:0005737 // GO:0005819 // GO:0031410	nucleus // nucleus // nucleoplasm // cytoplasm // spindle // cytoplasmic vesicle	GO:0000166 // GO:0003677 // GO:0004672 // GO:0004672 // GO:0004674 // GO:0005488 // GO:0005515 // GO:0005524 // GO:0016301 // GO:0016740 // GO:0016773 // GO:0035174	nucleotide binding // DNA binding // protein kinase activity // protein kinase activity // protein serine/threonine kinase activity // binding // protein binding // ATP binding // kinase activity // transferase activity // phosphotransferase activity, alcohol group as acceptor // histone serine kinase activity	---	---
10386070	Atox1	10.5867	10.5138	10.4687	10.289	10.0829	10.055		GO:0006810 // GO:0006811 // GO:0006825 // GO:0006878 // GO:0006979 // GO:0030001	transport // ion transport // copper ion transport // cellular copper ion homeostasis // response to oxidative stress // metal ion transport	---	---	GO:0005507 // GO:0046872	copper ion binding // metal ion binding	---	---
10604799	Atp11c	8.86489	8.67201	8.5396	8.5609	8.15289	8.09027		GO:0006754 // GO:0008150 // GO:0015914	ATP biosynthetic process // biological_process // phospholipid transport	GO:0005575 // GO:0016020 // GO:0016021	cellular_component // membrane // integral to membrane	GO:0000166 // GO:0000287 // GO:0003674 // GO:0004012 // GO:0005524 // GO:0015662 // GO:0016787 // GO:0016820 // GO:0046872	nucleotide binding // magnesium ion binding // molecular_function // phospholipid-translocating ATPase activity // ATP binding // ATPase activity, coupled to transmembrane movement of ions, phosphorylative mechanism // hydrolase activity // hydrolase activity, acting on acid anhydrides, catalyzing transmembrane movement of substances // metal ion binding	---	---
10438909	Atp13a3	9.32488	9.2329	8.81565	8.95506	8.21377	8.02393		GO:0006754 // GO:0006812 // GO:0008150 // GO:0008152	ATP biosynthetic process // cation transport // biological_process // metabolic process	GO:0005575 // GO:0016020 // GO:0016021	cellular_component // membrane // integral to membrane	GO:0000166 // GO:0003674 // GO:0003824 // GO:0005524 // GO:0015662 // GO:0016787 // GO:0016820 // GO:0016887 // GO:0046872	nucleotide binding // molecular_function // catalytic activity // ATP binding // ATPase activity, coupled to transmembrane movement of ions, phosphorylative mechanism // hydrolase activity // hydrolase activity, acting on acid anhydrides, catalyzing transmembrane movement of substances // ATPase activity // metal ion binding	---	---
10438911	Atp13a3	12.245	12.2539	11.7248	11.9033	11.2679	11.1658		GO:0006754 // GO:0006812 // GO:0008150 // GO:0008152	ATP biosynthetic process // cation transport // biological_process // metabolic process	GO:0005575 // GO:0016020 // GO:0016021	cellular_component // membrane // integral to membrane	GO:0000166 // GO:0003674 // GO:0003824 // GO:0005524 // GO:0015662 // GO:0016787 // GO:0016820 // GO:0016887 // GO:0046872	nucleotide binding // molecular_function // catalytic activity // ATP binding // ATPase activity, coupled to transmembrane movement of ions, phosphorylative mechanism // hydrolase activity // hydrolase activity, acting on acid anhydrides, catalyzing transmembrane movement of substances // ATPase activity // metal ion binding	---	---
10359689	Atp1b1	11.1716	11.1632	11.2468	11.1243	12.6264	12.743		GO:0001666 // GO:0006754 // GO:0006810 // GO:0006811 // GO:0006813 // GO:0006814 // GO:0030001	response to hypoxia // ATP biosynthetic process // transport // ion transport // potassium ion transport // sodium ion transport // metal ion transport	GO:0005886 // GO:0005890 // GO:0005901 // GO:0016020 // GO:0016021 // GO:0016323 // GO:0016323 // GO:0016324	plasma membrane // sodium:potassium-exchanging ATPase complex // caveola // membrane // integral to membrane // basolateral plasma membrane // basolateral plasma membrane // apical plasma membrane	GO:0005391 // GO:0005515	sodium:potassium-exchanging ATPase activity // protein binding	GenMAPP	Calcium_regulation_in_cardiac_cells
10598085	ATP6	7.53871	7.77136	7.86574	7.61544	8.49498	8.04392		GO:0006754 // GO:0006810 // GO:0006811 // GO:0015986 // GO:0015992	ATP biosynthetic process // transport // ion transport // ATP synthesis coupled proton transport // proton transport	GO:0005739 // GO:0005743 // GO:0016020 // GO:0016021 // GO:0045263	mitochondrion // mitochondrial inner membrane // membrane // integral to membrane // proton-transporting ATP synthase complex, coupling factor F(o)	GO:0015078	hydrogen ion transmembrane transporter activity	---	---
10344637	Atp6v1h	11.551	11.6663	11.0434	11.3811	10.9599	11.1552		GO:0006810 // GO:0006811 // GO:0008150 // GO:0015986 // GO:0015992	transport // ion transport // biological_process // ATP synthesis coupled proton transport // proton transport	GO:0000221 // GO:0005575	vacuolar proton-transporting V-type ATPase, V1 domain // cellular_component	GO:0003674 // GO:0005488 // GO:0016820 // GO:0046961	molecular_function // binding // hydrolase activity, acting on acid anhydrides, catalyzing transmembrane movement of substances // proton-transporting ATPase activity, rotational mechanism	---	---
10601360	Atp7a	10.6671	10.6931	10.503	10.6485	9.89451	10.0099		GO:0001568 // GO:0001836 // GO:0001974 // GO:0002082 // GO:0006568 // GO:0006570 // GO:0006584 // GO:0006754 // GO:0006810 // GO:0006811 // GO:0006825 // GO:0006825 // GO:0006878 // GO:0006878 // GO:0007005 // GO:0007626 // GO:0008152 // GO:0010273 // GO:0010468 // GO:0015677 // GO:0018205 // GO:0019430 // GO:0021702 // GO:0021860 // GO:0021954 // GO:0030001 // GO:0030198 // GO:0030199 // GO:0031…	blood vessel development // release of cytochrome c from mitochondria // blood vessel remodeling // regulation of oxidative phosphorylation // tryptophan metabolic process // tyrosine metabolic process // catecholamine metabolic process // ATP biosynthetic process // transport // ion transport // copper ion transport // copper ion transport // cellular copper ion homeostasis // cellular copper io…	GO:0000299 // GO:0005624 // GO:0005794 // GO:0005794 // GO:0005802 // GO:0005802 // GO:0005886 // GO:0016020 // GO:0016021 // GO:0016323 // GO:0030141 // GO:0031410 // GO:0031526 // GO:0043005 // GO:0043025 // GO:0048471	integral to membrane of membrane fraction // membrane fraction // Golgi apparatus // Golgi apparatus // trans-Golgi network // trans-Golgi network // plasma membrane // membrane // integral to membrane // basolateral plasma membrane // secretory granule // cytoplasmic vesicle // brush border membrane // neuron projection // neuronal cell body // perinuclear region of cytoplasm	GO:0000166 // GO:0003824 // GO:0004008 // GO:0005375 // GO:0005507 // GO:0005515 // GO:0005524 // GO:0015662 // GO:0016532 // GO:0016787 // GO:0016820 // GO:0046872 // GO:0046873	nucleotide binding // catalytic activity // copper-exporting ATPase activity // copper ion transmembrane transporter activity // copper ion binding // protein binding // ATP binding // ATPase activity, coupled to transmembrane movement of ions, phosphorylative mechanism // superoxide dismutase copper chaperone activity // hydrolase activity // hydrolase activity, acting on acid anhydrides, cataly…	---	---
10489985	Atp9a	10.2738	10.1525	9.54845	9.58834	10.8758	10.9041		GO:0006754 // GO:0008152 // GO:0015914	ATP biosynthetic process // metabolic process // phospholipid transport	GO:0016020 // GO:0016021	membrane // integral to membrane	GO:0000166 // GO:0000287 // GO:0003824 // GO:0004012 // GO:0005524 // GO:0015662 // GO:0016787 // GO:0016820 // GO:0046872	nucleotide binding // magnesium ion binding // catalytic activity // phospholipid-translocating ATPase activity // ATP binding // ATPase activity, coupled to transmembrane movement of ions, phosphorylative mechanism // hydrolase activity // hydrolase activity, acting on acid anhydrides, catalyzing transmembrane movement of substances // metal ion binding	---	---
10437552	AU021092	7.48753	7.31354	7.74954	7.7229	8.00822	7.95049		GO:0008150	biological_process	GO:0005575 // GO:0005576	cellular_component // extracellular region	GO:0003674	molecular_function	---	---
10386965	AU040829	9.50026	9.40508	9.37124	9.25404	9.96409	9.93127		GO:0007165 // GO:0008150	signal transduction // biological_process	GO:0005575 // GO:0005622 // GO:0005737	cellular_component // intracellular // cytoplasm	GO:0003674 // GO:0005096 // GO:0005515	molecular_function // GTPase activator activity // protein binding	---	---
10534168	Auts2	8.95735	8.95787	8.7757	8.65583	8.06902	7.8771		GO:0008150	biological_process	GO:0005575	cellular_component	GO:0003674	molecular_function	---	---
10538526	Avl9	11.6777	11.7478	10.7595	10.814	10.9064	10.9491		GO:0008150	biological_process	GO:0005575 // GO:0016020 // GO:0016021	cellular_component // membrane // integral to membrane	GO:0003674	molecular_function	---	---
10539220	AW146020	8.50307	8.393	8.49079	8.33677	7.99655	7.8807		GO:0006350 // GO:0008150 // GO:0045449	transcription // biological_process // regulation of transcription	GO:0005575 // GO:0005634	cellular_component // nucleus	GO:0003674 // GO:0003677 // GO:0003700	molecular_function // DNA binding // transcription factor activity	---	---
10398885	AW555464	11.6798	11.6052	11.4062	11.4464	11.0685	10.9987		GO:0008150	biological_process	GO:0005575 // GO:0005737 // GO:0005856 // GO:0005874	cellular_component // cytoplasm // cytoskeleton // microtubule	GO:0003674	molecular_function	---	---
10382228	Axin2	10.254	10.175	9.46162	9.65907	8.74793	8.92926		GO:0001756 // GO:0001957 // GO:0007275 // GO:0008219 // GO:0008285 // GO:0008285 // GO:0016055 // GO:0030111 // GO:0030178 // GO:0045668	somitogenesis // intramembranous ossification // multicellular organismal development // cell death // negative regulation of cell proliferation // negative regulation of cell proliferation // Wnt receptor signaling pathway // regulation of Wnt receptor signaling pathway // negative regulation of Wnt receptor signaling pathway // negative regulation of osteoblast differentiation	GO:0005622 // GO:0005634 // GO:0005737	intracellular // nucleus // cytoplasm	GO:0004871 // GO:0005515 // GO:0008013 // GO:0019901	signal transducer activity // protein binding // beta-catenin binding // protein kinase binding	---	---
10561104	Axl	12.7983	12.8863	12.5559	12.8467	12.2797	12.1554		GO:0006468 // GO:0007169 // GO:0031668	protein amino acid phosphorylation // transmembrane receptor protein tyrosine kinase signaling pathway // cellular response to extracellular stimulus	GO:0005887 // GO:0016020 // GO:0016021	integral to plasma membrane // membrane // integral to membrane	GO:0000166 // GO:0004672 // GO:0004713 // GO:0004714 // GO:0004872 // GO:0005515 // GO:0005524 // GO:0016301 // GO:0016740	nucleotide binding // protein kinase activity // protein tyrosine kinase activity // transmembrane receptor protein tyrosine kinase activity // receptor activity // protein binding // ATP binding // kinase activity // transferase activity	---	---
10472893	B230120H23Rik	10.9978	11.0199	10.6076	10.7435	10.0423	10.1669		GO:0006468 // GO:0007010 // GO:0007049 // GO:0007243	protein amino acid phosphorylation // cytoskeleton organization // cell cycle // intracellular protein kinase cascade	GO:0005634 // GO:0005737	nucleus // cytoplasm	GO:0000166 // GO:0000287 // GO:0004672 // GO:0004674 // GO:0004709 // GO:0005524 // GO:0016301 // GO:0016740 // GO:0046872	nucleotide binding // magnesium ion binding // protein kinase activity // protein serine/threonine kinase activity // MAP kinase kinase kinase activity // ATP binding // kinase activity // transferase activity // metal ion binding	---	---
10380830	B230217C12Rik	7.15305	7.01007	7.31749	7.18564	7.89166	7.99407		GO:0008150	biological_process	GO:0005575	cellular_component	GO:0003674	molecular_function	---	---
10394860	B230354O11Rik // B230354O11Rik	7.10712	7.00928	7.20029	7.1844	7.77672	7.38865		GO:0008150 // GO:0008150	biological_process // biological_process	GO:0005575 // GO:0005575	cellular_component // cellular_component	GO:0003674 // GO:0003674	molecular_function // molecular_function	---	---
10498647	B3galnt1	8.79193	8.79894	9.4523	9.63423	7.52543	7.35216		GO:0006486 // GO:0009312	protein amino acid glycosylation // oligosaccharide biosynthetic process	GO:0005794 // GO:0016020 // GO:0016021	Golgi apparatus // membrane // integral to membrane	GO:0008378 // GO:0008499 // GO:0016740 // GO:0016757 // GO:0047273	galactosyltransferase activity // UDP-galactose:beta-N-acetylglucosamine beta-1,3-galactosyltransferase activity // transferase activity // transferase activity, transferring glycosyl groups // galactosylgalactosylglucosylceramide beta-D-acetylgalactosaminyltransferase activity	---	---
10527694	B3galtl	9.34963	9.34663	9.46857	9.52551	10.1053	10.2715		GO:0005975 // GO:0006004 // GO:0008150	carbohydrate metabolic process // fucose metabolic process // biological_process	GO:0005575 // GO:0005783 // GO:0016020 // GO:0016021	cellular_component // endoplasmic reticulum // membrane // integral to membrane	GO:0003674 // GO:0016740 // GO:0016757	molecular_function // transferase activity // transferase activity, transferring glycosyl groups	---	---
10581175	B3gnt9	10.1768	10.1511	9.86183	9.86297	10.8698	10.9338		GO:0006486 // GO:0008150	protein amino acid glycosylation // biological_process	GO:0005575 // GO:0005794 // GO:0016020 // GO:0016021	cellular_component // Golgi apparatus // membrane // integral to membrane	GO:0003674 // GO:0008378 // GO:0016740 // GO:0016757	molecular_function // galactosyltransferase activity // transferase activity // transferase activity, transferring glycosyl groups	---	---
10366848	B4galnt1	10.9891	10.9023	10.1725	10.135	9.81105	9.85239		GO:0001574 // GO:0001574 // GO:0006687 // GO:0007283 // GO:0019915 // GO:0030259	ganglioside biosynthetic process // ganglioside biosynthetic process // glycosphingolipid metabolic process // spermatogenesis // lipid storage // lipid glycosylation	GO:0005794 // GO:0005886 // GO:0016020 // GO:0016021 // GO:0030173	Golgi apparatus // plasma membrane // membrane // integral to membrane // integral to Golgi membrane	GO:0003947 // GO:0008376 // GO:0016740 // GO:0016757 // GO:0016758	(N-acetylneuraminyl)-galactosylglucosylceramide N-acetylgalactosaminyltransferase activity // acetylgalactosaminyltransferase activity // transferase activity // transferase activity, transferring glycosyl groups // transferase activity, transferring hexosyl groups	---	---
10390196	B4galnt2	6.92724	7.11382	7.42904	7.35515	8.17108	8.31838		GO:0006047 // GO:0006486 // GO:0019276 // GO:0022408 // GO:0030259	UDP-N-acetylglucosamine metabolic process // protein amino acid glycosylation // UDP-N-acetylgalactosamine metabolic process // negative regulation of cell-cell adhesion // lipid glycosylation	GO:0005792 // GO:0005794 // GO:0016020 // GO:0016021 // GO:0030173	microsome // Golgi apparatus // membrane // integral to membrane // integral to Golgi membrane	GO:0008376 // GO:0016740 // GO:0016757 // GO:0016758	acetylgalactosaminyltransferase activity // transferase activity // transferase activity, transferring glycosyl groups // transferase activity, transferring hexosyl groups	---	---
10512129	B4galt1	12.1951	12.0697	12.3901	12.2747	11.2019	11.4211		GO:0002064 // GO:0002526 // GO:0005975 // GO:0005989 // GO:0006012 // GO:0006496 // GO:0007155 // GO:0007339 // GO:0007339 // GO:0007341 // GO:0008285 // GO:0008285 // GO:0009101 // GO:0009312 // GO:0030198 // GO:0030879 // GO:0042060 // GO:0042127 // GO:0043065 // GO:0045136 // GO:0048754 // GO:0050900 // GO:0051270 // GO:0060046 // GO:0060054 // GO:0060055 // GO:0060058	epithelial cell development // acute inflammatory response // carbohydrate metabolic process // lactose biosynthetic process // galactose metabolic process // protein amino acid terminal N-glycosylation // cell adhesion // binding of sperm to zona pellucida // binding of sperm to zona pellucida // penetration of zona pellucida // negative regulation of cell proliferation // negative regulation of…	GO:0005576 // GO:0005794 // GO:0005886 // GO:0009986 // GO:0009986 // GO:0016020 // GO:0016021	extracellular region // Golgi apparatus // plasma membrane // cell surface // cell surface // membrane // integral to membrane	GO:0003831 // GO:0003831 // GO:0003945 // GO:0004461 // GO:0008092 // GO:0008378 // GO:0016740 // GO:0016757 // GO:0046872	beta-N-acetylglucosaminylglycopeptide beta-1,4-galactosyltransferase activity // beta-N-acetylglucosaminylglycopeptide beta-1,4-galactosyltransferase activity // N-acetyllactosamine synthase activity // lactose synthase activity // cytoskeletal protein binding // galactosyltransferase activity // transferase activity // transferase activity, transferring glycosyl groups // metal ion binding	---	---
10543213	B630005N14Rik	11.6786	11.6762	11.3932	11.4432	11.1356	11.209		GO:0008150	biological_process	GO:0005575	cellular_component	GO:0003674	molecular_function	---	---
10417124	B930095G15Rik	9.06913	8.89849	8.29092	8.16272	9.57332	9.63359		GO:0008150	biological_process	GO:0005575	cellular_component	GO:0003674	molecular_function	---	---
10437210	Bace2	8.07583	7.8875	7.62396	7.5042	7.35381	7.31947		GO:0006508	proteolysis	GO:0005768 // GO:0005783 // GO:0005794 // GO:0016020 // GO:0016021	endosome // endoplasmic reticulum // Golgi apparatus // membrane // integral to membrane	GO:0004190 // GO:0008233 // GO:0016787	aspartic-type endopeptidase activity // peptidase activity // hydrolase activity	---	---
10503695	Bach2	7.6766	7.75581	7.61397	7.54562	7.14124	7.082		GO:0006350 // GO:0006355 // GO:0045449	transcription // regulation of transcription, DNA-dependent // regulation of transcription	GO:0005634	nucleus	GO:0003677 // GO:0003700 // GO:0005515 // GO:0043565 // GO:0046983	DNA binding // transcription factor activity // protein binding // sequence-specific DNA binding // protein dimerization activity	---	---
10571045	Bag4	7.5724	7.58736	7.58053	7.70175	8.06986	8.08336		GO:0006915 // GO:0042981 // GO:0051291	apoptosis // regulation of apoptosis // protein heterooligomerization	GO:0005575 // GO:0005634 // GO:0005737	cellular_component // nucleus // cytoplasm	GO:0005515	protein binding	---	---
10508500	Bai2	8.89605	8.78322	8.84685	8.63823	9.49097	9.60945		GO:0007165 // GO:0007166 // GO:0007186 // GO:0007218 // GO:0007422	signal transduction // cell surface receptor linked signaling pathway // G-protein coupled receptor protein signaling pathway // neuropeptide signaling pathway // peripheral nervous system development	GO:0005886 // GO:0016020 // GO:0016021	plasma membrane // membrane // integral to membrane	GO:0004871 // GO:0004872 // GO:0004888 // GO:0004930 // GO:0016527	signal transducer activity // receptor activity // transmembrane receptor activity // G-protein coupled receptor activity // brain-specific angiogenesis inhibitor activity	---	---
10383289	Baiap2	9.71758	9.54424	10.146	10.0164	9.005	8.93446		GO:0007165 // GO:0007266 // GO:0046847	signal transduction // Rho protein signal transduction // filopodium assembly	GO:0005737 // GO:0016020 // GO:0042995	cytoplasm // membrane // cell projection	GO:0005515 // GO:0008093 // GO:0017124	protein binding // cytoskeletal adaptor activity // SH3 domain binding	---	---
10535559	Baiap2l1	11.7377	11.8411	11.577	11.6827	12.3443	12.2652		GO:0007165 // GO:0046847	signal transduction // filopodium assembly	---	---	GO:0003779 // GO:0008093 // GO:0017124	actin binding // cytoskeletal adaptor activity // SH3 domain binding	---	---
10465005	Banf1	12.4335	12.3574	12.9302	12.3745	13.0977	13.1122		GO:0015074 // GO:0019047	DNA integration // provirus integration	GO:0005634 // GO:0005694 // GO:0005737	nucleus // chromosome // cytoplasm	GO:0003677 // GO:0003677	DNA binding // DNA binding	---	---
10355329	Bard1	8.00413	7.88351	8.62925	8.66485	7.51679	7.24058		GO:0006281 // GO:0006974 // GO:0043065	DNA repair // response to DNA damage stimulus // positive regulation of apoptosis	GO:0005622 // GO:0005634 // GO:0005634 // GO:0005737	intracellular // nucleus // nucleus // cytoplasm	GO:0003723 // GO:0005515 // GO:0008270 // GO:0016874 // GO:0046872	RNA binding // protein binding // zinc ion binding // ligase activity // metal ion binding	---	---
10471298	Bat2l	11.6851	11.559	11.4974	11.5219	10.7883	10.8628		GO:0008150	biological_process	GO:0005575	cellular_component	GO:0003674	molecular_function	---	---
10563303	Bax	11.1532	11.0497	10.2616	10.7026	10.0163	10.1007		GO:0001101 // GO:0001541 // GO:0001541 // GO:0001764 // GO:0001776 // GO:0001777 // GO:0001782 // GO:0001782 // GO:0001783 // GO:0001822 // GO:0001836 // GO:0001836 // GO:0001836 // GO:0001844 // GO:0001974 // GO:0002262 // GO:0002352 // GO:0002358 // GO:0002904 // GO:0006687 // GO:0006808 // GO:0006915 // GO:0006915 // GO:0006915 // GO:0006915 // GO:0006917 // GO:0006917 // GO:0006917 // GO:0006…	response to acid // ovarian follicle development // ovarian follicle development // neuron migration // leukocyte homeostasis // T cell homeostatic proliferation // B cell homeostasis // B cell homeostasis // B cell apoptosis // kidney development // release of cytochrome c from mitochondria // release of cytochrome c from mitochondria // release of cytochrome c from mitochondria // protein inser…	GO:0005622 // GO:0005625 // GO:0005737 // GO:0005737 // GO:0005739 // GO:0005739 // GO:0005741 // GO:0005783 // GO:0005829 // GO:0005829 // GO:0016020 // GO:0016021 // GO:0031966 // GO:0031966 // GO:0044445	intracellular // soluble fraction // cytoplasm // cytoplasm // mitochondrion // mitochondrion // mitochondrial outer membrane // endoplasmic reticulum // cytosol // cytosol // membrane // integral to membrane // mitochondrial membrane // mitochondrial membrane // cytosolic part	GO:0005515 // GO:0031072 // GO:0042803 // GO:0042803 // GO:0046982 // GO:0046982 // GO:0051087 // GO:0051400 // GO:0051434	protein binding // heat shock protein binding // protein homodimerization activity // protein homodimerization activity // protein heterodimerization activity // protein heterodimerization activity // chaperone binding // BH domain binding // BH3 domain binding	---	---
10464858	Bbs1	8.60981	8.50859	8.71533	8.57785	9.22362	9.22213		GO:0000226 // GO:0001895 // GO:0007608 // GO:0008594 // GO:0009296 // GO:0009566 // GO:0016358 // GO:0021756 // GO:0021766 // GO:0021987 // GO:0030534 // GO:0035058 // GO:0035058 // GO:0035264 // GO:0042048 // GO:0042384 // GO:0042445 // GO:0044255 // GO:0045444 // GO:0048854 // GO:0060271 // GO:0060296	microtubule cytoskeleton organization // retina homeostasis // sensory perception of smell // photoreceptor cell morphogenesis // flagellum assembly // fertilization // dendrite development // striatum development // hippocampus development // cerebral cortex development // adult behavior // sensory cilium assembly // sensory cilium assembly // multicellular organism growth // olfactory behavior …	GO:0031514	motile secondary cilium	GO:0003674	molecular_function	---	---
10594144	Bbs4	8.44128	8.3432	8.42196	8.41111	7.79848	7.87004		GO:0000226 // GO:0001843 // GO:0001895 // GO:0007286 // GO:0007608 // GO:0016358 // GO:0019216 // GO:0021756 // GO:0021766 // GO:0021987 // GO:0030534 // GO:0033365 // GO:0035058 // GO:0042384 // GO:0045444 // GO:0045494 // GO:0045724 // GO:0046548 // GO:0048854 // GO:0060271 // GO:0060296	microtubule cytoskeleton organization // neural tube closure // retina homeostasis // spermatid development // sensory perception of smell // dendrite development // regulation of lipid metabolic process // striatum development // hippocampus development // cerebral cortex development // adult behavior // protein localization in organelle // sensory cilium assembly // cilium assembly // fat cell …	GO:0005737 // GO:0005813 // GO:0005856 // GO:0005886 // GO:0005929 // GO:0016020 // GO:0031514 // GO:0042995	cytoplasm // centrosome // cytoskeleton // plasma membrane // cilium // membrane // motile secondary cilium // cell projection	GO:0003674 // GO:0005488	molecular_function // binding	---	---
10497842	Bbs7	10.1753	10.158	9.5606	9.90394	9.2853	9.32431		GO:0008150 // GO:0045444	biological_process // fat cell differentiation	GO:0005575 // GO:0005737 // GO:0005886 // GO:0005929 // GO:0016020 // GO:0042995	cellular_component // cytoplasm // plasma membrane // cilium // membrane // cell projection	GO:0003674	molecular_function	---	---
10451413	BC011248	10.6382	10.6491	10.4529	10.5653	9.58444	9.67995		GO:0008150	biological_process	GO:0005575	cellular_component	GO:0003674	molecular_function	---	---
10407392	BC016423	10.0388	10.0181	9.64635	9.78754	9.63609	9.45293		GO:0008150	biological_process	GO:0005575	cellular_component	GO:0003674	molecular_function	---	---
10461909	BC016495	8.45355	8.42386	8.15429	8.16458	9.11463	9.24037		GO:0008150 // GO:0019363	biological_process // pyridine nucleotide biosynthetic process	GO:0005575	cellular_component	GO:0000166 // GO:0003674 // GO:0005524 // GO:0016301 // GO:0016740 // GO:0046872 // GO:0050262	nucleotide binding // molecular_function // ATP binding // kinase activity // transferase activity // metal ion binding // ribosylnicotinamide kinase activity	---	---
10583773	BC018242	10.1085	9.85693	9.93596	9.75831	9.44266	9.45634		---	---	GO:0016020 // GO:0016021	membrane // integral to membrane	GO:0003824 // GO:0008195 // GO:0016787	catalytic activity // phosphatidate phosphatase activity // hydrolase activity	---	---
10455970	BC023105 // BC023105	9.61648	9.63264	10.8055	10.6878	6.6997	6.32949		GO:0008150 // GO:0008150	biological_process // biological_process	GO:0005575 // GO:0005575	cellular_component // cellular_component	GO:0003674 // GO:0003674	molecular_function // molecular_function	---	---
10350853	BC026585	9.75742	9.59102	9.61741	9.17947	10.3933	10.329		GO:0008150 // GO:0008152 // GO:0055114	biological_process // metabolic process // oxidation reduction	GO:0005739	mitochondrion	GO:0003674 // GO:0003824 // GO:0005488 // GO:0008270 // GO:0016491	molecular_function // catalytic activity // binding // zinc ion binding // oxidoreductase activity	---	---
10435897	BC027231	9.54781	9.44476	9.26267	9.28952	8.81835	9.01751		GO:0008150	biological_process	GO:0005575	cellular_component	GO:0003674	molecular_function	---	---
10365495	BC030307	7.39813	7.36922	7.42122	7.33159	7.95183	8.03685		GO:0008150	biological_process	GO:0005575 // GO:0005737	cellular_component // cytoplasm	GO:0003674	molecular_function	---	---
10381548	BC030867	8.22749	7.93506	8.37413	8.4325	7.49756	7.68972		GO:0008150	biological_process	GO:0005575	cellular_component	GO:0003674	molecular_function	---	---
10587085	BC031353	9.90578	9.85403	9.37863	9.49774	8.84696	8.86958		GO:0008150	biological_process	GO:0005575	cellular_component	GO:0003674	molecular_function	---	---
10352294	BC031781	10.5971	10.4744	10.4407	10.3202	9.79874	9.81643		GO:0008150	biological_process	GO:0005575	cellular_component	GO:0003674	molecular_function	---	---
10500710	BC037703	10.2032	9.95579	9.75639	9.66905	8.38635	8.05669		GO:0008150	biological_process	GO:0005575	cellular_component	GO:0003674	molecular_function	---	---
10386916	BC046404	11.1573	11.0867	11.419	11.3034	11.6665	11.6818		GO:0008150	biological_process	GO:0005575	cellular_component	GO:0003674	molecular_function	---	---
10445558	BC048355	9.23795	9.13595	9.77484	9.2796	8.46416	8.46061		GO:0008150 // GO:0008152 // GO:0009117	biological_process // metabolic process // nucleotide metabolic process	GO:0005575 // GO:0005634 // GO:0005737	cellular_component // nucleus // cytoplasm	GO:0003674 // GO:0016787 // GO:0016798	molecular_function // hydrolase activity // hydrolase activity, acting on glycosyl bonds	---	---
10561983	BC053749	7.74584	7.55277	7.85618	7.89372	8.52064	8.51758		GO:0008150	biological_process	GO:0005575	cellular_component	GO:0003674	molecular_function	---	---
10573578	BC056474	12.0775	11.8548	12.2367	11.6819	12.6371	12.6289		GO:0008150	biological_process	GO:0005575 // GO:0016020 // GO:0016021	cellular_component // membrane // integral to membrane	GO:0003674	molecular_function	---	---
10560655	Bcam	10.8469	10.7607	10.582	10.466	10.0375	9.99884		GO:0007155	cell adhesion	GO:0005886 // GO:0005887 // GO:0016020 // GO:0016021	plasma membrane // integral to plasma membrane // membrane // integral to membrane	GO:0004872 // GO:0005055 // GO:0005515	receptor activity // laminin receptor activity // protein binding	---	---
10495781	Bcar3	7.66823	7.60628	7.65759	7.7625	8.73861	8.67373		GO:0007264	small GTPase mediated signal transduction	GO:0005622	intracellular	GO:0005085 // GO:0005515	guanyl-nucleotide exchange factor activity // protein binding	---	---
10494910	Bcas2	9.56958	9.57097	8.89257	9.10264	9.02817	9.10306		GO:0006397 // GO:0008150 // GO:0008380	mRNA processing // biological_process // RNA splicing	GO:0005634 // GO:0005681	nucleus // spliceosomal complex	GO:0003674	molecular_function	---	---
10549222	Bcat1	7.59875	7.49649	7.57758	7.72918	8.23828	8.11697		GO:0008152 // GO:0008652 // GO:0009081 // GO:0009082 // GO:0009083	metabolic process // cellular amino acid biosynthetic process // branched chain family amino acid metabolic process // branched chain family amino acid biosynthetic process // branched chain family amino acid catabolic process	GO:0005737 // GO:0005739 // GO:0005829	cytoplasm // mitochondrion // cytosol	GO:0003824 // GO:0004084 // GO:0004084 // GO:0008483 // GO:0016740 // GO:0042802	catalytic activity // branched-chain-amino-acid transaminase activity // branched-chain-amino-acid transaminase activity // transaminase activity // transferase activity // identical protein binding	---	---
10553015	Bcat2	10.1766	10.1217	10.6045	10.2787	10.8619	10.882		GO:0006550 // GO:0008152 // GO:0008652 // GO:0009081 // GO:0009082 // GO:0009083 // GO:0009083 // GO:0009098	isoleucine catabolic process // metabolic process // cellular amino acid biosynthetic process // branched chain family amino acid metabolic process // branched chain family amino acid biosynthetic process // branched chain family amino acid catabolic process // branched chain family amino acid catabolic process // leucine biosynthetic process	GO:0005634 // GO:0005737 // GO:0005739 // GO:0005739	nucleus // cytoplasm // mitochondrion // mitochondrion	GO:0003824 // GO:0004084 // GO:0004084 // GO:0008483 // GO:0016740	catalytic activity // branched-chain-amino-acid transaminase activity // branched-chain-amino-acid transaminase activity // transaminase activity // transferase activity	---	---
10357043	Bcl2	9.49982	9.31519	9.8172	9.68675	10.262	10.2114		GO:0000082 // GO:0000082 // GO:0000209 // GO:0000902 // GO:0001101 // GO:0001503 // GO:0001541 // GO:0001656 // GO:0001657 // GO:0001658 // GO:0001658 // GO:0001662 // GO:0001776 // GO:0001782 // GO:0001822 // GO:0001822 // GO:0001836 // GO:0001952 // GO:0002260 // GO:0002260 // GO:0002320 // GO:0002326 // GO:0002360 // GO:0002520 // GO:0003014 // GO:0006470 // GO:0006582 // GO:0006800 // GO:0006…	G1/S transition of mitotic cell cycle // G1/S transition of mitotic cell cycle // protein polyubiquitination // cell morphogenesis // response to acid // ossification // ovarian follicle development // metanephros development // ureteric bud development // branching involved in ureteric bud morphogenesis // branching involved in ureteric bud morphogenesis // behavioral fear response // leukocyte …	GO:0000159 // GO:0005622 // GO:0005624 // GO:0005634 // GO:0005634 // GO:0005737 // GO:0005737 // GO:0005739 // GO:0005739 // GO:0005741 // GO:0005783 // GO:0005789 // GO:0005792 // GO:0005829 // GO:0005955 // GO:0016020 // GO:0016021 // GO:0031965 // GO:0031966 // GO:0043209	protein phosphatase type 2A complex // intracellular // membrane fraction // nucleus // nucleus // cytoplasm // cytoplasm // mitochondrion // mitochondrion // mitochondrial outer membrane // endoplasmic reticulum // endoplasmic reticulum membrane // microsome // cytosol // calcineurin complex // membrane // integral to membrane // nuclear membrane // mitochondrial membrane // myelin sheath	GO:0005515 // GO:0005515 // GO:0008134 // GO:0016563 // GO:0046982 // GO:0046982 // GO:0051400	protein binding // protein binding // transcription factor binding // transcription activator activity // protein heterodimerization activity // protein heterodimerization activity // BH domain binding	GenMAPP // GenMAPP // GenMAPP	Apoptosis // Apoptosis_GenMAPP // Apoptosis_KEGG
10475866	Bcl2l11	9.74063	9.68901	9.49055	9.42252	9.21047	9.02653		GO:0001701 // GO:0001776 // GO:0001776 // GO:0001782 // GO:0001782 // GO:0001783 // GO:0001822 // GO:0002260 // GO:0002260 // GO:0002262 // GO:0006915 // GO:0006915 // GO:0006917 // GO:0007160 // GO:0007283 // GO:0008584 // GO:0009791 // GO:0030879 // GO:0035148 // GO:0042475 // GO:0042981 // GO:0042981 // GO:0043029 // GO:0043029 // GO:0043065 // GO:0043065 // GO:0043583 // GO:0046620 // GO:0048…	in utero embryonic development // leukocyte homeostasis // leukocyte homeostasis // B cell homeostasis // B cell homeostasis // B cell apoptosis // kidney development // lymphocyte homeostasis // lymphocyte homeostasis // myeloid cell homeostasis // apoptosis // apoptosis // induction of apoptosis // cell-matrix adhesion // spermatogenesis // male gonad development // post-embryonic development /…	GO:0000300 // GO:0005737 // GO:0005739 // GO:0016020 // GO:0043231	peripheral to membrane of membrane fraction // cytoplasm // mitochondrion // membrane // intracellular membrane-bounded organelle	GO:0005515 // GO:0008017 // GO:0046982	protein binding // microtubule binding // protein heterodimerization activity	---	---
10541279	Bcl2l13	10.8843	10.7949	10.7681	10.7093	10.2454	10.4036		GO:0006915 // GO:0042981	apoptosis // regulation of apoptosis	GO:0005739 // GO:0016020 // GO:0016021	mitochondrion // membrane // integral to membrane	GO:0003674	molecular_function	---	---
10361979	Bclaf1	10.3326	10.3242	9.93447	9.90142	9.78948	9.74891		GO:0006350 // GO:0016481 // GO:0043065 // GO:0045449	transcription // negative regulation of transcription // positive regulation of apoptosis // regulation of transcription	GO:0005634 // GO:0005737	nucleus // cytoplasm	GO:0003677 // GO:0005515 // GO:0016564	DNA binding // protein binding // transcription repressor activity	---	---
10603627	Bcor	8.43927	8.40061	7.98799	8.26439	7.86193	7.84969		GO:0006350 // GO:0010553 // GO:0016568 // GO:0045449	transcription // negative regulation of gene-specific transcription from RNA polymerase II promoter // chromatin modification // regulation of transcription	GO:0005634	nucleus	GO:0003714 // GO:0005515 // GO:0016564	transcription corepressor activity // protein binding // transcription repressor activity	---	---
10434934	Bdh1	8.03095	8.13577	8.32166	8.3053	9.65927	9.97109		GO:0008150 // GO:0008152 // GO:0055114	biological_process // metabolic process // oxidation reduction	GO:0005739 // GO:0005743	mitochondrion // mitochondrial inner membrane	GO:0003674 // GO:0003824 // GO:0003858 // GO:0005488 // GO:0016491	molecular_function // catalytic activity // 3-hydroxybutyrate dehydrogenase activity // binding // oxidoreductase activity	---	---
10542959	Bet1	8.47088	8.46868	8.55638	8.67722	9.32253	9.52431		GO:0006810 // GO:0006888 // GO:0015031 // GO:0016192	transport // ER to Golgi vesicle-mediated transport // protein transport // vesicle-mediated transport	GO:0000139 // GO:0005783 // GO:0005794 // GO:0016020 // GO:0016021	Golgi membrane // endoplasmic reticulum // Golgi apparatus // membrane // integral to membrane	GO:0003674	molecular_function	---	---
10601850	Bex4	7.92422	7.94666	7.5	7.65888	9.20063	9.31164		---	---	GO:0005634 // GO:0005737	nucleus // cytoplasm	---	---	---	---
10358457	Bex4	7.25135	7.32462	6.82801	7.12701	8.71759	8.84617		---	---	GO:0005634 // GO:0005737	nucleus // cytoplasm	---	---	---	---
10600169	Bgn	13.1964	13.1929	13.282	13.4497	12.4975	12.4875		GO:0019800	peptide cross-linking via chondroitin 4-sulfate glycosaminoglycan	GO:0005576 // GO:0005578 // GO:0009986 // GO:0031012 // GO:0042383 // GO:0044424	extracellular region // proteinaceous extracellular matrix // cell surface // extracellular matrix // sarcolemma // intracellular part	GO:0005515 // GO:0005539 // GO:0050840	protein binding // glycosaminoglycan binding // extracellular matrix binding	---	---
10540472	Bhlhe40	10.7972	10.7504	10.5506	10.355	11.8058	11.9373		GO:0006350 // GO:0006355 // GO:0007623 // GO:0009416 // GO:0009649 // GO:0045449 // GO:0045892	transcription // regulation of transcription, DNA-dependent // circadian rhythm // response to light stimulus // entrainment of circadian clock // regulation of transcription // negative regulation of transcription, DNA-dependent	GO:0005634 // GO:0005634	nucleus // nucleus	GO:0003677 // GO:0005515 // GO:0005515 // GO:0016564 // GO:0016564 // GO:0030528	DNA binding // protein binding // protein binding // transcription repressor activity // transcription repressor activity // transcription regulator activity	---	---
10549276	Bhlhe41	9.41872	9.39982	9.26078	9.36926	8.88074	8.89836		GO:0000122 // GO:0006350 // GO:0006355 // GO:0007623 // GO:0009649 // GO:0045449	negative regulation of transcription from RNA polymerase II promoter // transcription // regulation of transcription, DNA-dependent // circadian rhythm // entrainment of circadian clock // regulation of transcription	GO:0005634 // GO:0017053	nucleus // transcriptional repressor complex	GO:0003677 // GO:0003714 // GO:0030528	DNA binding // transcription corepressor activity // transcription regulator activity	---	---
10542896	Bicd1	9.40407	9.33838	8.95395	9.00269	10.2127	10.1867		GO:0006810	transport	GO:0005794	Golgi apparatus	GO:0005515	protein binding	---	---
10454580	Bin1	11.3981	11.4351	11.2568	11.3202	10.5387	10.5253		GO:0006897 // GO:0007275 // GO:0030100 // GO:0030154 // GO:0042692 // GO:0048488	endocytosis // multicellular organismal development // regulation of endocytosis // cell differentiation // muscle cell differentiation // synaptic vesicle endocytosis	GO:0005634 // GO:0005737 // GO:0008021	nucleus // cytoplasm // synaptic vesicle	GO:0005515 // GO:0008022 // GO:0046982 // GO:0051020	protein binding // protein C-terminus binding // protein heterodimerization activity // GTPase binding	---	---
10590791	Birc2	10.3476	10.2561	10.4153	10.7909	9.33733	9.39386		GO:0001666 // GO:0001890 // GO:0006915 // GO:0042981 // GO:0051291	response to hypoxia // placenta development // apoptosis // regulation of apoptosis // protein heterooligomerization	GO:0001741 // GO:0005622 // GO:0005634 // GO:0005737 // GO:0043234 // GO:0045121	XY body // intracellular // nucleus // cytoplasm // protein complex // membrane raft	GO:0005515 // GO:0008270 // GO:0046872	protein binding // zinc ion binding // metal ion binding	---	---
10590801	Birc3	9.57226	9.47785	9.44396	9.66655	8.78365	8.84931		GO:0006915 // GO:0042981 // GO:0051291	apoptosis // regulation of apoptosis // protein heterooligomerization	GO:0005622 // GO:0005737 // GO:0043234 // GO:0045121	intracellular // cytoplasm // protein complex // membrane raft	GO:0005515 // GO:0008270 // GO:0046872	protein binding // zinc ion binding // metal ion binding	---	---
10378802	Blmh	8.69413	8.58211	8.49168	8.78769	9.09757	9.25741		GO:0006508 // GO:0009636 // GO:0042493	proteolysis // response to toxin // response to drug	GO:0005625 // GO:0005737	soluble fraction // cytoplasm	GO:0004197 // GO:0008233 // GO:0008234 // GO:0016787	cysteine-type endopeptidase activity // peptidase activity // cysteine-type peptidase activity // hydrolase activity	---	---
10472095	Bloc1s2	10.9608	10.9259	10.5113	10.8767	10.1101	10.1393		GO:0045944	positive regulation of transcription from RNA polymerase II promoter	GO:0005634 // GO:0005737 // GO:0005813 // GO:0005829 // GO:0005856 // GO:0055037	nucleus // cytoplasm // centrosome // cytosol // cytoskeleton // recycling endosome	GO:0005515 // GO:0005515	protein binding // protein binding	---	---
10467956	Bloc1s2	10.7827	10.75	10.3516	10.6578	9.92662	10.0291		GO:0045944	positive regulation of transcription from RNA polymerase II promoter	GO:0005634 // GO:0005737 // GO:0005813 // GO:0005829 // GO:0005856 // GO:0055037	nucleus // cytoplasm // centrosome // cytosol // cytoskeleton // recycling endosome	GO:0005515 // GO:0005515	protein binding // protein binding	---	---
10551347	Blvrb	10.9368	10.8313	11.0818	10.9214	10.0721	10.1552		GO:0008150 // GO:0008152 // GO:0055114	biological_process // metabolic process // oxidation reduction	GO:0005575 // GO:0005737	cellular_component // cytoplasm	GO:0003674 // GO:0003824 // GO:0004074 // GO:0005488 // GO:0016491 // GO:0042602	molecular_function // catalytic activity // biliverdin reductase activity // binding // oxidoreductase activity // flavin reductase activity	---	---
10486112	Bmf	7.90073	8.20147	8.01471	8.06776	8.59088	8.58362		GO:0006915 // GO:0042981	apoptosis // regulation of apoptosis	GO:0001669 // GO:0005737 // GO:0015629 // GO:0016459 // GO:0016459	acrosomal vesicle // cytoplasm // actin cytoskeleton // myosin complex // myosin complex	GO:0005515	protein binding	---	---
10421361	Bmp1	12.0517	11.9738	11.4174	11.5765	11.3251	11.2394		GO:0001503 // GO:0006508 // GO:0007275 // GO:0030154 // GO:0051216 // GO:0061036	ossification // proteolysis // multicellular organismal development // cell differentiation // cartilage development // positive regulation of cartilage development	GO:0005615 // GO:0031988	extracellular space // membrane-bounded vesicle	GO:0004222 // GO:0005125 // GO:0005509 // GO:0008083 // GO:0008233 // GO:0008237 // GO:0008270 // GO:0016787 // GO:0046872	metalloendopeptidase activity // cytokine activity // calcium ion binding // growth factor activity // peptidase activity // metallopeptidase activity // zinc ion binding // hydrolase activity // metal ion binding	---	---
10419261	Bmp4	10.4072	10.3645	12.5247	12.4342	11.668	11.5846		GO:0001501 // GO:0001501 // GO:0001503 // GO:0001525 // GO:0001541 // GO:0001568 // GO:0001649 // GO:0001654 // GO:0001656 // GO:0001656 // GO:0001656 // GO:0001657 // GO:0001657 // GO:0001657 // GO:0001657 // GO:0001658 // GO:0001707 // GO:0001759 // GO:0001822 // GO:0001822 // GO:0001934 // GO:0001934 // GO:0001944 // GO:0002244 // GO:0003014 // GO:0007275 // GO:0007281 // GO:0007500 // GO:0007…	skeletal system development // skeletal system development // ossification // angiogenesis // ovarian follicle development // blood vessel development // osteoblast differentiation // eye development // metanephros development // metanephros development // metanephros development // ureteric bud development // ureteric bud development // ureteric bud development // ureteric bud development // bra…	GO:0005576 // GO:0005578 // GO:0005615 // GO:0005615 // GO:0005737 // GO:0031988	extracellular region // proteinaceous extracellular matrix // extracellular space // extracellular space // cytoplasm // membrane-bounded vesicle	GO:0005125 // GO:0005515 // GO:0008083 // GO:0008201 // GO:0042803 // GO:0070700	cytokine activity // protein binding // growth factor activity // heparin binding // protein homodimerization activity // BMP receptor binding	---	---
10516093	Bmp8a	9.0326	9.01406	9.22221	9.30991	7.54951	7.58485		GO:0001503 // GO:0007179 // GO:0007275 // GO:0007281 // GO:0007283 // GO:0030154 // GO:0040007 // GO:0051216	ossification // transforming growth factor beta receptor signaling pathway // multicellular organismal development // germ cell development // spermatogenesis // cell differentiation // growth // cartilage development	GO:0005576 // GO:0005615	extracellular region // extracellular space	GO:0005125 // GO:0008083	cytokine activity // growth factor activity	---	---
10547251	Bms1	9.72218	9.72768	9.38954	9.608	9.15451	9.12868		GO:0008150	biological_process	GO:0005575	cellular_component	GO:0000166 // GO:0003674 // GO:0005525	nucleotide binding // molecular_function // GTP binding	---	---
10568785	Bnip3	9.54542	9.6197	10.0534	10.0302	10.5983	10.5379		GO:0006915 // GO:0006915 // GO:0042981 // GO:0043065 // GO:0050873	apoptosis // apoptosis // regulation of apoptosis // positive regulation of apoptosis // brown fat cell differentiation	GO:0005739 // GO:0005739 // GO:0005740 // GO:0016020 // GO:0016021 // GO:0031966	mitochondrion // mitochondrion // mitochondrial envelope // membrane // integral to membrane // mitochondrial membrane	---	---	---	---
10414269	Bnip3	10.2488	10.1929	10.6202	10.8028	11.2561	11.212		GO:0006915 // GO:0006915 // GO:0042981 // GO:0043065 // GO:0050873	apoptosis // apoptosis // regulation of apoptosis // positive regulation of apoptosis // brown fat cell differentiation	GO:0005739 // GO:0005739 // GO:0005740 // GO:0016020 // GO:0016021 // GO:0031966	mitochondrion // mitochondrion // mitochondrial envelope // membrane // integral to membrane // mitochondrial membrane	---	---	---	---
10439612	Boc	10.5962	10.4503	10.2021	10.2358	9.96762	10.0458		GO:0007155 // GO:0007224 // GO:0007411 // GO:0007411 // GO:0016202 // GO:0016337 // GO:0030030 // GO:0045663 // GO:0051789	cell adhesion // smoothened signaling pathway // axon guidance // axon guidance // regulation of striated muscle tissue development // cell-cell adhesion // cell projection organization // positive regulation of myoblast differentiation // response to protein stimulus	GO:0005887 // GO:0009986 // GO:0016020 // GO:0016021 // GO:0030424 // GO:0030426 // GO:0043025	integral to plasma membrane // cell surface // membrane // integral to membrane // axon // growth cone // neuronal cell body	GO:0005515 // GO:0005515	protein binding // protein binding	---	---
10529758	Bod1l	9.67999	9.7106	9.76227	9.88145	9.17144	9.12488		GO:0008150	biological_process	GO:0005575	cellular_component	GO:0003674	molecular_function	---	---
10525887	Bri3bp	10.3383	10.3314	10.2889	10.2209	10.8389	10.8572		GO:0008150	biological_process	GO:0005575 // GO:0016020 // GO:0016021	cellular_component // membrane // integral to membrane	GO:0003674	molecular_function	---	---
10427718	Brix1	10.6317	10.6756	10.1254	10.5673	9.66649	9.648		GO:0008150 // GO:0042254	biological_process // ribosome biogenesis	GO:0005575 // GO:0005634	cellular_component // nucleus	GO:0003674	molecular_function	---	---
10441642	Brp44l	8.17157	8.4452	8.38209	8.51794	8.94027	8.94088		GO:0008150	biological_process	GO:0005739 // GO:0005743	mitochondrion // mitochondrial inner membrane	GO:0003674	molecular_function	---	---
10402648	Brp44l	10.355	10.2746	10.6585	10.5069	11.3119	11.2321		GO:0008150	biological_process	GO:0005739 // GO:0005743	mitochondrion // mitochondrial inner membrane	GO:0003674	molecular_function	---	---
10461237	Bscl2	13.3316	13.2985	13.247	13.0481	12.815	12.7604		---	---	GO:0005783 // GO:0016020 // GO:0016021	endoplasmic reticulum // membrane // integral to membrane	---	---	---	---
10567022	Btbd10	9.13228	8.95351	9.12172	9.17221	8.63707	8.41734		GO:0008150	biological_process	GO:0005575 // GO:0005634	cellular_component // nucleus	GO:0003674 // GO:0005515	molecular_function // protein binding	---	---
10398929	Btbd6	8.53611	8.60426	8.82052	8.66262	9.39098	9.26758		GO:0008150	biological_process	GO:0005575 // GO:0005737	cellular_component // cytoplasm	GO:0003674 // GO:0005515	molecular_function // protein binding	---	---
10531274	Btc	7.13677	7.17956	7.3746	7.36947	9.07593	9.06961		GO:0003103 // GO:0008284 // GO:0043066 // GO:0045597 // GO:0045840 // GO:0045840 // GO:0048146 // GO:0051781	positive regulation of diuresis // positive regulation of cell proliferation // negative regulation of apoptosis // positive regulation of cell differentiation // positive regulation of mitosis // positive regulation of mitosis // positive regulation of fibroblast proliferation // positive regulation of cell division	GO:0005576 // GO:0005886 // GO:0016020 // GO:0016021	extracellular region // plasma membrane // membrane // integral to membrane	GO:0008083	growth factor activity	---	---
10413803	Btd	9.21744	9.11608	9.49678	9.15488	10.2665	10.1961		GO:0006807 // GO:0008150	nitrogen compound metabolic process // biological_process	GO:0005576 // GO:0005730 // GO:0043204 // GO:0045177	extracellular region // nucleolus // perikaryon // apical part of cell	GO:0003674 // GO:0016787 // GO:0016810 // GO:0016811 // GO:0047708	molecular_function // hydrolase activity // hydrolase activity, acting on carbon-nitrogen (but not peptide) bonds // hydrolase activity, acting on carbon-nitrogen (but not peptide) bonds, in linear amides // biotinidase activity	---	---
10357875	Btg2	11.8313	11.8252	10.9473	11.2859	10.8227	10.9025		GO:0006350 // GO:0006479 // GO:0006974 // GO:0009952 // GO:0030182 // GO:0043066 // GO:0045449 // GO:0045768	transcription // protein amino acid methylation // response to DNA damage stimulus // anterior/posterior pattern formation // neuron differentiation // negative regulation of apoptosis // regulation of transcription // positive regulation of anti-apoptosis	---	---	GO:0005515	protein binding	---	---
10450197	Btnl5 // Btnl5 // Btnl5	6.98434	7.32317	7.41981	7.26598	7.73672	7.65966		---	---	---	---	---	---	---	---
10480139	C1ql3	8.18085	8.08767	8.96532	9.15262	7.51936	7.49523		GO:0008150	biological_process	GO:0005575 // GO:0005576	cellular_component // extracellular region	GO:0005515	protein binding	---	---
10521616	C1qtnf7	6.86819	6.98264	6.95981	6.88847	8.41906	8.53155		GO:0051260	protein homooligomerization	GO:0005576 // GO:0005615	extracellular region // extracellular space	GO:0003674	molecular_function	---	---
10541683	C1rb	11.6505	11.7221	11.619	11.7585	11.0372	11.0636		GO:0006508 // GO:0006958 // GO:0008150 // GO:0045087	proteolysis // complement activation, classical pathway // biological_process // innate immune response	GO:0005575	cellular_component	GO:0003674 // GO:0003824 // GO:0004252 // GO:0005509 // GO:0008233 // GO:0008236 // GO:0016787	molecular_function // catalytic activity // serine-type endopeptidase activity // calcium ion binding // peptidase activity // serine-type peptidase activity // hydrolase activity	GenMAPP	Complement_Activation_Classical
10345404	C230030N03Rik	9.03316	8.97329	8.25555	8.59249	7.77917	7.64368		---	---	---	---	---	---	---	---
10531946	C230055K05Rik	6.66968	6.82674	6.33498	6.59778	7.4872	8.46592		GO:0008150	biological_process	GO:0005575	cellular_component	GO:0003674 // GO:0046872	molecular_function // metal ion binding	---	---
10441313	C2cd2	10.0904	9.92805	9.78768	9.66727	9.45886	9.50514		GO:0008150	biological_process	GO:0005575	cellular_component	GO:0003674	molecular_function	---	---
10562651	C330019L16Rik	7.94266	7.91574	7.58816	7.78691	7.18785	7.08217		GO:0034605	cellular response to heat	GO:0005575	cellular_component	GO:0003674	molecular_function	---	---
10522285	C330024D21Rik	9.38267	8.95406	5.85264	5.53956	5.55319	5.77749		GO:0008150	biological_process	GO:0005575	cellular_component	GO:0003674	molecular_function	---	---
10547657	C3ar1	9.79762	9.74655	9.92655	9.77722	7.33098	7.18007		GO:0002430 // GO:0006935 // GO:0007165 // GO:0007186 // GO:0007204 // GO:0010575 // GO:0010759 // GO:0045766 // GO:0090023	complement receptor mediated signaling pathway // chemotaxis // signal transduction // G-protein coupled receptor protein signaling pathway // elevation of cytosolic calcium ion concentration // positive regulation vascular endothelial growth factor production // positive regulation of macrophage chemotaxis // positive regulation of angiogenesis // positive regulation of neutrophil chemotaxis	GO:0005886 // GO:0016020 // GO:0016021	plasma membrane // membrane // integral to membrane	GO:0001850 // GO:0004871 // GO:0004872 // GO:0004930 // GO:0004942 // GO:0004943	complement component C3a binding // signal transducer activity // receptor activity // G-protein coupled receptor activity // anaphylatoxin receptor activity // C3a anaphylatoxin receptor activity	GenMAPP // GenMAPP	GPCRDB_Class_A_Rhodopsin-like // Peptide_GPCRs
10450242	C4b	8.19019	8.0115	8.99728	9.16703	7.48394	7.41831		GO:0006956 // GO:0016064	complement activation // immunoglobulin mediated immune response	---	---	---	---	GenMAPP	Complement_Activation_Classical
10392910	C630004H02Rik	9.26967	9.03839	9.77551	9.53434	10.9793	11.0652		GO:0008150	biological_process	GO:0005575 // GO:0016020 // GO:0016021	cellular_component // membrane // integral to membrane	GO:0003674	molecular_function	---	---
10606206	C77370	8.17976	7.94468	7.31598	7.49546	6.18713	5.74076		GO:0006139 // GO:0008150	nucleobase, nucleoside, nucleotide and nucleic acid metabolic process // biological_process	GO:0005575	cellular_component	GO:0000166 // GO:0003674 // GO:0003676 // GO:0003887	nucleotide binding // molecular_function // nucleic acid binding // DNA-directed DNA polymerase activity	---	---
10573348	Cacna1a	8.20505	8.19269	7.64453	7.67612	7.67781	7.6777		GO:0000096 // GO:0006006 // GO:0006810 // GO:0006811 // GO:0006816 // GO:0006816 // GO:0007204 // GO:0007214 // GO:0007268 // GO:0007268 // GO:0007270 // GO:0007274 // GO:0007416 // GO:0007628 // GO:0007628 // GO:0014051 // GO:0014056 // GO:0016049 // GO:0017156 // GO:0017158 // GO:0019226 // GO:0021522 // GO:0021590 // GO:0021679 // GO:0021680 // GO:0021702 // GO:0021750 // GO:0021953 // GO:0030…	sulfur amino acid metabolic process // glucose metabolic process // transport // ion transport // calcium ion transport // calcium ion transport // elevation of cytosolic calcium ion concentration // gamma-aminobutyric acid signaling pathway // synaptic transmission // synaptic transmission // nerve-nerve synaptic transmission // neuromuscular synaptic transmission // synapse assembly // adult wa…	GO:0005886 // GO:0005891 // GO:0005891 // GO:0016020 // GO:0016021 // GO:0030425 // GO:0043025 // GO:0043204	plasma membrane // voltage-gated calcium channel complex // voltage-gated calcium channel complex // membrane // integral to membrane // dendrite // neuronal cell body // perikaryon	GO:0003677 // GO:0005216 // GO:0005244 // GO:0005245 // GO:0005245 // GO:0005245 // GO:0005262 // GO:0005515 // GO:0008331 // GO:0008331	DNA binding // ion channel activity // voltage-gated ion channel activity // voltage-gated calcium channel activity // voltage-gated calcium channel activity // voltage-gated calcium channel activity // calcium channel activity // protein binding // high voltage-gated calcium channel activity // high voltage-gated calcium channel activity	---	---
10519855	Cacna2d1	10.4514	10.4333	10.0803	10.1357	9.89007	10.0045		GO:0006810 // GO:0006811 // GO:0006816 // GO:0051924	transport // ion transport // calcium ion transport // regulation of calcium ion transport	GO:0005891 // GO:0016020 // GO:0016021 // GO:0016529 // GO:0030315	voltage-gated calcium channel complex // membrane // integral to membrane // sarcoplasmic reticulum // T-tubule	GO:0005216 // GO:0005244 // GO:0005245 // GO:0005262 // GO:0005515 // GO:0046872	ion channel activity // voltage-gated ion channel activity // voltage-gated calcium channel activity // calcium channel activity // protein binding // metal ion binding	---	---
10469404	Cacnb2	8.78746	8.75377	8.1663	8.3204	9.20027	9.32349		GO:0006810 // GO:0006811 // GO:0006816 // GO:0007268 // GO:0007601	transport // ion transport // calcium ion transport // synaptic transmission // visual perception	GO:0005886 // GO:0005891 // GO:0005891 // GO:0016020	plasma membrane // voltage-gated calcium channel complex // voltage-gated calcium channel complex // membrane	GO:0005216 // GO:0005244 // GO:0005245 // GO:0005246 // GO:0005262 // GO:0005515 // GO:0008331	ion channel activity // voltage-gated ion channel activity // voltage-gated calcium channel activity // calcium channel regulator activity // calcium channel activity // protein binding // high voltage-gated calcium channel activity	---	---
10426611	Cacnb3	11.6608	11.4347	11.2833	11.1541	11.0023	10.9689		GO:0006810 // GO:0006811 // GO:0006816 // GO:0050852	transport // ion transport // calcium ion transport // T cell receptor signaling pathway	GO:0005891 // GO:0005891 // GO:0016324	voltage-gated calcium channel complex // voltage-gated calcium channel complex // apical plasma membrane	GO:0005216 // GO:0005244 // GO:0005245 // GO:0005262 // GO:0005515 // GO:0008331	ion channel activity // voltage-gated ion channel activity // voltage-gated calcium channel activity // calcium channel activity // protein binding // high voltage-gated calcium channel activity	---	---
10440314	Cadm2	9.7205	9.51635	8.70179	8.64604	7.7141	7.39866		---	---	GO:0005737 // GO:0016020 // GO:0016021 // GO:0030424 // GO:0032809	cytoplasm // membrane // integral to membrane // axon // neuronal cell body membrane	GO:0005515	protein binding	---	---
10479852	Camk1d	8.24313	8.14581	7.85705	7.86598	7.17037	6.89162		GO:0006468 // GO:0042981	protein amino acid phosphorylation // regulation of apoptosis	GO:0005634 // GO:0005737	nucleus // cytoplasm	GO:0000166 // GO:0004672 // GO:0004674 // GO:0004683 // GO:0005516 // GO:0005524 // GO:0016301 // GO:0016740	nucleotide binding // protein kinase activity // protein serine/threonine kinase activity // calmodulin-dependent protein kinase activity // calmodulin binding // ATP binding // kinase activity // transferase activity	---	---
10518837	Camta1	10.7419	10.6817	11.1422	10.7024	11.3017	11.2558		GO:0006350 // GO:0008150 // GO:0045449	transcription // biological_process // regulation of transcription	GO:0005575 // GO:0005634 // GO:0005737	cellular_component // nucleus // cytoplasm	GO:0003674 // GO:0005516 // GO:0030528	molecular_function // calmodulin binding // transcription regulator activity	---	---
10404913	Cap2	9.02929	8.78622	8.52676	8.2992	7.57758	7.40677		GO:0007010	cytoskeleton organization	GO:0005886 // GO:0016020	plasma membrane // membrane	GO:0003779 // GO:0005488	actin binding // binding	---	---
10586591	Car12	9.05527	8.99354	9.47738	9.46081	7.66843	7.70492		GO:0006730 // GO:0008150	one-carbon metabolic process // biological_process	GO:0005575 // GO:0016020 // GO:0016021	cellular_component // membrane // integral to membrane	GO:0003674 // GO:0004089 // GO:0008270 // GO:0016829 // GO:0046872	molecular_function // carbonate dehydratase activity // zinc ion binding // lyase activity // metal ion binding	---	---
10490903	Car13	11.5995	11.577	11.7912	11.6238	10.8085	10.8289		GO:0006730	one-carbon metabolic process	---	---	GO:0004089 // GO:0008270 // GO:0016829 // GO:0046872	carbonate dehydratase activity // zinc ion binding // lyase activity // metal ion binding	---	---
10607738	Car5b	10.5951	10.5655	10.7764	10.6217	9.42654	9.42947		GO:0006730 // GO:0008150	one-carbon metabolic process // biological_process	GO:0005739	mitochondrion	GO:0004089 // GO:0008270 // GO:0016829 // GO:0046872	carbonate dehydratase activity // zinc ion binding // lyase activity // metal ion binding	---	---
10518751	Car6	6.31903	6.57023	6.5148	6.31408	9.6214	9.98517		GO:0006730	one-carbon metabolic process	GO:0005576	extracellular region	GO:0004089 // GO:0008270 // GO:0016829 // GO:0046872	carbonate dehydratase activity // zinc ion binding // lyase activity // metal ion binding	---	---
10497752	Carhsp1	12.1003	12.1601	11.3283	12.0151	11.046	11.0053		GO:0006355 // GO:0008150	regulation of transcription, DNA-dependent // biological_process	GO:0005575 // GO:0005737	cellular_component // cytoplasm	GO:0003676 // GO:0003677 // GO:0005515	nucleic acid binding // DNA binding // protein binding	---	---
10437590	Carhsp1	11.5804	11.6277	11.2846	11.4153	10.9392	10.9439		GO:0006355 // GO:0008150	regulation of transcription, DNA-dependent // biological_process	GO:0005575 // GO:0005737	cellular_component // cytoplasm	GO:0003676 // GO:0003677 // GO:0005515	nucleic acid binding // DNA binding // protein binding	---	---
10570119	Carkd	10.493	10.4147	10.4832	10.5207	11.1033	11.0113		GO:0008150	biological_process	GO:0005575 // GO:0005739	cellular_component // mitochondrion	GO:0003674	molecular_function	---	---
10582985	Casp1	9.15176	9.16039	8.94882	9.10467	9.76806	9.93906		GO:0001666 // GO:0001666 // GO:0001774 // GO:0006508 // GO:0006915 // GO:0006917 // GO:0006917 // GO:0007520 // GO:0007613 // GO:0008219 // GO:0014070 // GO:0016485 // GO:0016485 // GO:0032496 // GO:0033198 // GO:0042221 // GO:0042493 // GO:0042981 // GO:0043065 // GO:0046010 // GO:0050715 // GO:0050715 // GO:0050717 // GO:0050718 // GO:0050718	response to hypoxia // response to hypoxia // microglial cell activation // proteolysis // apoptosis // induction of apoptosis // induction of apoptosis // myoblast fusion // memory // cell death // response to organic cyclic substance // protein processing // protein processing // response to lipopolysaccharide // response to ATP // response to chemical stimulus // response to drug // regulation…	GO:0005576 // GO:0005622 // GO:0005634 // GO:0005737 // GO:0005737	extracellular region // intracellular // nucleus // cytoplasm // cytoplasm	GO:0004197 // GO:0005515 // GO:0008233 // GO:0008234 // GO:0016787	cysteine-type endopeptidase activity // protein binding // peptidase activity // cysteine-type peptidase activity // hydrolase activity	---	---
10583008	Casp12	10.4065	10.3957	11.1712	10.8633	9.51157	9.69332		GO:0006508 // GO:0006508 // GO:0006915 // GO:0006917 // GO:0006926 // GO:0016540 // GO:0030968 // GO:0042981 // GO:0043065 // GO:0043280 // GO:0070059	proteolysis // proteolysis // apoptosis // induction of apoptosis // virus-infected cell apoptosis // protein autoprocessing // endoplasmic reticulum unfolded protein response // regulation of apoptosis // positive regulation of apoptosis // positive regulation of caspase activity // apoptosis in response to endoplasmic reticulum stress	GO:0005622 // GO:0005634 // GO:0005783 // GO:0005792 // GO:0005829	intracellular // nucleus // endoplasmic reticulum // microsome // cytosol	GO:0004175 // GO:0004197 // GO:0005515 // GO:0005515 // GO:0008233 // GO:0008234 // GO:0016787	endopeptidase activity // cysteine-type endopeptidase activity // protein binding // protein binding // peptidase activity // cysteine-type peptidase activity // hydrolase activity	---	---
10370522	Casp14	8.76439	8.74532	7.68756	7.71666	6.93953	7.02207		GO:0006508 // GO:0006915 // GO:0006917 // GO:0006917 // GO:0030154	proteolysis // apoptosis // induction of apoptosis // induction of apoptosis // cell differentiation	GO:0005634 // GO:0005737 // GO:0045095	nucleus // cytoplasm // keratin filament	GO:0004197 // GO:0008233 // GO:0008233 // GO:0008234 // GO:0016787	cysteine-type endopeptidase activity // peptidase activity // peptidase activity // cysteine-type peptidase activity // hydrolase activity	---	---
10464128	Casp7	10.4278	10.3878	10.4325	10.6253	9.80747	9.88111		GO:0001836 // GO:0006508 // GO:0006508 // GO:0006915 // GO:0006917 // GO:0006917 // GO:0007507 // GO:0009411 // GO:0042981	release of cytochrome c from mitochondria // proteolysis // proteolysis // apoptosis // induction of apoptosis // induction of apoptosis // heart development // response to UV // regulation of apoptosis	GO:0005625 // GO:0005737 // GO:0005792 // GO:0005829	soluble fraction // cytoplasm // microsome // cytosol	GO:0004197 // GO:0008233 // GO:0008233 // GO:0008234 // GO:0016787	cysteine-type endopeptidase activity // peptidase activity // peptidase activity // cysteine-type peptidase activity // hydrolase activity	GenMAPP // GenMAPP // GenMAPP	Apoptosis // Apoptosis_GenMAPP // Apoptosis_KEGG
10536499	Cav1	13.2967	13.3158	13.2979	13.2765	12.6992	12.6359		GO:0000165 // GO:0000188 // GO:0001570 // GO:0001666 // GO:0001937 // GO:0001937 // GO:0001960 // GO:0006641 // GO:0006816 // GO:0006874 // GO:0006874 // GO:0006897 // GO:0006940 // GO:0007519 // GO:0007595 // GO:0008104 // GO:0008285 // GO:0009612 // GO:0009967 // GO:0009968 // GO:0010524 // GO:0019217 // GO:0019915 // GO:0030857 // GO:0030879 // GO:0031116 // GO:0032570 // GO:0033344 // GO:0033…	MAPKKK cascade // inactivation of MAPK activity // vasculogenesis // response to hypoxia // negative regulation of endothelial cell proliferation // negative regulation of endothelial cell proliferation // negative regulation of cytokine-mediated signaling pathway // triglyceride metabolic process // calcium ion transport // cellular calcium ion homeostasis // cellular calcium ion homeostasis // …	GO:0000299 // GO:0005624 // GO:0005625 // GO:0005737 // GO:0005739 // GO:0005794 // GO:0005811 // GO:0005829 // GO:0005886 // GO:0005886 // GO:0005887 // GO:0005901 // GO:0005901 // GO:0005901 // GO:0005925 // GO:0005938 // GO:0009925 // GO:0009986 // GO:0016020 // GO:0016021 // GO:0031410 // GO:0043234 // GO:0045121 // GO:0045121 // GO:0048471	integral to membrane of membrane fraction // membrane fraction // soluble fraction // cytoplasm // mitochondrion // Golgi apparatus // lipid particle // cytosol // plasma membrane // plasma membrane // integral to plasma membrane // caveola // caveola // caveola // focal adhesion // cell cortex // basal plasma membrane // cell surface // membrane // integral to membrane // cytoplasmic vesicle // …	GO:0000149 // GO:0005515 // GO:0016504 // GO:0019900 // GO:0019905 // GO:0050998	SNARE binding // protein binding // peptidase activator activity // kinase binding // syntaxin binding // nitric-oxide synthase binding	GenMAPP	Integrin-mediated_cell_adhesion_KEGG
10536494	Cav2	10.669	10.5105	10.7229	10.6454	9.52532	9.48076		GO:0001937 // GO:0006897 // GO:0006906 // GO:0007005 // GO:0007029 // GO:0007268 // GO:0008285 // GO:0048278 // GO:0048741 // GO:0051259 // GO:0060161 // GO:0070836	negative regulation of endothelial cell proliferation // endocytosis // vesicle fusion // mitochondrion organization // endoplasmic reticulum organization // synaptic transmission // negative regulation of cell proliferation // vesicle docking // skeletal muscle fiber development // protein oligomerization // positive regulation of dopamine receptor signaling pathway // caveola assembly	GO:0005624 // GO:0005634 // GO:0005737 // GO:0005794 // GO:0005811 // GO:0005829 // GO:0005886 // GO:0005886 // GO:0005887 // GO:0005901 // GO:0009986 // GO:0016020 // GO:0016021 // GO:0031234 // GO:0043234 // GO:0048471	membrane fraction // nucleus // cytoplasm // Golgi apparatus // lipid particle // cytosol // plasma membrane // plasma membrane // integral to plasma membrane // caveola // cell surface // membrane // integral to membrane // extrinsic to internal side of plasma membrane // protein complex // perinuclear region of cytoplasm	GO:0000149 // GO:0005515 // GO:0019905 // GO:0031748 // GO:0042803 // GO:0051219	SNARE binding // protein binding // syntaxin binding // D1 dopamine receptor binding // protein homodimerization activity // phosphoprotein binding	GenMAPP	Integrin-mediated_cell_adhesion_KEGG
10436978	Cbr3	9.02942	9.00465	9.08282	8.89069	8.35581	8.186		GO:0042376 // GO:0055114	phylloquinone catabolic process // oxidation reduction	---	---	GO:0000253 // GO:0004090 // GO:0016491	3-keto sterol reductase activity // carbonyl reductase (NADPH) activity // oxidoreductase activity	---	---
10571978	Cbr4	9.7305	9.57991	9.53	9.6612	10.1595	10.1784		GO:0006633 // GO:0008150 // GO:0008152 // GO:0008610 // GO:0055114	fatty acid biosynthetic process // biological_process // metabolic process // lipid biosynthetic process // oxidation reduction	GO:0005739	mitochondrion	GO:0003674 // GO:0003824 // GO:0005488 // GO:0016491	molecular_function // catalytic activity // binding // oxidoreductase activity	---	---
10449712	Cbs	8.84407	8.91009	8.94154	8.94108	8.29492	8.25707		GO:0001958 // GO:0006535 // GO:0008152 // GO:0008652 // GO:0019343 // GO:0019344 // GO:0019346 // GO:0043506 // GO:0050667 // GO:0050667 // GO:0051593	endochondral ossification // cysteine biosynthetic process from serine // metabolic process // cellular amino acid biosynthetic process // cysteine biosynthetic process via cystathionine // cysteine biosynthetic process // transsulfuration // regulation of JUN kinase activity // homocysteine metabolic process // homocysteine metabolic process // response to folic acid	GO:0005625 // GO:0005634 // GO:0005737	soluble fraction // nucleus // cytoplasm	GO:0003824 // GO:0004122 // GO:0004122 // GO:0016829 // GO:0030170 // GO:0046872	catalytic activity // cystathionine beta-synthase activity // cystathionine beta-synthase activity // lyase activity // pyridoxal phosphate binding // metal ion binding	---	---
10466818	Cbwd1	8.0486	8.26989	8.38354	8.3485	9.26119	9.24587		GO:0008150	biological_process	GO:0005575	cellular_component	GO:0000166 // GO:0003674 // GO:0005524	nucleotide binding // molecular_function // ATP binding	---	---
10393620	Cbx4	10.4263	10.4009	10.3948	10.3479	11.0178	11.1035		GO:0000122 // GO:0000122 // GO:0006333 // GO:0006350 // GO:0016568 // GO:0045449	negative regulation of transcription from RNA polymerase II promoter // negative regulation of transcription from RNA polymerase II promoter // chromatin assembly or disassembly // transcription // chromatin modification // regulation of transcription	GO:0000785 // GO:0005634	chromatin // nucleus	GO:0003682 // GO:0051219	chromatin binding // phosphoprotein binding	---	---
10393614	Cbx8	8.47489	8.52081	8.46573	8.38393	9.04899	9.17056		GO:0006333 // GO:0006342 // GO:0006350 // GO:0016568 // GO:0016574 // GO:0045449	chromatin assembly or disassembly // chromatin silencing // transcription // chromatin modification // histone ubiquitination // regulation of transcription	GO:0000151 // GO:0000785 // GO:0005634 // GO:0031519	ubiquitin ligase complex // chromatin // nucleus // PcG protein complex	GO:0003682 // GO:0004842 // GO:0005515	chromatin binding // ubiquitin-protein ligase activity // protein binding	---	---
10425293	Cby1	9.79688	9.68753	9.94556	9.65435	9.23284	9.11572		GO:0030154 // GO:0042384 // GO:0045444 // GO:0055007 // GO:0090090	cell differentiation // cilium assembly // fat cell differentiation // cardiac muscle cell differentiation // negative regulation of Wnt receptor signaling pathway through beta-catenin	GO:0005634 // GO:0005794 // GO:0005932	nucleus // Golgi apparatus // microtubule basal body	GO:0003674	molecular_function	---	---
10481435	Ccbl1	9.96669	9.72318	9.21389	9.33038	8.90305	8.95441		GO:0008150 // GO:0009058	biological_process // biosynthetic process	GO:0005575 // GO:0005737	cellular_component // cytoplasm	GO:0003674 // GO:0003824 // GO:0008483 // GO:0016212 // GO:0016740 // GO:0016769 // GO:0016829 // GO:0016847 // GO:0030170 // GO:0047316 // GO:0047804	molecular_function // catalytic activity // transaminase activity // kynurenine-oxoglutarate transaminase activity // transferase activity // transferase activity, transferring nitrogenous groups // lyase activity // 1-aminocyclopropane-1-carboxylate synthase activity // pyridoxal phosphate binding // glutamine-phenylpyruvate transaminase activity // cysteine-S-conjugate beta-lyase activity	---	---
10384811	Ccdc104	8.88594	8.85521	8.89621	9.12818	8.34658	8.34638		GO:0008150	biological_process	GO:0005575	cellular_component	GO:0003674	molecular_function	---	---
10369276	Ccdc109a	11.0295	11.0323	10.7138	10.8991	10.5447	10.47		GO:0008150	biological_process	GO:0005739 // GO:0016020 // GO:0016021	mitochondrion // membrane // integral to membrane	GO:0003674	molecular_function	---	---
10502156	Ccdc109b	7.05052	7.09305	9.74821	9.79389	8.70158	8.73024		GO:0008150	biological_process	GO:0005575 // GO:0016020 // GO:0016021	cellular_component // membrane // integral to membrane	GO:0003674	molecular_function	---	---
10578557	Ccdc111	9.469	9.42485	9.59964	9.85987	9.93385	9.94669		GO:0006260 // GO:0006269 // GO:0008150	DNA replication // DNA replication, synthesis of RNA primer // biological_process	GO:0005575	cellular_component	GO:0003674 // GO:0003896	molecular_function // DNA primase activity	---	---
10536176	Ccdc132	9.49167	9.6024	9.169	9.37907	8.86948	8.80294		GO:0008150	biological_process	GO:0005575	cellular_component	GO:0003674	molecular_function	---	---
10383360	Ccdc137	8.73131	8.81865	8.7301	8.73713	8.0296	8.25172		GO:0008150	biological_process	GO:0005575	cellular_component	GO:0003674	molecular_function	---	---
10484205	Ccdc141	8.26096	8.28692	7.93877	7.90374	7.61018	7.45307		GO:0008150	biological_process	GO:0005575	cellular_component	GO:0003674	molecular_function	---	---
10469066	Ccdc3	9.62124	9.61251	8.71296	8.56492	7.60393	7.63969		GO:0008150	biological_process	GO:0005575	cellular_component	GO:0003674	molecular_function	---	---
10388613	Ccdc55	11.1474	11.1483	10.9404	11.1479	10.5421	10.3105		GO:0008150	biological_process	GO:0005575	cellular_component	GO:0003674	molecular_function	---	---
10391407	Ccdc56	11.2287	11.204	10.8315	11.0506	10.5837	10.6381		GO:0008150	biological_process	GO:0005739 // GO:0016020 // GO:0016021	mitochondrion // membrane // integral to membrane	GO:0003674	molecular_function	---	---
10533007	Ccdc64	8.26768	8.22462	8.02782	8.28445	8.87779	8.90504		GO:0008150	biological_process	GO:0005575	cellular_component	GO:0003674	molecular_function	---	---
10456545	Ccdc68	8.1014	7.90495	9.39991	9.69423	6.98581	6.74923		GO:0008150	biological_process	GO:0005575	cellular_component	GO:0003674	molecular_function	---	---
10435948	Ccdc80	13.1236	13.1447	13.15	13.2439	12.4609	12.5		GO:0010811 // GO:0030198	positive regulation of cell-substrate adhesion // extracellular matrix organization	GO:0005576 // GO:0005578 // GO:0005604 // GO:0005614 // GO:0031012	extracellular region // proteinaceous extracellular matrix // basement membrane // interstitial matrix // extracellular matrix	GO:0001968 // GO:0005539 // GO:0008201	fibronectin binding // glycosaminoglycan binding // heparin binding	---	---
10533869	Ccdc92	9.20316	9.18586	9.24014	8.90408	10.2465	10.1619		GO:0008150	biological_process	GO:0005575	cellular_component	GO:0003674	molecular_function	---	---
10379511	Ccl2	12.5776	12.692	12.4304	12.4813	11.4216	11.1567		GO:0001938 // GO:0006874 // GO:0006935 // GO:0006954 // GO:0006955 // GO:0007179 // GO:0009408 // GO:0010574 // GO:0010759 // GO:0016525 // GO:0019221 // GO:0030593 // GO:0048010 // GO:0048246 // GO:0048247 // GO:0050806 // GO:0070098	positive regulation of endothelial cell proliferation // cellular calcium ion homeostasis // chemotaxis // inflammatory response // immune response // transforming growth factor beta receptor signaling pathway // response to heat // regulation of vascular endothelial growth factor production // positive regulation of macrophage chemotaxis // negative regulation of angiogenesis // cytokine-mediate…	GO:0005576 // GO:0005615 // GO:0005615 // GO:0005737 // GO:0043025	extracellular region // extracellular space // extracellular space // cytoplasm // neuronal cell body	GO:0001664 // GO:0005125 // GO:0005515 // GO:0008009 // GO:0008201 // GO:0031727	G-protein-coupled receptor binding // cytokine activity // protein binding // chemokine activity // heparin binding // CCR2 chemokine receptor binding	---	---
10379518	Ccl7	12.2051	12.2641	12.242	12.0326	9.85886	9.51009		GO:0006935 // GO:0006954 // GO:0006955	chemotaxis // inflammatory response // immune response	GO:0005576 // GO:0005615	extracellular region // extracellular space	GO:0005125 // GO:0008009 // GO:0008201	cytokine activity // chemokine activity // heparin binding	---	---
10389214	Ccl9	7.09994	7.05741	7.20108	7.30006	8.20488	8.23088		GO:0006935 // GO:0006955	chemotaxis // immune response	GO:0005576 // GO:0005615	extracellular region // extracellular space	GO:0005125 // GO:0008009	cytokine activity // chemokine activity	---	---
10594774	Ccnb2	9.89977	9.81633	10.9911	10.7698	10.457	10.3843		GO:0001701 // GO:0007049 // GO:0007067 // GO:0040007 // GO:0043029 // GO:0048538 // GO:0051301	in utero embryonic development // cell cycle // mitosis // growth // T cell homeostasis // thymus development // cell division	GO:0005624 // GO:0005634	membrane fraction // nucleus	---	---	GenMAPP	Cell_Cycle_KEGG
10448506	Ccnf	9.07223	9.0545	9.63203	9.68298	8.01808	7.74107		GO:0000320 // GO:0001890 // GO:0007049 // GO:0007067 // GO:0051301	re-entry into mitotic cell cycle // placenta development // cell cycle // mitosis // cell division	GO:0005634	nucleus	---	---	---	---
10463112	Ccnj	8.47796	8.27219	8.48448	8.3726	8.84227	8.88951		GO:0008150	biological_process	GO:0005575 // GO:0005634	cellular_component // nucleus	GO:0003674	molecular_function	---	---
10346960	Ccnyl1	10.6346	10.6968	10.6811	10.5924	9.8579	9.79308		GO:0008150	biological_process	GO:0005575	cellular_component	GO:0003674	molecular_function	---	---
10491915	Ccrn4l	10.4787	10.4772	10.1882	10.2623	9.61463	9.38165		GO:0048511	rhythmic process	---	---	---	---	---	---
10587383	Cd109	11.7677	11.7998	11.9233	12.0243	8.66513	8.71072		GO:0008150	biological_process	GO:0005575 // GO:0005576 // GO:0005615 // GO:0005886 // GO:0016020 // GO:0031225	cellular_component // extracellular region // extracellular space // plasma membrane // membrane // anchored to membrane	GO:0003674 // GO:0004866 // GO:0004867 // GO:0005515 // GO:0030414	molecular_function // endopeptidase inhibitor activity // serine-type endopeptidase inhibitor activity // protein binding // peptidase inhibitor activity	---	---
10439651	Cd200	10.3785	10.3038	10.1105	9.92272	11.1396	11.1783		---	---	GO:0005886 // GO:0016020 // GO:0016021	plasma membrane // membrane // integral to membrane	GO:0005515	protein binding	---	---
10362896	Cd24a	10.088	9.9697	12.4017	12.1911	9.32035	9.31878		GO:0001666 // GO:0001775 // GO:0001959 // GO:0002237 // GO:0002329 // GO:0002523 // GO:0002842 // GO:0002863 // GO:0002904 // GO:0006800 // GO:0007157 // GO:0007159 // GO:0007166 // GO:0007204 // GO:0007274 // GO:0007274 // GO:0007406 // GO:0008624 // GO:0008637 // GO:0016477 // GO:0022407 // GO:0022409 // GO:0030262 // GO:0030889 // GO:0031175 // GO:0031175 // GO:0031295 // GO:0032600 // GO:0032…	response to hypoxia // cell activation // regulation of cytokine-mediated signaling pathway // response to molecule of bacterial origin // pre-B cell differentiation // leukocyte migration during inflammatory response // positive regulation of T cell mediated immune response to tumor cell // positive regulation of inflammatory response to antigenic stimulus // positive regulation of B cell apopto…	GO:0005624 // GO:0005886 // GO:0009897 // GO:0009897 // GO:0009986 // GO:0016020 // GO:0031225 // GO:0031362 // GO:0031362 // GO:0031528 // GO:0045121 // GO:0045121 // GO:0060170	membrane fraction // plasma membrane // external side of plasma membrane // external side of plasma membrane // cell surface // membrane // anchored to membrane // anchored to external side of plasma membrane // anchored to external side of plasma membrane // microvillus membrane // membrane raft // membrane raft // cilium membrane	GO:0005515 // GO:0019901 // GO:0030246 // GO:0030296 // GO:0043499	protein binding // protein kinase binding // carbohydrate binding // protein tyrosine kinase activator activity // eukaryotic cell surface binding	---	---
10485405	Cd44	10.8595	10.8564	10.6694	10.7325	9.19197	9.09436		GO:0001558 // GO:0001658 // GO:0002246 // GO:0007155 // GO:0007155 // GO:0010628 // GO:0016477 // GO:0031175 // GO:0033031 // GO:0033138 // GO:0034238 // GO:0043066 // GO:0043518 // GO:0050731 // GO:0060442 // GO:0070374	regulation of cell growth // branching involved in ureteric bud morphogenesis // healing during inflammatory response // cell adhesion // cell adhesion // positive regulation of gene expression // cell migration // neuron projection development // positive regulation of neutrophil apoptosis // positive regulation of peptidyl-serine phosphorylation // macrophage fusion // negative regulation of ap…	GO:0005634 // GO:0005886 // GO:0009897 // GO:0009986 // GO:0016020 // GO:0016021 // GO:0016323 // GO:0016323 // GO:0016324 // GO:0043234	nucleus // plasma membrane // external side of plasma membrane // cell surface // membrane // integral to membrane // basolateral plasma membrane // basolateral plasma membrane // apical plasma membrane // protein complex	GO:0004872 // GO:0005057 // GO:0005488 // GO:0005515 // GO:0005540 // GO:0005540 // GO:0005540 // GO:0051219	receptor activity // receptor signaling protein activity // binding // protein binding // hyaluronic acid binding // hyaluronic acid binding // hyaluronic acid binding // phosphoprotein binding	---	---
10474229	Cd59a	11.0442	11.1243	11.5772	11.3681	9.81493	10.0597		---	---	GO:0005886 // GO:0009897 // GO:0016020 // GO:0031225	plasma membrane // external side of plasma membrane // membrane // anchored to membrane	---	---	---	---
10387536	Cd68	11.5918	11.5561	11.0763	10.8115	10.4027	10.431		---	---	GO:0005764 // GO:0005768 // GO:0005886 // GO:0016020 // GO:0016021	lysosome // endosome // plasma membrane // membrane // integral to membrane	---	---	---	---
10456005	Cd74	6.82706	7.18722	8.27601	8.06796	8.39144	8.2587		GO:0000187 // GO:0001961 // GO:0006461 // GO:0006886 // GO:0006886 // GO:0006952 // GO:0006955 // GO:0008283 // GO:0016064 // GO:0019882 // GO:0019882 // GO:0019886 // GO:0043066 // GO:0043518 // GO:0045059 // GO:0045060 // GO:0045581 // GO:0045582 // GO:0050731 // GO:0051085 // GO:0051085 // GO:0070374	activation of MAPK activity // positive regulation of cytokine-mediated signaling pathway // protein complex assembly // intracellular protein transport // intracellular protein transport // defense response // immune response // cell proliferation // immunoglobulin mediated immune response // antigen processing and presentation // antigen processing and presentation // antigen processing and pre…	GO:0005764 // GO:0005770 // GO:0005771 // GO:0005783 // GO:0005794 // GO:0005886 // GO:0005886 // GO:0005887 // GO:0009897 // GO:0016020 // GO:0016021	lysosome // late endosome // multivesicular body // endoplasmic reticulum // Golgi apparatus // plasma membrane // plasma membrane // integral to plasma membrane // external side of plasma membrane // membrane // integral to membrane	GO:0004896 // GO:0005515 // GO:0005515 // GO:0042289	cytokine receptor activity // protein binding // protein binding // MHC class II protein binding	---	---
10435704	Cd80	11.3626	11.3459	11.4573	11.4649	9.31624	9.04387		GO:0031295 // GO:0046641	T cell costimulation // positive regulation of alpha-beta T cell proliferation	GO:0009897 // GO:0016020 // GO:0016021	external side of plasma membrane // membrane // integral to membrane	GO:0004872 // GO:0005515	receptor activity // protein binding	---	---
10435712	Cd80	9.39512	9.41994	9.18638	9.22061	7.24573	7.52451		GO:0031295 // GO:0046641	T cell costimulation // positive regulation of alpha-beta T cell proliferation	GO:0009897 // GO:0016020 // GO:0016021	external side of plasma membrane // membrane // integral to membrane	GO:0004872 // GO:0005515	receptor activity // protein binding	---	---
10548030	Cd9	9.747	9.6671	9.98594	9.42682	10.2754	10.2946		GO:0007155 // GO:0007338 // GO:0007342 // GO:0008285 // GO:0030913	cell adhesion // single fertilization // fusion of sperm to egg plasma membrane // negative regulation of cell proliferation // paranodal junction assembly	GO:0005886 // GO:0009986 // GO:0016020 // GO:0016021 // GO:0016324	plasma membrane // cell surface // membrane // integral to membrane // apical plasma membrane	GO:0005515	protein binding	---	---
10515744	Cdc20	9.31165	9.1833	9.56414	9.67616	8.60202	8.62728		GO:0007049 // GO:0007067 // GO:0008284 // GO:0050773 // GO:0051301	cell cycle // mitosis // positive regulation of cell proliferation // regulation of dendrite development // cell division	GO:0005813 // GO:0043234 // GO:0048471	centrosome // protein complex // perinuclear region of cytoplasm	GO:0005515 // GO:0005515	protein binding // protein binding	GenMAPP	Cell_Cycle_KEGG
10460841	Cdc42bpg	10.4596	10.3621	9.54718	9.61499	9.38732	9.46614		GO:0006468 // GO:0008150	protein amino acid phosphorylation // biological_process	GO:0005575 // GO:0005737	cellular_component // cytoplasm	GO:0000166 // GO:0003674 // GO:0004672 // GO:0004674 // GO:0005083 // GO:0005524 // GO:0016301 // GO:0016740 // GO:0046872	nucleotide binding // molecular_function // protein kinase activity // protein serine/threonine kinase activity // small GTPase regulator activity // ATP binding // kinase activity // transferase activity // metal ion binding	---	---
10425116	Cdc42ep1	9.59491	9.39177	9.50311	9.38117	10.5284	10.559		GO:0007266 // GO:0008360	Rho protein signal transduction // regulation of cell shape	GO:0005737 // GO:0005856 // GO:0016020	cytoplasm // cytoskeleton // membrane	GO:0005515	protein binding	---	---
10392735	Cdc42ep4	9.38572	9.27044	9.45205	9.57098	8.60149	8.7748		GO:0007266 // GO:0008360	Rho protein signal transduction // regulation of cell shape	GO:0005737 // GO:0005856 // GO:0016020	cytoplasm // cytoskeleton // membrane	GO:0005515	protein binding	---	---
10457644	Cdh2	12.9643	12.9916	13.053	13.221	12.4745	12.4394		GO:0007155 // GO:0007156 // GO:0007157 // GO:0007416 // GO:0016337 // GO:0016339 // GO:0016339 // GO:0016477 // GO:0031641 // GO:0032880 // GO:0035023 // GO:0048514 // GO:0050770 // GO:0051291	cell adhesion // homophilic cell adhesion // heterophilic cell-cell adhesion // synapse assembly // cell-cell adhesion // calcium-dependent cell-cell adhesion // calcium-dependent cell-cell adhesion // cell migration // regulation of myelination // regulation of protein localization // regulation of Rho protein signal transduction // blood vessel morphogenesis // regulation of axonogenesis // pro…	GO:0005886 // GO:0005912 // GO:0005913 // GO:0005916 // GO:0016020 // GO:0016021 // GO:0030027 // GO:0043234 // GO:0045202 // GO:0045202	plasma membrane // adherens junction // cell-cell adherens junction // fascia adherens // membrane // integral to membrane // lamellipodium // protein complex // synapse // synapse	GO:0005509 // GO:0005515 // GO:0008013 // GO:0019901 // GO:0019903 // GO:0032403 // GO:0042153	calcium ion binding // protein binding // beta-catenin binding // protein kinase binding // protein phosphatase binding // protein complex binding // RPTP-like protein binding	---	---
10575034	Cdh3	11.5062	11.436	10.338	10.2627	11.9859	11.988		GO:0007155 // GO:0007156 // GO:0016337	cell adhesion // homophilic cell adhesion // cell-cell adhesion	GO:0005737 // GO:0005886 // GO:0005886 // GO:0005913 // GO:0016020 // GO:0016021	cytoplasm // plasma membrane // plasma membrane // cell-cell adherens junction // membrane // integral to membrane	GO:0005509 // GO:0005515	calcium ion binding // protein binding	---	---
10598912	Cdk16	12.0598	12.0144	11.6982	11.6853	11.5035	11.5275		GO:0006468	protein amino acid phosphorylation	---	---	GO:0000166 // GO:0004672 // GO:0004674 // GO:0004693 // GO:0005524 // GO:0016301 // GO:0016740	nucleotide binding // protein kinase activity // protein serine/threonine kinase activity // cyclin-dependent protein kinase activity // ATP binding // kinase activity // transferase activity	---	---
10405822	Cdk20	8.42198	8.37298	8.41273	8.34703	8.94955	8.90665		GO:0006468 // GO:0007049 // GO:0051301	protein amino acid phosphorylation // cell cycle // cell division	GO:0005634	nucleus	GO:0000166 // GO:0004672 // GO:0004674 // GO:0004693 // GO:0005524 // GO:0016301 // GO:0016740	nucleotide binding // protein kinase activity // protein serine/threonine kinase activity // cyclin-dependent protein kinase activity // ATP binding // kinase activity // transferase activity	---	---
10533807	Cdk2ap1	12.4913	12.4602	12.6701	12.3992	12.9549	12.962		GO:0007049	cell cycle	---	---	---	---	---	---
10460312	Cdk2ap2	10.4945	10.5146	10.9199	10.58	11.287	11.2904		GO:0008150	biological_process	GO:0005575	cellular_component	GO:0003674	molecular_function	---	---
10513824	Cdk5rap2	9.1051	9.14785	9.28541	9.35319	8.5488	8.49505		GO:0008150	biological_process	GO:0005737 // GO:0005813 // GO:0005856	cytoplasm // centrosome // cytoskeleton	GO:0019901	protein kinase binding	---	---
10531304	Cdkl2	8.50155	8.41023	8.4642	8.45931	9.02701	8.96119		GO:0006468	protein amino acid phosphorylation	GO:0005634 // GO:0005737	nucleus // cytoplasm	GO:0000166 // GO:0004672 // GO:0004674 // GO:0004693 // GO:0005524 // GO:0016301 // GO:0016740	nucleotide binding // protein kinase activity // protein serine/threonine kinase activity // cyclin-dependent protein kinase activity // ATP binding // kinase activity // transferase activity	---	---
10375909	Cdkl3	8.32201	8.47563	8.20961	8.22726	7.57705	7.62959		GO:0006468 // GO:0008150	protein amino acid phosphorylation // biological_process	GO:0005575 // GO:0005737	cellular_component // cytoplasm	GO:0000166 // GO:0003674 // GO:0004672 // GO:0004674 // GO:0004693 // GO:0005524 // GO:0016301 // GO:0016740	nucleotide binding // molecular_function // protein kinase activity // protein serine/threonine kinase activity // cyclin-dependent protein kinase activity // ATP binding // kinase activity // transferase activity	---	---
10542317	Cdkn1b	6.74796	6.5068	6.64832	6.78363	7.61381	7.93169		GO:0006813 // GO:0007049 // GO:0007050 // GO:0007605 // GO:0008219 // GO:0008284 // GO:0008285 // GO:0031116 // GO:0043066 // GO:0045736 // GO:0048839 // GO:0050680 // GO:0051271 // GO:0060770	potassium ion transport // cell cycle // cell cycle arrest // sensory perception of sound // cell death // positive regulation of cell proliferation // negative regulation of cell proliferation // positive regulation of microtubule polymerization // negative regulation of apoptosis // negative regulation of cyclin-dependent protein kinase activity // inner ear development // negative regulation o…	GO:0005634 // GO:0005634 // GO:0005737 // GO:0005737 // GO:0005829	nucleus // nucleus // cytoplasm // cytoplasm // cytosol	GO:0004860 // GO:0004861 // GO:0005515 // GO:0032403	protein kinase inhibitor activity // cyclin-dependent protein kinase inhibitor activity // protein binding // protein complex binding	---	---
10382502	Cdr2l	9.84363	9.73733	9.63498	9.63064	10.2369	10.384		GO:0008150	biological_process	GO:0005575	cellular_component	GO:0003674	molecular_function	---	---
10404578	Cdyl	8.13185	8.08816	7.6736	7.83924	7.55473	7.44614		GO:0006333 // GO:0006350 // GO:0008152 // GO:0045449	chromatin assembly or disassembly // transcription // metabolic process // regulation of transcription	GO:0000785 // GO:0005634	chromatin // nucleus	GO:0003682 // GO:0003824 // GO:0004402 // GO:0008415 // GO:0016740	chromatin binding // catalytic activity // histone acetyltransferase activity // acyltransferase activity // transferase activity	---	---
10433885	Cebpd	8.68557	8.65197	8.9135	9.09367	8.13706	8.10073		GO:0006350 // GO:0006355 // GO:0045449 // GO:0045944	transcription // regulation of transcription, DNA-dependent // regulation of transcription // positive regulation of transcription from RNA polymerase II promoter	GO:0005634 // GO:0005634	nucleus // nucleus	GO:0003677 // GO:0003677 // GO:0003700 // GO:0003704 // GO:0005515 // GO:0005515 // GO:0010843 // GO:0042803 // GO:0043565 // GO:0046983	DNA binding // DNA binding // transcription factor activity // specific RNA polymerase II transcription factor activity // protein binding // protein binding // promoter binding // protein homodimerization activity // sequence-specific DNA binding // protein dimerization activity	---	---
10562416	Cebpg	9.17702	9.11475	9.23025	9.15367	9.73597	9.72134		GO:0006337 // GO:0006338 // GO:0006350 // GO:0006355 // GO:0006357 // GO:0006955 // GO:0016071 // GO:0030183 // GO:0042267 // GO:0043353 // GO:0043433 // GO:0045078 // GO:0045449 // GO:0045739	nucleosome disassembly // chromatin remodeling // transcription // regulation of transcription, DNA-dependent // regulation of transcription from RNA polymerase II promoter // immune response // mRNA metabolic process // B cell differentiation // natural killer cell mediated cytotoxicity // enucleate erythrocyte differentiation // negative regulation of transcription factor activity // positive r…	GO:0005634	nucleus	GO:0003677 // GO:0003690 // GO:0003700 // GO:0005515 // GO:0008134 // GO:0042803 // GO:0043565 // GO:0046982 // GO:0046983	DNA binding // double-stranded DNA binding // transcription factor activity // protein binding // transcription factor binding // protein homodimerization activity // sequence-specific DNA binding // protein heterodimerization activity // protein dimerization activity	---	---
10453006	Cebpz	8.93314	8.95839	8.66527	8.86733	8.49256	8.34016		GO:0006350 // GO:0045449	transcription // regulation of transcription	GO:0005634	nucleus	GO:0005488	binding	---	---
10457895	Celf4	10.2701	10.1777	9.69055	9.71273	9.50281	9.49161		GO:0006376 // GO:0006397	mRNA splice site selection // mRNA processing	GO:0005634 // GO:0005737	nucleus // cytoplasm	GO:0000166 // GO:0003676 // GO:0003723 // GO:0003729	nucleotide binding // nucleic acid binding // RNA binding // mRNA binding	---	---
10371188	Celf5	9.9808	9.75327	9.46738	9.31852	8.62882	8.59329		GO:0008150	biological_process	GO:0005575	cellular_component	GO:0003674	molecular_function	---	---
10431229	Celsr1	7.73039	7.94976	8.03803	7.91391	8.62876	8.60197		GO:0001702 // GO:0001736 // GO:0001843 // GO:0007155 // GO:0007156 // GO:0007165 // GO:0007166 // GO:0007186 // GO:0007218 // GO:0007267 // GO:0007275 // GO:0007417 // GO:0007626 // GO:0042249 // GO:0042472 // GO:0045176 // GO:0046928	gastrulation with mouth forming second // establishment of planar polarity // neural tube closure // cell adhesion // homophilic cell adhesion // signal transduction // cell surface receptor linked signaling pathway // G-protein coupled receptor protein signaling pathway // neuropeptide signaling pathway // cell-cell signaling // multicellular organismal development // central nervous system deve…	GO:0005886 // GO:0005887 // GO:0016020 // GO:0016021	plasma membrane // integral to plasma membrane // membrane // integral to membrane	GO:0004871 // GO:0004872 // GO:0004888 // GO:0004930 // GO:0005509 // GO:0046983	signal transducer activity // receptor activity // transmembrane receptor activity // G-protein coupled receptor activity // calcium ion binding // protein dimerization activity	---	---
10496204	Cenpe	8.28054	8.19696	9.1316	9.10223	7.61202	7.50298		GO:0007018 // GO:0007049 // GO:0007067 // GO:0007088 // GO:0007094 // GO:0007275 // GO:0008608 // GO:0008608 // GO:0045184 // GO:0045842 // GO:0045860 // GO:0050793 // GO:0051301 // GO:0051984 // GO:0051987	microtubule-based movement // cell cycle // mitosis // regulation of mitosis // mitotic cell cycle spindle assembly checkpoint // multicellular organismal development // attachment of spindle microtubules to kinetochore // attachment of spindle microtubules to kinetochore // establishment of protein localization // positive regulation of mitotic metaphase/anaphase transition // positive regulatio…	GO:0000775 // GO:0000776 // GO:0005737 // GO:0005856	chromosome, centromeric region // kinetochore // cytoplasm // cytoskeleton	GO:0000166 // GO:0003774 // GO:0003777 // GO:0005524 // GO:0019901 // GO:0043515	nucleotide binding // motor activity // microtubule motor activity // ATP binding // protein kinase binding // kinetochore binding	---	---
10601705	Cenpi	7.56146	7.57376	8.58337	8.63039	6.85867	6.83733		GO:0008150	biological_process	GO:0000775 // GO:0005575 // GO:0005634 // GO:0005694	chromosome, centromeric region // cellular_component // nucleus // chromosome	GO:0003674	molecular_function	---	---
10581363	Cenpt	11.3683	11.2998	11.3095	11.1839	10.1543	10.1303		GO:0008150	biological_process	GO:0000775 // GO:0000776 // GO:0005575 // GO:0005634 // GO:0005694	chromosome, centromeric region // kinetochore // cellular_component // nucleus // chromosome	GO:0003674 // GO:0003677	molecular_function // DNA binding	---	---
10456488	Cep192	8.0617	8.17796	8.03647	8.26146	7.60707	7.44932		GO:0007020 // GO:0007094 // GO:0046599 // GO:0046605 // GO:0070201	microtubule nucleation // mitotic cell cycle spindle assembly checkpoint // regulation of centriole replication // regulation of centrosome cycle // regulation of establishment of protein localization	GO:0000242 // GO:0005737 // GO:0005813 // GO:0005813 // GO:0005814	pericentriolar material // cytoplasm // centrosome // centrosome // centriole	GO:0003674	molecular_function	---	---
10459576	Cep76	9.30117	9.24757	9.24649	8.95885	8.51064	8.38878		GO:0008150	biological_process	GO:0005575 // GO:0005737 // GO:0005856	cellular_component // cytoplasm // cytoskeleton	GO:0003674	molecular_function	---	---
10481380	Cercam	9.26995	9.09427	9.16537	8.88442	8.70191	8.65834		GO:0007155	cell adhesion	GO:0005575	cellular_component	GO:0003674	molecular_function	---	---
10574532	Ces2	9.35141	9.45719	9.4964	9.62018	8.13925	7.84147		GO:0001101 // GO:0051789	response to acid // response to protein stimulus	GO:0005575	cellular_component	GO:0003674 // GO:0016787	molecular_function // hydrolase activity	---	---
10574545	Ces5	12.6192	12.6361	12.6963	12.712	10.3652	10.2456		GO:0008150	biological_process	GO:0005575	cellular_component	GO:0004091 // GO:0016787	carboxylesterase activity // hydrolase activity	---	---
10345074	Cetn4	7.73764	7.85922	8.00603	7.65502	7.08408	7.18793		GO:0008150	biological_process	GO:0005814 // GO:0005932	centriole // microtubule basal body	GO:0005509 // GO:0031683	calcium ion binding // G-protein beta/gamma-subunit binding	---	---
10450325	Cfb	9.77689	9.88112	10.1538	10.3928	8.84772	8.7264		GO:0006508 // GO:0006956 // GO:0006957 // GO:0006957 // GO:0008283 // GO:0045087	proteolysis // complement activation // complement activation, alternative pathway // complement activation, alternative pathway // cell proliferation // innate immune response	GO:0005576 // GO:0005615	extracellular region // extracellular space	GO:0003824 // GO:0004252 // GO:0008233 // GO:0008236 // GO:0016787	catalytic activity // serine-type endopeptidase activity // peptidase activity // serine-type peptidase activity // hydrolase activity	GenMAPP	mRNA_processing_binding_Reactome
10346551	Cflar	9.74709	9.71631	9.72021	9.76136	9.24069	9.24077		GO:0006508 // GO:0006915 // GO:0006916 // GO:0042981 // GO:0043066 // GO:0043154	proteolysis // apoptosis // anti-apoptosis // regulation of apoptosis // negative regulation of apoptosis // negative regulation of caspase activity	GO:0005737	cytoplasm	GO:0004197 // GO:0005515 // GO:0008234	cysteine-type endopeptidase activity // protein binding // cysteine-type peptidase activity	---	---
10529034	Cgref1	9.16503	9.26145	9.3981	9.42458	8.54062	8.34839		GO:0007049 // GO:0007050 // GO:0007155 // GO:0030308	cell cycle // cell cycle arrest // cell adhesion // negative regulation of cell growth	GO:0005575 // GO:0005576	cellular_component // extracellular region	GO:0003674 // GO:0005515	molecular_function // protein binding	---	---
10474972	Chac1	11.1275	10.9814	11.2226	11.0548	11.7907	11.8362		GO:0006915 // GO:0006986 // GO:0008150	apoptosis // response to unfolded protein // biological_process	GO:0005575 // GO:0005737	cellular_component // cytoplasm	GO:0003674	molecular_function	---	---
10446027	Chaf1a	8.9541	8.956	9.32733	9.41611	8.426	8.44423		GO:0006260 // GO:0006281 // GO:0006350 // GO:0006974 // GO:0007049 // GO:0045449	DNA replication // DNA repair // transcription // response to DNA damage stimulus // cell cycle // regulation of transcription	GO:0005634	nucleus	GO:0005515	protein binding	---	---
10364102	Chchd10	9.93432	9.89283	9.65613	9.54297	11.2658	11.3632		GO:0008150	biological_process	GO:0005739	mitochondrion	GO:0003674	molecular_function	---	---
10349968	Chi3l1	7.77467	7.97004	7.69621	7.63328	7.36202	7.40194		GO:0005975 // GO:0006032	carbohydrate metabolic process // chitin catabolic process	GO:0005576	extracellular region	GO:0003824 // GO:0004553 // GO:0004568 // GO:0043169	catalytic activity // hydrolase activity, hydrolyzing O-glycosyl compounds // chitinase activity // cation binding	---	---
10601303	Chic1	7.78976	7.64048	7.23333	7.32828	6.77886	7.01219		GO:0008150	biological_process	GO:0005575 // GO:0005886 // GO:0016020 // GO:0031410	cellular_component // plasma membrane // membrane // cytoplasmic vesicle	GO:0003674	molecular_function	---	---
10601312	Chic1	8.89523	8.69802	8.40155	8.53235	8.19228	8.1647		GO:0008150	biological_process	GO:0005575 // GO:0005886 // GO:0016020 // GO:0031410	cellular_component // plasma membrane // membrane // cytoplasmic vesicle	GO:0003674	molecular_function	---	---
10530683	Chic2	12.3725	12.417	11.2947	12.243	11.8721	11.814		GO:0006893	Golgi to plasma membrane transport	GO:0005794 // GO:0005798 // GO:0005886 // GO:0016020	Golgi apparatus // Golgi-associated vesicle // plasma membrane // membrane	GO:0003674	molecular_function	---	---
10560063	Chmp2a	11.9366	11.9647	11.3483	11.6203	11.264	11.3179		GO:0006810 // GO:0008150 // GO:0015031	transport // biological_process // protein transport	GO:0005737 // GO:0005768 // GO:0005829 // GO:0016020	cytoplasm // endosome // cytosol // membrane	GO:0005515	protein binding	---	---
10538356	Chn2	9.80129	9.74134	10.592	10.7077	8.99348	9.15867		GO:0007165 // GO:0008150	signal transduction // biological_process	GO:0005622 // GO:0016020 // GO:0019717	intracellular // membrane // synaptosome	GO:0005096 // GO:0030675 // GO:0046872	GTPase activator activity // Rac GTPase activator activity // metal ion binding	---	---
10583347	Chordc1	10.9858	10.9684	10.5169	10.9247	10.3061	10.4102		---	---	---	---	GO:0005509 // GO:0008270 // GO:0046872	calcium ion binding // zinc ion binding // metal ion binding	---	---
10407591	Chrm3	9.40083	9.37122	9.5553	9.57151	7.24621	6.91603		GO:0003056 // GO:0006939 // GO:0007165 // GO:0007186 // GO:0007207 // GO:0007213 // GO:0007213 // GO:0007271 // GO:0007586 // GO:0019229 // GO:0045987 // GO:0045987	regulation of vascular smooth muscle contraction // smooth muscle contraction // signal transduction // G-protein coupled receptor protein signaling pathway // activation of phospholipase C activity by muscarinic acetylcholine receptor signaling pathway // muscarinic acetylcholine receptor signaling pathway // muscarinic acetylcholine receptor signaling pathway // synaptic transmission, cholinerg…	GO:0005886 // GO:0005887 // GO:0016020 // GO:0016021 // GO:0030054 // GO:0030425 // GO:0032279 // GO:0043679 // GO:0045202 // GO:0045211	plasma membrane // integral to plasma membrane // membrane // integral to membrane // cell junction // dendrite // asymmetric synapse // axon terminus // synapse // postsynaptic membrane	GO:0004871 // GO:0004872 // GO:0004930 // GO:0004981 // GO:0008144 // GO:0015464 // GO:0042166	signal transducer activity // receptor activity // G-protein coupled receptor activity // muscarinic acetylcholine receptor activity // drug binding // acetylcholine receptor activity // acetylcholine binding	---	---
10387625	Chrnb1	9.80812	9.75287	9.41202	9.40455	10.3114	10.389		GO:0006810 // GO:0006811 // GO:0042391	transport // ion transport // regulation of membrane potential	GO:0005886 // GO:0005892 // GO:0005892 // GO:0016020 // GO:0016021 // GO:0030054 // GO:0045202 // GO:0045211	plasma membrane // nicotinic acetylcholine-gated receptor-channel complex // nicotinic acetylcholine-gated receptor-channel complex // membrane // integral to membrane // cell junction // synapse // postsynaptic membrane	GO:0004872 // GO:0004889 // GO:0004889 // GO:0005216 // GO:0005230 // GO:0005515 // GO:0015276 // GO:0042166	receptor activity // nicotinic acetylcholine-activated cation-selective channel activity // nicotinic acetylcholine-activated cation-selective channel activity // ion channel activity // extracellular ligand-gated ion channel activity // protein binding // ligand-gated ion channel activity // acetylcholine binding	---	---
10365290	Chst11	9.1939	8.90626	10.0519	10.1148	8.11165	7.9255		GO:0002063 // GO:0005975 // GO:0007585 // GO:0009791 // GO:0016051 // GO:0030204 // GO:0030206 // GO:0030326 // GO:0030512 // GO:0033037 // GO:0035121 // GO:0042127 // GO:0042733 // GO:0043066 // GO:0048589 // GO:0048703 // GO:0048704 // GO:0051216	chondrocyte development // carbohydrate metabolic process // respiratory gaseous exchange // post-embryonic development // carbohydrate biosynthetic process // chondroitin sulfate metabolic process // chondroitin sulfate biosynthetic process // embryonic limb morphogenesis // negative regulation of transforming growth factor beta receptor signaling pathway // polysaccharide localization // tail m…	GO:0005794 // GO:0016020 // GO:0016021	Golgi apparatus // membrane // integral to membrane	GO:0008146 // GO:0016740 // GO:0047756	sulfotransferase activity // transferase activity // chondroitin 4-sulfotransferase activity	---	---
10527009	Chst12	11.9398	11.8313	12.0382	11.9014	13.0077	12.9988		GO:0005975 // GO:0008150 // GO:0016051	carbohydrate metabolic process // biological_process // carbohydrate biosynthetic process	GO:0005575 // GO:0005794 // GO:0016020 // GO:0016021	cellular_component // Golgi apparatus // membrane // integral to membrane	GO:0003674 // GO:0008146 // GO:0016740 // GO:0047756	molecular_function // sulfotransferase activity // transferase activity // chondroitin 4-sulfotransferase activity	---	---
10568553	Chst15	8.2198	8.19875	8.65032	8.79942	7.55617	7.76523		---	---	GO:0005794 // GO:0016020 // GO:0016021	Golgi apparatus // membrane // integral to membrane	GO:0016740 // GO:0050659	transferase activity // N-acetylgalactosamine 4-sulfate 6-O-sulfotransferase activity	---	---
10369885	Cisd1	9.81443	9.90222	9.47289	9.87489	9.30481	9.31332		GO:0043457	regulation of cellular respiration	GO:0005739 // GO:0005739 // GO:0005741 // GO:0016020 // GO:0016021 // GO:0043231	mitochondrion // mitochondrion // mitochondrial outer membrane // membrane // integral to membrane // intracellular membrane-bounded organelle	GO:0005506 // GO:0046872 // GO:0051536 // GO:0051537	iron ion binding // metal ion binding // iron-sulfur cluster binding // 2 iron, 2 sulfur cluster binding	---	---
10361828	Cited2	11.6887	11.5884	12.4566	12.2185	12.2893	12.2947		GO:0001568 // GO:0001570 // GO:0001658 // GO:0001666 // GO:0001701 // GO:0001822 // GO:0001829 // GO:0001889 // GO:0001892 // GO:0002009 // GO:0006350 // GO:0006355 // GO:0006357 // GO:0006916 // GO:0007068 // GO:0007368 // GO:0007417 // GO:0007507 // GO:0007507 // GO:0010552 // GO:0016481 // GO:0022409 // GO:0030325 // GO:0030511 // GO:0045449 // GO:0045787 // GO:0045893 // GO:0045941 // GO:0046…	blood vessel development // vasculogenesis // branching involved in ureteric bud morphogenesis // response to hypoxia // in utero embryonic development // kidney development // trophectodermal cell differentiation // liver development // embryonic placenta development // morphogenesis of an epithelium // transcription // regulation of transcription, DNA-dependent // regulation of transcription fr…	GO:0000790 // GO:0005634 // GO:0005634 // GO:0005737	nuclear chromatin // nucleus // nucleus // cytoplasm	GO:0003700 // GO:0003712 // GO:0003713 // GO:0003713 // GO:0005515 // GO:0030528	transcription factor activity // transcription cofactor activity // transcription coactivator activity // transcription coactivator activity // protein binding // transcription regulator activity	---	---
10577508	Ckap2	10.137	10.1751	10.3276	10.6624	8.63122	8.61272		GO:0006915 // GO:0007049 // GO:0008150	apoptosis // cell cycle // biological_process	GO:0005575 // GO:0005737 // GO:0005856 // GO:0005874	cellular_component // cytoplasm // cytoskeleton // microtubule	GO:0003674	molecular_function	---	---
10502552	Clca1	9.65833	9.65833	11.7788	12.088	6.52079	5.83546		GO:0006821	chloride transport	GO:0005887	integral to plasma membrane	GO:0005229	intracellular calcium activated chloride channel activity	---	---
10502565	Clca2	8.7544	8.66939	11.1196	11.2781	6.00505	6.15176		GO:0006821 // GO:0006915	chloride transport // apoptosis	GO:0005887	integral to plasma membrane	GO:0005229	intracellular calcium activated chloride channel activity	---	---
10460385	Clcf1	9.12307	9.01835	9.09092	8.98897	9.64064	9.62836		GO:0007166 // GO:0007259 // GO:0030183	cell surface receptor linked signaling pathway // JAK-STAT cascade // B cell differentiation	GO:0005576 // GO:0005615	extracellular region // extracellular space	GO:0005125	cytokine activity	---	---
10578810	Clcn3	9.15937	9.079	9.45433	9.66616	9.86549	10.0584		GO:0006810 // GO:0006811 // GO:0006821 // GO:0055085	transport // ion transport // chloride transport // transmembrane transport	GO:0005768 // GO:0016020 // GO:0016021 // GO:0016324 // GO:0031410	endosome // membrane // integral to membrane // apical plasma membrane // cytoplasmic vesicle	GO:0000166 // GO:0005216 // GO:0005244 // GO:0005247 // GO:0005254 // GO:0005524 // GO:0015297	nucleotide binding // ion channel activity // voltage-gated ion channel activity // voltage-gated chloride channel activity // chloride channel activity // ATP binding // antiporter activity	---	---
10603289	Clcn5	10.4919	10.3643	10.9135	10.7669	9.52765	9.57799		GO:0006810 // GO:0006811 // GO:0006821 // GO:0006897 // GO:0055085	transport // ion transport // chloride transport // endocytosis // transmembrane transport	GO:0005768 // GO:0005794 // GO:0005886 // GO:0016020 // GO:0016021 // GO:0045177	endosome // Golgi apparatus // plasma membrane // membrane // integral to membrane // apical part of cell	GO:0000166 // GO:0005216 // GO:0005247 // GO:0005524 // GO:0015297	nucleotide binding // ion channel activity // voltage-gated chloride channel activity // ATP binding // antiporter activity	---	---
10438769	Cldn1	11.6282	11.6339	11.2702	11.2678	9.88758	9.81151		GO:0016338 // GO:0042552	calcium-independent cell-cell adhesion // myelination	GO:0005886 // GO:0005923 // GO:0016020 // GO:0016021 // GO:0016328 // GO:0030054	plasma membrane // tight junction // membrane // integral to membrane // lateral plasma membrane // cell junction	GO:0005198 // GO:0005515 // GO:0030165 // GO:0042802	structural molecule activity // protein binding // PDZ domain binding // identical protein binding	---	---
10417027	Cldn10a	9.17296	9.16361	7.95913	7.95256	8.15807	8.0684		---	---	GO:0005886 // GO:0005923 // GO:0016020 // GO:0016021 // GO:0030054	plasma membrane // tight junction // membrane // integral to membrane // cell junction	GO:0005198	structural molecule activity	---	---
10422312	Cldn10a	8.91795	8.73718	7.81651	7.79942	8.02689	7.97454		---	---	GO:0005886 // GO:0005923 // GO:0016020 // GO:0016021 // GO:0030054	plasma membrane // tight junction // membrane // integral to membrane // cell junction	GO:0005198	structural molecule activity	---	---
10491313	Cldn11	8.79949	8.84267	7.97835	7.99562	7.82209	7.85047		GO:0007155 // GO:0007283 // GO:0008366	cell adhesion // spermatogenesis // axon ensheathment	GO:0005886 // GO:0005887 // GO:0005923 // GO:0005923 // GO:0016020 // GO:0016021 // GO:0030054	plasma membrane // integral to plasma membrane // tight junction // tight junction // membrane // integral to membrane // cell junction	GO:0005198 // GO:0005515	structural molecule activity // protein binding	---	---
10527965	Cldn12	10.8088	10.6337	11.0062	10.5245	11.229	11.2989		---	---	GO:0005886 // GO:0005923 // GO:0016020 // GO:0016021 // GO:0030054	plasma membrane // tight junction // membrane // integral to membrane // cell junction	GO:0005198	structural molecule activity	---	---
10526514	Cldn15	9.16387	9.03166	8.11214	8.20912	11.5332	11.3722		---	---	GO:0005886 // GO:0005923 // GO:0016020 // GO:0016021 // GO:0030054	plasma membrane // tight junction // membrane // integral to membrane // cell junction	GO:0005198	structural molecule activity	---	---
10562761	Clec11a	8.47205	8.29432	8.11909	8.08539	7.74797	8.05837		GO:0008150	biological_process	GO:0005575 // GO:0005576 // GO:0005737	cellular_component // extracellular region // cytoplasm	GO:0005488 // GO:0005529 // GO:0008083	binding // sugar binding // growth factor activity	---	---
10542156	Clec2d	9.86484	10.036	10.4311	10.1011	8.76953	8.87581		GO:0006968 // GO:0042270 // GO:0045671	cellular defense response // protection from natural killer cell mediated cytotoxicity // negative regulation of osteoclast differentiation	GO:0005886 // GO:0005887 // GO:0009897 // GO:0016020 // GO:0016021	plasma membrane // integral to plasma membrane // external side of plasma membrane // membrane // integral to membrane	GO:0004872 // GO:0004888 // GO:0005488 // GO:0005515 // GO:0005529 // GO:0046703	receptor activity // transmembrane receptor activity // binding // protein binding // sugar binding // natural killer cell lectin-like receptor binding	---	---
10551852	Clip3	10.7977	10.7295	10.9302	10.7404	11.2487	11.2905		---	---	---	---	---	---	---	---
10567964	Cln3	10.1896	10.1143	9.93885	9.72289	10.5814	10.6891		GO:0000046 // GO:0001508 // GO:0006520 // GO:0006865 // GO:0007040 // GO:0008306 // GO:0010468 // GO:0016044 // GO:0016236 // GO:0016242 // GO:0016485 // GO:0035235 // GO:0042133 // GO:0043086 // GO:0043524 // GO:0045861 // GO:0050885 // GO:0051480	autophagic vacuole fusion // regulation of action potential // cellular amino acid metabolic process // amino acid transport // lysosome organization // associative learning // regulation of gene expression // cellular membrane organization // macroautophagy // negative regulation of macroautophagy // protein processing // ionotropic glutamate receptor signaling pathway // neurotransmitter metabo…	GO:0005764 // GO:0005769 // GO:0005770 // GO:0005776 // GO:0016020 // GO:0016021 // GO:0044433	lysosome // early endosome // late endosome // autophagic vacuole // membrane // integral to membrane // cytoplasmic vesicle part	GO:0005515 // GO:0048306	protein binding // calcium-dependent protein binding	---	---
10586110	Cln6	11.0797	10.9807	11.64	11.4186	11.5897	11.5804		GO:0001573 // GO:0007040 // GO:0007042 // GO:0007601 // GO:0008203 // GO:0030203 // GO:0031987 // GO:0044265 // GO:0045862	ganglioside metabolic process // lysosome organization // lysosomal lumen acidification // visual perception // cholesterol metabolic process // glycosaminoglycan metabolic process // locomotion involved in locomotory behavior // cellular macromolecule catabolic process // positive regulation of proteolysis	GO:0005783 // GO:0005788	endoplasmic reticulum // endoplasmic reticulum lumen	GO:0042803	protein homodimerization activity	---	---
10555550	Clpb	10.1397	9.97888	9.77844	9.63225	9.46597	9.42349		GO:0008150	biological_process	GO:0005575 // GO:0005739	cellular_component // mitochondrion	GO:0000166 // GO:0003674 // GO:0005524 // GO:0017111	nucleotide binding // molecular_function // ATP binding // nucleoside-triphosphatase activity	---	---
10417167	Clybl	9.54177	9.5071	9.4935	9.22278	10.5589	10.5496		GO:0006725 // GO:0008150	cellular aromatic compound metabolic process // biological_process	GO:0005575 // GO:0005739 // GO:0009346	cellular_component // mitochondrion // citrate lyase complex	GO:0003674 // GO:0003824 // GO:0008815 // GO:0016829 // GO:0016830 // GO:0046872	molecular_function // catalytic activity // citrate (pro-3S)-lyase activity // lyase activity // carbon-carbon lyase activity // metal ion binding	---	---
10423505	Cmbl	9.12261	8.86553	9.06573	8.74314	8.1753	8.04553		GO:0008150	biological_process	GO:0005575	cellular_component	GO:0003674 // GO:0016787	molecular_function // hydrolase activity	---	---
10395039	Cmpk2	8.8155	8.88974	10.2657	10.1136	7.90213	8.00533		GO:0006221	pyrimidine nucleotide biosynthetic process	GO:0005739	mitochondrion	GO:0000166 // GO:0004127 // GO:0005524 // GO:0016301 // GO:0016740	nucleotide binding // cytidylate kinase activity // ATP binding // kinase activity // transferase activity	---	---
10597461	Cmtm7	10.355	10.219	10.5134	10.1057	10.9399	11.0733		GO:0006935 // GO:0008150	chemotaxis // biological_process	GO:0005575 // GO:0005615 // GO:0016020 // GO:0016021	cellular_component // extracellular space // membrane // integral to membrane	GO:0003674 // GO:0005125	molecular_function // cytokine activity	---	---
10597470	Cmtm8	6.96873	7.25594	7.09255	7.30781	8.13487	8.25535		GO:0006935 // GO:0008150	chemotaxis // biological_process	GO:0005575 // GO:0005615 // GO:0016020 // GO:0016021	cellular_component // extracellular space // membrane // integral to membrane	GO:0003674 // GO:0005125	molecular_function // cytokine activity	---	---
10460085	Cndp2	11.9971	11.9517	11.6608	11.9136	10.6811	10.692		GO:0006508 // GO:0006508 // GO:0008152	proteolysis // proteolysis // metabolic process	GO:0005737 // GO:0005829	cytoplasm // cytosol	GO:0004180 // GO:0005515 // GO:0008233 // GO:0008237 // GO:0016787 // GO:0016805 // GO:0016805 // GO:0046872	carboxypeptidase activity // protein binding // peptidase activity // metallopeptidase activity // hydrolase activity // dipeptidase activity // dipeptidase activity // metal ion binding	---	---
10451458	Cnpy3	10.7013	10.6472	10.8345	10.699	11.1771	11.2418		GO:0045087	innate immune response	GO:0005783	endoplasmic reticulum	GO:0005102	receptor binding	---	---
10526772	Cnpy4	9.66416	9.54792	9.51196	9.63492	8.729	9.00032		GO:0032880	regulation of protein localization	GO:0005575 // GO:0005576	cellular_component // extracellular region	GO:0005102	receptor binding	---	---
10374406	Cnrip1	9.07005	9.04879	8.70957	8.7615	7.43068	7.28745		GO:0008150	biological_process	GO:0005575	cellular_component	GO:0003674	molecular_function	---	---
10512279	Cntfr	7.88751	8.06653	7.97836	7.60102	8.57124	8.35899		GO:0008284	positive regulation of cell proliferation	GO:0005886 // GO:0016020 // GO:0031225	plasma membrane // membrane // anchored to membrane	GO:0004872 // GO:0004896 // GO:0004897 // GO:0005515 // GO:0019955	receptor activity // cytokine receptor activity // ciliary neurotrophic factor receptor activity // protein binding // cytokine binding	---	---
10595211	Col12a1	11.9974	11.949	11.2172	11.1857	8.31604	8.06993		GO:0007155	cell adhesion	GO:0005576 // GO:0005578 // GO:0005595	extracellular region // proteinaceous extracellular matrix // collagen type XII	GO:0005198 // GO:0005515	structural molecule activity // protein binding	---	---
10370259	Col18a1	9.51725	9.5822	8.92208	8.95513	8.25044	8.37624		GO:0001525 // GO:0001525 // GO:0001886 // GO:0007155 // GO:0008284 // GO:0030198 // GO:0030335 // GO:0043065	angiogenesis // angiogenesis // endothelial cell morphogenesis // cell adhesion // positive regulation of cell proliferation // extracellular matrix organization // positive regulation of cell migration // positive regulation of apoptosis	GO:0005576 // GO:0005578 // GO:0005604 // GO:0005615 // GO:0031012	extracellular region // proteinaceous extracellular matrix // basement membrane // extracellular space // extracellular matrix	GO:0005198 // GO:0005201 // GO:0005488 // GO:0005515 // GO:0046872	structural molecule activity // extracellular matrix structural constituent // binding // protein binding // metal ion binding	---	---
10536220	Col1a2	10.2571	10.207	10.2701	10.164	11.1469	11.0935		GO:0070208	protein heterotrimerization	GO:0005576 // GO:0005578 // GO:0005581 // GO:0005584	extracellular region // proteinaceous extracellular matrix // collagen // collagen type I	GO:0005201 // GO:0005515 // GO:0046332 // GO:0048407	extracellular matrix structural constituent // protein binding // SMAD binding // platelet-derived growth factor binding	GenMAPP	Inflammatory_Response_Pathway
10576973	Col4a1	9.59734	9.5882	9.53936	9.55164	10.0759	10.0884		GO:0001525	angiogenesis	GO:0005576 // GO:0005578 // GO:0005581 // GO:0005587 // GO:0005604	extracellular region // proteinaceous extracellular matrix // collagen // collagen type IV // basement membrane	GO:0005201 // GO:0005488 // GO:0048407	extracellular matrix structural constituent // binding // platelet-derived growth factor binding	---	---
10607012	Col4a6	9.44227	9.27551	8.53298	8.76014	8.80603	8.81191		GO:0030198	extracellular matrix organization	GO:0005587 // GO:0005604	collagen type IV // basement membrane	GO:0005198	structural molecule activity	---	---
10370210	Col6a1	10.3119	10.344	10.2601	10.4506	10.9208	10.8952		GO:0007155	cell adhesion	GO:0005576 // GO:0005578 // GO:0031012 // GO:0042383	extracellular region // proteinaceous extracellular matrix // extracellular matrix // sarcolemma	GO:0005515 // GO:0048407	protein binding // platelet-derived growth factor binding	---	---
10370180	Col6a2	9.17591	9.18123	9.3216	9.42197	9.90586	9.91583		GO:0007155	cell adhesion	GO:0005576 // GO:0005578 // GO:0016020 // GO:0031012 // GO:0042383	extracellular region // proteinaceous extracellular matrix // membrane // extracellular matrix // sarcolemma	GO:0005515	protein binding	---	---
10440091	Col8a1	11.8125	11.8248	10.9621	11.0618	10.908	10.8213		GO:0001525 // GO:0007155 // GO:0010811 // GO:0048593 // GO:0050673	angiogenesis // cell adhesion // positive regulation of cell-substrate adhesion // camera-type eye morphogenesis // epithelial cell proliferation	GO:0005576 // GO:0005578 // GO:0005604	extracellular region // proteinaceous extracellular matrix // basement membrane	GO:0005515	protein binding	---	---
10399751	Colec11	9.56393	9.63606	9.26207	9.53856	8.8309	8.83833		GO:0008150	biological_process	GO:0005575 // GO:0005576	cellular_component // extracellular region	GO:0003674 // GO:0005488 // GO:0005529 // GO:0005537	molecular_function // binding // sugar binding // mannose binding	---	---
10453747	Colec12	12.3419	12.3336	12.0227	12.1585	10.5684	10.3947		GO:0006910 // GO:0006955	phagocytosis, recognition // immune response	GO:0016020 // GO:0016021	membrane // integral to membrane	GO:0004872 // GO:0005488 // GO:0005529 // GO:0008329 // GO:0030169 // GO:0046872	receptor activity // binding // sugar binding // pattern recognition receptor activity // low-density lipoprotein binding // metal ion binding	---	---
10418729	Colq	8.41065	8.45291	8.04733	7.99748	7.95424	7.86766		GO:0042135	neurotransmitter catabolic process	GO:0030054 // GO:0045202	cell junction // synapse	GO:0008201	heparin binding	---	---
10488722	Commd7	9.34852	9.2956	9.76407	9.26619	9.83033	9.86553		GO:0008150	biological_process	GO:0005575	cellular_component	GO:0003674	molecular_function	---	---
10474123	Commd9	10.5575	10.4183	10.2764	10.4499	9.85017	9.93505		GO:0008150	biological_process	GO:0005575	cellular_component	GO:0003674	molecular_function	---	---
10572357	Cope	11.3439	11.2469	11.6132	11.6686	12.0353	11.9448		GO:0006810 // GO:0006890 // GO:0015031 // GO:0016192	transport // retrograde vesicle-mediated transport, Golgi to ER // protein transport // vesicle-mediated transport	GO:0005737 // GO:0005794 // GO:0016020 // GO:0030126 // GO:0030137 // GO:0031410	cytoplasm // Golgi apparatus // membrane // COPI vesicle coat // COPI-coated vesicle // cytoplasmic vesicle	GO:0005198 // GO:0005488 // GO:0005515	structural molecule activity // binding // protein binding	---	---
10348087	Cops7b	10.7716	10.8076	10.5692	10.7554	9.76952	9.75742		GO:0008150	biological_process	GO:0005575 // GO:0005634 // GO:0005737 // GO:0008180	cellular_component // nucleus // cytoplasm // signalosome	GO:0003674	molecular_function	---	---
10373367	Coq10a	10.7896	10.6977	10.5289	10.5823	11.3275	11.5654		GO:0008150	biological_process	GO:0005575	cellular_component	GO:0003674	molecular_function	---	---
10373372	Coq10a	8.64041	8.7787	8.77162	8.84162	9.33145	9.63565		GO:0008150	biological_process	GO:0005575	cellular_component	GO:0003674	molecular_function	---	---
10531729	Coq2	9.57481	9.55136	9.22967	9.23049	10.1874	10.0666		GO:0006744 // GO:0008299 // GO:0009058	ubiquinone biosynthetic process // isoprenoid biosynthetic process // biosynthetic process	GO:0005575 // GO:0005739 // GO:0016020 // GO:0016021	cellular_component // mitochondrion // membrane // integral to membrane	GO:0004659 // GO:0016740	prenyltransferase activity // transferase activity	---	---
10524668	Coq5	10.446	10.337	10.3023	10.3533	10.8422	10.9232		GO:0006744 // GO:0008150	ubiquinone biosynthetic process // biological_process	GO:0005739	mitochondrion	GO:0003674 // GO:0008168 // GO:0016740	molecular_function // methyltransferase activity // transferase activity	---	---
10512774	Coro2a	9.08967	9.01789	9.61228	9.57989	7.62305	7.75621		GO:0008150	biological_process	GO:0005575	cellular_component	GO:0003779	actin binding	---	---
10531208	Cox18	11.8761	11.7936	12.1714	11.9942	12.3923	12.3672		GO:0008150 // GO:0051205	biological_process // protein insertion into membrane	GO:0005739 // GO:0005743 // GO:0016020 // GO:0016021	mitochondrion // mitochondrial inner membrane // membrane // integral to membrane	GO:0003674	molecular_function	---	---
10568369	Cox6a2	8.07977	8.2473	8.19987	8.24869	9.57957	9.68322		---	---	GO:0005739 // GO:0005743 // GO:0005751 // GO:0016020	mitochondrion // mitochondrial inner membrane // mitochondrial respiratory chain complex IV // membrane	GO:0004129	cytochrome-c oxidase activity	GenMAPP	Electron_Transport_Chain
10562059	Cox6b1	12.5331	12.4786	11.9639	12.4419	11.5587	11.705		---	---	GO:0005739 // GO:0005743	mitochondrion // mitochondrial inner membrane	GO:0004129	cytochrome-c oxidase activity	GenMAPP	Electron_Transport_Chain
10559649	Cox6b2	11.3532	11.1515	11.0703	10.3988	8.61464	8.35454		GO:0008150	biological_process	GO:0005739 // GO:0030061	mitochondrion // mitochondrial crista	GO:0003674 // GO:0004129	molecular_function // cytochrome-c oxidase activity	---	---
10490989	Cp	11.335	11.3958	12.0315	12.0715	11.9702	12.0032		GO:0006810 // GO:0006811 // GO:0006825 // GO:0046688 // GO:0055114	transport // ion transport // copper ion transport // response to copper ion // oxidation reduction	GO:0005576 // GO:0005615 // GO:0005615 // GO:0046658	extracellular region // extracellular space // extracellular space // anchored to plasma membrane	GO:0004322 // GO:0005507 // GO:0005507 // GO:0016491 // GO:0046872	ferroxidase activity // copper ion binding // copper ion binding // oxidoreductase activity // metal ion binding	---	---
10388591	Cpd	11.9621	11.9805	11.5967	11.6732	10.4403	10.5649		GO:0006508	proteolysis	GO:0005634 // GO:0005792 // GO:0005802 // GO:0016020 // GO:0016021	nucleus // microsome // trans-Golgi network // membrane // integral to membrane	GO:0004180 // GO:0004181 // GO:0004185 // GO:0008233 // GO:0008237 // GO:0008270 // GO:0016787 // GO:0046872	carboxypeptidase activity // metallocarboxypeptidase activity // serine-type carboxypeptidase activity // peptidase activity // metallopeptidase activity // zinc ion binding // hydrolase activity // metal ion binding	---	---
10578904	Cpe	12.4785	12.4584	12.1695	12.4016	13.0716	13.0277		GO:0006508 // GO:0006518 // GO:0030070 // GO:0030070 // GO:0051605	proteolysis // peptide metabolic process // insulin processing // insulin processing // protein maturation by peptide bond cleavage	GO:0005576 // GO:0005615 // GO:0005624 // GO:0005625 // GO:0005794 // GO:0030141	extracellular region // extracellular space // membrane fraction // soluble fraction // Golgi apparatus // secretory granule	GO:0004180 // GO:0004181 // GO:0005515 // GO:0008233 // GO:0008237 // GO:0008270 // GO:0016787 // GO:0046872 // GO:0050897	carboxypeptidase activity // metallocarboxypeptidase activity // protein binding // peptidase activity // metallopeptidase activity // zinc ion binding // hydrolase activity // metal ion binding // cobalt ion binding	---	---
10565089	Cpeb1	10.2095	10.1516	9.39582	9.74082	10.8546	10.8752		GO:0006397 // GO:0006417 // GO:0007130 // GO:0048168	mRNA processing // regulation of translation // synaptonemal complex assembly // regulation of neuronal synaptic plasticity	GO:0005624 // GO:0005737 // GO:0005886 // GO:0016020 // GO:0030054 // GO:0030529 // GO:0045202 // GO:0045211	membrane fraction // cytoplasm // plasma membrane // membrane // cell junction // ribonucleoprotein complex // synapse // postsynaptic membrane	GO:0003676 // GO:0003723 // GO:0003729 // GO:0005515	nucleic acid binding // RNA binding // mRNA binding // protein binding	GenMAPP	mRNA_processing_binding_Reactome
10521602	Cpeb2	10.2298	10.191	9.86151	9.79979	9.47311	9.53845		GO:0006417 // GO:0008150	regulation of translation // biological_process	GO:0005737	cytoplasm	GO:0000166 // GO:0003676 // GO:0003723 // GO:0008187	nucleotide binding // nucleic acid binding // RNA binding // poly-pyrimidine tract binding	---	---
10437765	Cpped1	12.0895	11.9509	11.8078	11.6804	11.2685	11.2178		GO:0008150	biological_process	GO:0005575	cellular_component	GO:0003674 // GO:0016787 // GO:0046872	molecular_function // hydrolase activity // metal ion binding	---	---
10562989	Cpt1c	11.6571	11.6232	11.0165	11.2235	10.7562	10.7914		GO:0006629 // GO:0006631	lipid metabolic process // fatty acid metabolic process	GO:0005739 // GO:0005741 // GO:0016020 // GO:0016021	mitochondrion // mitochondrial outer membrane // membrane // integral to membrane	GO:0004095 // GO:0008415 // GO:0016740	carnitine O-palmitoyltransferase activity // acyltransferase activity // transferase activity	---	---
10487645	Cpxm1	9.41533	9.45237	8.59714	8.77142	7.56379	7.64129		GO:0006508 // GO:0007155	proteolysis // cell adhesion	GO:0005576 // GO:0005615	extracellular region // extracellular space	GO:0004180 // GO:0004181 // GO:0008233 // GO:0008237 // GO:0008270 // GO:0016787 // GO:0046872	carboxypeptidase activity // metallocarboxypeptidase activity // peptidase activity // metallopeptidase activity // zinc ion binding // hydrolase activity // metal ion binding	---	---
10568536	Cpxm2	7.91735	8.15055	7.12307	7.13953	7.36296	7.12441		GO:0006508 // GO:0007155	proteolysis // cell adhesion	GO:0005576 // GO:0005615	extracellular region // extracellular space	GO:0004180 // GO:0004181 // GO:0005515 // GO:0008270	carboxypeptidase activity // metallocarboxypeptidase activity // protein binding // zinc ion binding	---	---
10529457	Cpz	12.0497	11.9165	11.0715	10.8769	9.77206	9.64694		GO:0006508 // GO:0016055 // GO:0016485	proteolysis // Wnt receptor signaling pathway // protein processing	GO:0005576 // GO:0005578	extracellular region // proteinaceous extracellular matrix	GO:0004180 // GO:0004181 // GO:0008233 // GO:0008237 // GO:0008270 // GO:0016787 // GO:0046872	carboxypeptidase activity // metallocarboxypeptidase activity // peptidase activity // metallopeptidase activity // zinc ion binding // hydrolase activity // metal ion binding	---	---
10471819	Crb2	9.23985	9.29008	8.90406	8.80495	10.4818	10.5495		GO:0008150 // GO:0050896	biological_process // response to stimulus	GO:0005575 // GO:0016020 // GO:0016021	cellular_component // membrane // integral to membrane	GO:0003674 // GO:0005509	molecular_function // calcium ion binding	---	---
10526113	Crcp	9.03438	9.02862	9.23954	9.08462	9.83357	9.75384		GO:0006350 // GO:0006954 // GO:0007218 // GO:0009615 // GO:0044237 // GO:0045087	transcription // inflammatory response // neuropeptide signaling pathway // response to virus // cellular metabolic process // innate immune response	GO:0001669 // GO:0005634 // GO:0005886 // GO:0016020	acrosomal vesicle // nucleus // plasma membrane // membrane	GO:0000166 // GO:0001635 // GO:0003824 // GO:0003899	nucleotide binding // calcitonin gene-related polypeptide receptor activity // catalytic activity // DNA-directed RNA polymerase activity	---	---
10499952	Crct1	12.1021	11.9605	13.2157	12.9633	9.78586	9.70224		GO:0008150	biological_process	GO:0005575	cellular_component	GO:0005515	protein binding	---	---
10485117	Creb3l1	11.5021	11.4318	11.2199	11.259	10.7977	10.8029		GO:0006350 // GO:0006355 // GO:0006986 // GO:0008150 // GO:0045449	transcription // regulation of transcription, DNA-dependent // response to unfolded protein // biological_process // regulation of transcription	GO:0005575 // GO:0005634 // GO:0005783 // GO:0016020 // GO:0016021	cellular_component // nucleus // endoplasmic reticulum // membrane // integral to membrane	GO:0003677 // GO:0003700 // GO:0043565 // GO:0046983	DNA binding // transcription factor activity // sequence-specific DNA binding // protein dimerization activity	---	---
10544002	Creb3l2	10.7928	10.6692	11.0117	10.8534	11.5692	11.5693		GO:0006350 // GO:0006355 // GO:0006986 // GO:0008150 // GO:0045449	transcription // regulation of transcription, DNA-dependent // response to unfolded protein // biological_process // regulation of transcription	GO:0005575 // GO:0005634 // GO:0005783 // GO:0016020 // GO:0016021	cellular_component // nucleus // endoplasmic reticulum // membrane // integral to membrane	GO:0003674 // GO:0003677 // GO:0003700 // GO:0043565 // GO:0046983	molecular_function // DNA binding // transcription factor activity // sequence-specific DNA binding // protein dimerization activity	---	---
10538338	Creb5	8.04703	8.11762	8.29063	8.18531	8.98153	8.88517		GO:0006350 // GO:0006355 // GO:0008150 // GO:0045449	transcription // regulation of transcription, DNA-dependent // biological_process // regulation of transcription	GO:0005575 // GO:0005634	cellular_component // nucleus	GO:0003674 // GO:0003677 // GO:0003700 // GO:0043565 // GO:0046983	molecular_function // DNA binding // transcription factor activity // sequence-specific DNA binding // protein dimerization activity	---	---
10540727	Creld1	9.88092	9.8871	10.0472	9.83111	10.7238	10.8759		GO:0008150	biological_process	GO:0005575 // GO:0016020 // GO:0016021	cellular_component // membrane // integral to membrane	GO:0003674 // GO:0005509	molecular_function // calcium ion binding	---	---
10426098	Creld2	11.0901	11.2174	11.3355	11.3994	12.4537	12.5551		GO:0008150	biological_process	GO:0005575 // GO:0005576 // GO:0005783	cellular_component // extracellular region // endoplasmic reticulum	GO:0003674 // GO:0005509	molecular_function // calcium ion binding	---	---
10399005	Crip1	12.551	12.4911	12.7408	12.6708	13.7841	13.7357		---	---	---	---	GO:0008270 // GO:0046872	zinc ion binding // metal ion binding	---	---
10528102	Crot	10.7445	10.6626	10.9698	10.6141	11.2748	11.3159		GO:0006629 // GO:0006631 // GO:0006810 // GO:0015908 // GO:0042493	lipid metabolic process // fatty acid metabolic process // transport // fatty acid transport // response to drug	GO:0005625 // GO:0005739 // GO:0005777 // GO:0005777	soluble fraction // mitochondrion // peroxisome // peroxisome	GO:0008415 // GO:0008458 // GO:0008458 // GO:0016740	acyltransferase activity // carnitine O-octanoyltransferase activity // carnitine O-octanoyltransferase activity // transferase activity	---	---
10440186	Crybg3	9.722	9.56244	9.31789	9.38215	8.86046	8.72761		GO:0008150	biological_process	GO:0005575	cellular_component	GO:0003674 // GO:0005529	molecular_function // sugar binding	---	---
10420372	Cryl1	9.91814	9.77418	9.60343	9.66409	9.18903	9.09151		GO:0006631 // GO:0008150 // GO:0008152 // GO:0055114	fatty acid metabolic process // biological_process // metabolic process // oxidation reduction	GO:0005575 // GO:0005737	cellular_component // cytoplasm	GO:0003674 // GO:0003824 // GO:0005488 // GO:0016491 // GO:0050104	molecular_function // catalytic activity // binding // oxidoreductase activity // L-gulonate 3-dehydrogenase activity	---	---
10425623	Csdc2	7.79929	7.82192	8.07676	8.11557	10.0146	9.80334		GO:0006355 // GO:0006397 // GO:0008150	regulation of transcription, DNA-dependent // mRNA processing // biological_process	GO:0005575 // GO:0005634 // GO:0005737	cellular_component // nucleus // cytoplasm	GO:0003676 // GO:0003677 // GO:0003723	nucleic acid binding // DNA binding // RNA binding	---	---
10468893	Csf2ra	10.2435	10.2116	10.0167	9.78022	11.3451	11.3284		---	---	GO:0016020 // GO:0016021	membrane // integral to membrane	GO:0004872 // GO:0004896	receptor activity // cytokine receptor activity	---	---
10579012	Csgalnact1	9.74993	9.69706	9.93419	10.0707	8.40176	8.24794		GO:0008150	biological_process	GO:0005575 // GO:0005794 // GO:0016020 // GO:0016021 // GO:0032580	cellular_component // Golgi apparatus // membrane // integral to membrane // Golgi cisterna membrane	GO:0003674 // GO:0016740 // GO:0016758 // GO:0046872 // GO:0047237	molecular_function // transferase activity // transferase activity, transferring hexosyl groups // metal ion binding // glucuronylgalactosylproteoglycan 4-beta-N-acetylgalactosaminyltransferase activity	---	---
10522895	Csn3	6.21794	6.66014	7.5573	7.38235	7.59328	7.55849		---	---	GO:0005576	extracellular region	---	---	---	---
10586458	Csnk1g1	10.1329	10.1381	9.79207	10.1164	9.56387	9.4912		GO:0006468 // GO:0016055 // GO:0046777	protein amino acid phosphorylation // Wnt receptor signaling pathway // protein amino acid autophosphorylation	GO:0005575 // GO:0005625 // GO:0005737	cellular_component // soluble fraction // cytoplasm	GO:0000166 // GO:0000287 // GO:0001948 // GO:0004672 // GO:0004674 // GO:0005524 // GO:0016301 // GO:0016740 // GO:0042277 // GO:0051219	nucleotide binding // magnesium ion binding // glycoprotein binding // protein kinase activity // protein serine/threonine kinase activity // ATP binding // kinase activity // transferase activity // peptide binding // phosphoprotein binding	---	---
10366293	Csrp2	9.89146	9.81629	9.56301	9.6378	9.09538	9.08658		GO:0007275 // GO:0030154	multicellular organismal development // cell differentiation	GO:0005634	nucleus	GO:0003674 // GO:0008270 // GO:0046872	molecular_function // zinc ion binding // metal ion binding	---	---
10364375	Cstb	13.0237	13.0108	12.6541	12.9235	12.4979	12.5047		GO:0008344	adult locomotory behavior	GO:0005622 // GO:0005634 // GO:0005737	intracellular // nucleus // cytoplasm	GO:0002020 // GO:0004866 // GO:0004869 // GO:0030414	protease binding // endopeptidase inhibitor activity // cysteine-type endopeptidase inhibitor activity // peptidase inhibitor activity	---	---
10496813	Ctbs	8.55143	8.51311	8.90888	8.80841	9.37974	9.50676		GO:0005975 // GO:0006032 // GO:0008152 // GO:0009313	carbohydrate metabolic process // chitin catabolic process // metabolic process // oligosaccharide catabolic process	GO:0005764	lysosome	GO:0003824 // GO:0004553 // GO:0004568 // GO:0016787 // GO:0016798 // GO:0043169	catalytic activity // hydrolase activity, hydrolyzing O-glycosyl compounds // chitinase activity // hydrolase activity // hydrolase activity, acting on glycosyl bonds // cation binding	---	---
10362201	Ctgf	12.5355	12.4375	12.8175	13.0272	13.188	13.1481		GO:0001502 // GO:0001503 // GO:0001525 // GO:0001525 // GO:0001558 // GO:0001934 // GO:0006260 // GO:0007155 // GO:0007160 // GO:0007229 // GO:0008284 // GO:0008543 // GO:0010628 // GO:0010942 // GO:0016477 // GO:0030154 // GO:0030324 // GO:0032967 // GO:0043280 // GO:0050867 // GO:0060401 // GO:0060452 // GO:0070278 // GO:0070318	cartilage condensation // ossification // angiogenesis // angiogenesis // regulation of cell growth // positive regulation of protein amino acid phosphorylation // DNA replication // cell adhesion // cell-matrix adhesion // integrin-mediated signaling pathway // positive regulation of cell proliferation // fibroblast growth factor receptor signaling pathway // positive regulation of gene expressi…	GO:0005576 // GO:0005578 // GO:0005615 // GO:0005801 // GO:0005829 // GO:0005938 // GO:0048471	extracellular region // proteinaceous extracellular matrix // extracellular space // cis-Golgi network // cytosol // cell cortex // perinuclear region of cytoplasm	GO:0001968 // GO:0005178 // GO:0005515 // GO:0005520 // GO:0008083 // GO:0008201	fibronectin binding // integrin binding // protein binding // insulin-like growth factor binding // growth factor activity // heparin binding	---	---
10409876	Ctla2a	12.3438	12.4764	12.203	12.6152	10.5121	10.6545		GO:0008150	biological_process	GO:0005575 // GO:0005576	cellular_component // extracellular region	GO:0003674 // GO:0008234	molecular_function // cysteine-type peptidase activity	---	---
10409866	Ctla2b	11.3555	11.4092	11.3018	11.8505	9.97613	9.77568		GO:0008150	biological_process	GO:0005575	cellular_component	GO:0004869 // GO:0005515 // GO:0008234	cysteine-type endopeptidase inhibitor activity // protein binding // cysteine-type peptidase activity	---	---
10454786	Ctnna1	11.629	11.602	11.3439	11.5865	11.129	11.1242		GO:0007155 // GO:0007163 // GO:0007406 // GO:0007406 // GO:0016264 // GO:0042127 // GO:0043066 // GO:0043297 // GO:0045880 // GO:0051291	cell adhesion // establishment or maintenance of cell polarity // negative regulation of neuroblast proliferation // negative regulation of neuroblast proliferation // gap junction assembly // regulation of cell proliferation // negative regulation of apoptosis // apical junction assembly // positive regulation of smoothened signaling pathway // protein heterooligomerization	GO:0001669 // GO:0005737 // GO:0005856 // GO:0005886 // GO:0005911 // GO:0005912 // GO:0005913 // GO:0005915 // GO:0015629 // GO:0016020 // GO:0030027 // GO:0030054	acrosomal vesicle // cytoplasm // cytoskeleton // plasma membrane // cell-cell junction // adherens junction // cell-cell adherens junction // zonula adherens // actin cytoskeleton // membrane // lamellipodium // cell junction	GO:0005198 // GO:0005515 // GO:0045296 // GO:0051015	structural molecule activity // protein binding // cadherin binding // actin filament binding	---	---
10423471	Ctnnd2	9.64008	9.64338	9.39892	9.23497	8.90869	8.99836		GO:0001763 // GO:0006350 // GO:0007155 // GO:0007275 // GO:0007612 // GO:0045449 // GO:0048167	morphogenesis of a branching structure // transcription // cell adhesion // multicellular organismal development // learning // regulation of transcription // regulation of synaptic plasticity	GO:0005634 // GO:0030054	nucleus // cell junction	GO:0005488 // GO:0005515	binding // protein binding	---	---
10603026	Ctps2	10.5968	10.6423	10.6548	10.8878	9.83263	9.89952		GO:0006221 // GO:0006541 // GO:0008150	pyrimidine nucleotide biosynthetic process // glutamine metabolic process // biological_process	GO:0005575 // GO:0005739	cellular_component // mitochondrion	GO:0000166 // GO:0003674 // GO:0003824 // GO:0003883 // GO:0005524 // GO:0016874	nucleotide binding // molecular_function // catalytic activity // CTP synthase activity // ATP binding // ligase activity	---	---
10556321	Ctr9	9.63962	9.49315	9.10558	9.32837	8.94147	9.14811		GO:0008150	biological_process	GO:0005634	nucleus	GO:0005488 // GO:0005515 // GO:0042169	binding // protein binding // SH2 domain binding	---	---
10587733	Ctsh	8.53301	8.37815	7.7339	7.79776	7.55064	7.52344		GO:0006508 // GO:0010634 // GO:0031648 // GO:0032526 // GO:0060441 // GO:0060448	proteolysis // positive regulation of epithelial cell migration // protein destabilization // response to retinoic acid // epithelial tube branching involved in lung morphogenesis // dichotomous subdivision of terminal units involved in lung branching	GO:0005764	lysosome	GO:0004197 // GO:0008233 // GO:0008234 // GO:0016787 // GO:0030984 // GO:0032403	cysteine-type endopeptidase activity // peptidase activity // cysteine-type peptidase activity // hydrolase activity // kininogen binding // protein complex binding	---	---
10494262	Ctsk	8.92023	8.81982	7.34968	7.22912	7.19951	7.18127		GO:0006508 // GO:0045453	proteolysis // bone resorption	GO:0005615 // GO:0005737 // GO:0005764	extracellular space // cytoplasm // lysosome	GO:0004197 // GO:0008233 // GO:0008234 // GO:0016787	cysteine-type endopeptidase activity // peptidase activity // cysteine-type peptidase activity // hydrolase activity	---	---
10492699	Ctso	11.213	11.1728	11.0066	11.2172	10.4951	10.6389		GO:0006508 // GO:0008150	proteolysis // biological_process	GO:0005575	cellular_component	GO:0003674 // GO:0004197 // GO:0008233 // GO:0008234 // GO:0016787	molecular_function // cysteine-type endopeptidase activity // peptidase activity // cysteine-type peptidase activity // hydrolase activity	---	---
10569569	Cttn	12.3316	12.3768	11.8036	12.1234	11.7304	11.8335		GO:0006898	receptor-mediated endocytosis	GO:0001726 // GO:0005737 // GO:0005856 // GO:0005938 // GO:0030027 // GO:0042995	ruffle // cytoplasm // cytoskeleton // cell cortex // lamellipodium // cell projection	GO:0005515	protein binding	---	---
10356001	Cul3	11.6834	11.7168	11.7338	11.8922	11.0475	11.0542		GO:0000902 // GO:0001701 // GO:0001831 // GO:0006511 // GO:0007369 // GO:0008054	cell morphogenesis // in utero embryonic development // trophectodermal cellular morphogenesis // ubiquitin-dependent protein catabolic process // gastrulation // cyclin catabolic process	GO:0005634 // GO:0005794 // GO:0031461	nucleus // Golgi apparatus // cullin-RING ubiquitin ligase complex	GO:0030332 // GO:0031625	cyclin binding // ubiquitin protein ligase binding	---	---
10604199	Cul4b	11.0642	11.1353	10.9645	11.0891	10.5247	10.5927		GO:0008150	biological_process	GO:0005575	cellular_component	GO:0003674	molecular_function	---	---
10531415	Cxcl10	9.71146	9.75901	11.6156	10.526	11.4869	11.1435		GO:0002690 // GO:0006935 // GO:0006954 // GO:0006955 // GO:0007165 // GO:0008284 // GO:0009306 // GO:0016525 // GO:0030335	positive regulation of leukocyte chemotaxis // chemotaxis // inflammatory response // immune response // signal transduction // positive regulation of cell proliferation // protein secretion // negative regulation of angiogenesis // positive regulation of cell migration	GO:0005576 // GO:0005615 // GO:0005615	extracellular region // extracellular space // extracellular space	GO:0005125 // GO:0008009	cytokine activity // chemokine activity	---	---
10541075	Cxcl12	8.21232	8.11571	9.07586	9.15453	7.4171	7.29084		GO:0001569 // GO:0001667 // GO:0001764 // GO:0001938 // GO:0006935 // GO:0006955 // GO:0007281 // GO:0007420 // GO:0008045 // GO:0008284 // GO:0008344 // GO:0008354 // GO:0022029 // GO:0030334 // GO:0030335 // GO:0030335 // GO:0031100 // GO:0033603 // GO:0042098 // GO:0045666 // GO:0048842 // GO:0050930 // GO:0051929	patterning of blood vessels // ameboidal cell migration // neuron migration // positive regulation of endothelial cell proliferation // chemotaxis // immune response // germ cell development // brain development // motor axon guidance // positive regulation of cell proliferation // adult locomotory behavior // germ cell migration // telencephalon cell migration // regulation of cell migration // …	GO:0005576 // GO:0005615 // GO:0005886	extracellular region // extracellular space // plasma membrane	GO:0005125 // GO:0008009 // GO:0008083	cytokine activity // chemokine activity // growth factor activity	---	---
10523359	Cxcl13	12.0309	11.9847	8.96842	8.76389	6.58619	6.85103		GO:0006935 // GO:0006954 // GO:0006955 // GO:0048535	chemotaxis // inflammatory response // immune response // lymph node development	GO:0005576 // GO:0005615	extracellular region // extracellular space	GO:0005125 // GO:0008009	cytokine activity // chemokine activity	---	---
10387890	Cxcl16	10.481	10.4792	10.0424	9.97226	9.54566	9.61835		GO:0006935	chemotaxis	GO:0005615 // GO:0016020 // GO:0016021	extracellular space // membrane // integral to membrane	GO:0005041 // GO:0005044 // GO:0005125 // GO:0008009	low-density lipoprotein receptor activity // scavenger receptor activity // cytokine activity // chemokine activity	---	---
10387363	Cyb5d1	10.742	10.8014	9.96722	10.7355	9.74995	9.82416		GO:0008150	biological_process	GO:0005575	cellular_component	GO:0003674 // GO:0020037 // GO:0046872	molecular_function // heme binding // metal ion binding	---	---
10384795	Cyb5d1	10.7073	10.7991	9.97639	10.7764	9.77076	9.80254		GO:0008150	biological_process	GO:0005575	cellular_component	GO:0003674 // GO:0020037 // GO:0046872	molecular_function // heme binding // metal ion binding	---	---
10388227	Cyb5d2	9.77542	9.71274	9.4801	9.65856	8.99248	8.95646		GO:0008150	biological_process	GO:0005575 // GO:0016020 // GO:0016021	cellular_component // membrane // integral to membrane	GO:0003674 // GO:0020037	molecular_function // heme binding	---	---
10350003	Cyb5r1	10.5449	10.5653	10.3541	10.4916	11.3112	11.5714		GO:0006694 // GO:0008150 // GO:0008610 // GO:0016126 // GO:0055114	steroid biosynthetic process // biological_process // lipid biosynthetic process // sterol biosynthetic process // oxidation reduction	GO:0005739 // GO:0016020 // GO:0016021	mitochondrion // membrane // integral to membrane	GO:0003674 // GO:0004128 // GO:0016491	molecular_function // cytochrome-b5 reductase activity // oxidoreductase activity	---	---
10528170	Cycs	12.6557	12.6542	11.8934	12.7852	12.1225	12.1593		GO:0006123 // GO:0006810 // GO:0006915 // GO:0006915 // GO:0006979 // GO:0008635 // GO:0022900 // GO:0042743 // GO:0043065	mitochondrial electron transport, cytochrome c to oxygen // transport // apoptosis // apoptosis // response to oxidative stress // activation of caspase activity by cytochrome c // electron transport chain // hydrogen peroxide metabolic process // positive regulation of apoptosis	GO:0005625 // GO:0005625 // GO:0005739 // GO:0005739 // GO:0005829 // GO:0005829 // GO:0070469	soluble fraction // soluble fraction // mitochondrion // mitochondrion // cytosol // cytosol // respiratory chain	GO:0005506 // GO:0009055 // GO:0020037 // GO:0046872	iron ion binding // electron carrier activity // heme binding // metal ion binding	GenMAPP // GenMAPP // GenMAPP // GenMAPP // GenMAPP	Apoptosis // Apoptosis_GenMAPP // Electron_Transport_Chain // Apoptosis_KEGG // HSP70_and_Apoptosis
10385391	Cyfip2	9.46846	9.35547	9.1879	8.98644	7.82397	7.91055		GO:0006915 // GO:0007155 // GO:0008150	apoptosis // cell adhesion // biological_process	GO:0005737 // GO:0019717 // GO:0030054 // GO:0045202	cytoplasm // synaptosome // cell junction // synapse	GO:0003674 // GO:0005515	molecular_function // protein binding	---	---
10453057	Cyp1b1	9.79481	9.80396	10.6658	10.6474	8.45188	8.32962		GO:0006725 // GO:0008210 // GO:0009404 // GO:0018894 // GO:0055114	cellular aromatic compound metabolic process // estrogen metabolic process // toxin metabolic process // dibenzo-p-dioxin metabolic process // oxidation reduction	GO:0005783 // GO:0005792 // GO:0005792 // GO:0016020	endoplasmic reticulum // microsome // microsome // membrane	GO:0004497 // GO:0005506 // GO:0009055 // GO:0016491 // GO:0020037 // GO:0046872 // GO:0070330	monooxygenase activity // iron ion binding // electron carrier activity // oxidoreductase activity // heme binding // metal ion binding // aromatase activity	---	---
10347481	Cyp27a1	9.26944	9.19201	8.95495	8.89605	8.32859	8.25344		GO:0008203 // GO:0055114	cholesterol metabolic process // oxidation reduction	GO:0005739 // GO:0005739 // GO:0005740 // GO:0005743 // GO:0016020	mitochondrion // mitochondrion // mitochondrial envelope // mitochondrial inner membrane // membrane	GO:0004497 // GO:0005506 // GO:0009055 // GO:0016491 // GO:0020037 // GO:0030343 // GO:0031073 // GO:0046872 // GO:0047749	monooxygenase activity // iron ion binding // electron carrier activity // oxidoreductase activity // heme binding // vitamin D3 25-hydroxylase activity // cholesterol 26-hydroxylase activity // metal ion binding // cholestanetriol 26-monooxygenase activity	---	---
10430851	Cyp2d22	12.4583	12.3798	11.9539	11.7678	11.8465	11.9136		GO:0017144 // GO:0019369 // GO:0042417 // GO:0055114	drug metabolic process // arachidonic acid metabolic process // dopamine metabolic process // oxidation reduction	GO:0005737	cytoplasm	GO:0004497 // GO:0004509 // GO:0008391 // GO:0016491 // GO:0046872	monooxygenase activity // steroid 21-monooxygenase activity // arachidonic acid monooxygenase activity // oxidoreductase activity // metal ion binding	---	---
10514510	Cyp2j6	9.54315	9.42895	8.9669	9.37981	6.32424	6.46429		GO:0001523 // GO:0019369 // GO:0055114	retinoid metabolic process // arachidonic acid metabolic process // oxidation reduction	GO:0005783 // GO:0005792 // GO:0016020	endoplasmic reticulum // microsome // membrane	GO:0003958 // GO:0004497 // GO:0005506 // GO:0009055 // GO:0016491 // GO:0016712 // GO:0020037 // GO:0046872 // GO:0070330	NADPH-hemoprotein reductase activity // monooxygenase activity // iron ion binding // electron carrier activity // oxidoreductase activity // oxidoreductase activity, acting on paired donors, with incorporation or reduction of molecular oxygen, reduced flavin or flavoprotein as one donor, and incorporation of one atom of oxygen // heme binding // metal ion binding // aromatase activity	---	---
10445308	Cyp39a1	9.3483	9.24309	9.67197	9.57112	8.90188	8.6479		GO:0006629 // GO:0006699 // GO:0006707 // GO:0007586 // GO:0008202 // GO:0030573 // GO:0055114	lipid metabolic process // bile acid biosynthetic process // cholesterol catabolic process // digestion // steroid metabolic process // bile acid catabolic process // oxidation reduction	GO:0005575 // GO:0005783 // GO:0005792 // GO:0016020	cellular_component // endoplasmic reticulum // microsome // membrane	GO:0004497 // GO:0005506 // GO:0008387 // GO:0008396 // GO:0009055 // GO:0016491 // GO:0020037 // GO:0033782 // GO:0046872	monooxygenase activity // iron ion binding // steroid 7-alpha-hydroxylase activity // oxysterol 7-alpha-hydroxylase activity // electron carrier activity // oxidoreductase activity // heme binding // 24-hydroxycholesterol 7alpha-hydroxylase activity // metal ion binding	---	---
10443869	Cyp4f16	9.56105	9.54631	9.23163	9.53551	9.07516	9.01442		GO:0008150 // GO:0055114	biological_process // oxidation reduction	GO:0005575	cellular_component	GO:0003674 // GO:0004497 // GO:0016491 // GO:0046872	molecular_function // monooxygenase activity // oxidoreductase activity // metal ion binding	---	---
10527920	Cyp51	9.62243	9.59552	8.82894	9.02925	10.5328	10.5349		GO:0006694 // GO:0006695 // GO:0008610 // GO:0016126 // GO:0033488 // GO:0055114	steroid biosynthetic process // cholesterol biosynthetic process // lipid biosynthetic process // sterol biosynthetic process // cholesterol biosynthetic process via 24,25-dihydrolanosterol // oxidation reduction	GO:0005783 // GO:0005792 // GO:0016020 // GO:0016021	endoplasmic reticulum // microsome // membrane // integral to membrane	GO:0004497 // GO:0005506 // GO:0008398 // GO:0008398 // GO:0009055 // GO:0016491 // GO:0020037 // GO:0046872	monooxygenase activity // iron ion binding // sterol 14-demethylase activity // sterol 14-demethylase activity // electron carrier activity // oxidoreductase activity // heme binding // metal ion binding	GenMAPP	Cholesterol_Biosynthesis
10399680	Cys1	8.41027	8.44708	8.04071	8.09848	9.17302	9.14725		GO:0008150	biological_process	GO:0005737 // GO:0005856 // GO:0005929 // GO:0005932 // GO:0035085 // GO:0042995	cytoplasm // cytoskeleton // cilium // microtubule basal body // cilium axoneme // cell projection	GO:0003674	molecular_function	---	---
10606355	Cysltr1	8.25618	8.03449	7.39595	7.20398	10.6909	10.6485		GO:0006816 // GO:0006935 // GO:0006954 // GO:0007165 // GO:0007166 // GO:0007186 // GO:0045907	calcium ion transport // chemotaxis // inflammatory response // signal transduction // cell surface receptor linked signaling pathway // G-protein coupled receptor protein signaling pathway // positive regulation of vasoconstriction	GO:0005886 // GO:0005887 // GO:0016020 // GO:0016021	plasma membrane // integral to plasma membrane // membrane // integral to membrane	GO:0004871 // GO:0004872 // GO:0004930 // GO:0004974 // GO:0004974	signal transducer activity // receptor activity // G-protein coupled receptor activity // leukotriene receptor activity // leukotriene receptor activity	GenMAPP // GenMAPP	GPCRDB_Class_A_Rhodopsin-like // GPCRDB_Other
10376813	Cytsb	9.90069	9.88972	9.61242	9.64382	9.39726	9.29784		GO:0008150	biological_process	GO:0005634	nucleus	GO:0003674	molecular_function	---	---
10368101	D10Bwg1379e	7.12256	7.3311	7.37806	7.26347	8.22566	8.23891		GO:0008150 // GO:0032012	biological_process // regulation of ARF protein signal transduction	GO:0005575 // GO:0005622 // GO:0016020 // GO:0016021	cellular_component // intracellular // membrane // integral to membrane	GO:0003674 // GO:0005085 // GO:0005086	molecular_function // guanyl-nucleotide exchange factor activity // ARF guanyl-nucleotide exchange factor activity	---	---
10419343	D14Ertd436e	9.92396	9.82499	9.12759	9.20042	8.89804	8.96939		GO:0008150	biological_process	GO:0005575	cellular_component	GO:0003674	molecular_function	---	---
10420488	D14Ertd668e	10.2803	10.4615	11.1095	11.252	9.4528	9.28856		GO:0006350 // GO:0008150 // GO:0045449	transcription // biological_process // regulation of transcription	GO:0005575 // GO:0005634	cellular_component // nucleus	GO:0003674 // GO:0005515 // GO:0008270 // GO:0046872	molecular_function // protein binding // zinc ion binding // metal ion binding	---	---
10440427	D16Ertd472e	9.29943	9.247	9.22138	9.33283	8.17122	8.18368		GO:0008150	biological_process	GO:0005575	cellular_component	GO:0003674	molecular_function	---	---
10449386	D17Wsu92e	10.6233	10.6917	10.6685	10.8405	10.1133	10.1789		GO:0008150	biological_process	GO:0005575	cellular_component	GO:0003674	molecular_function	---	---
10474825	D2Ertd750e	9.70531	9.72377	10.1348	10.1506	9.08757	9.00771		GO:0008150	biological_process	GO:0005575 // GO:0005634	cellular_component // nucleus	GO:0005515	protein binding	---	---
10505623	D4Bwg0951e	10.0125	10.0343	9.02489	9.2324	10.7744	10.9596		---	---	---	---	---	---	---	---
10471599	D730039F16Rik	7.66674	7.71396	7.82485	7.82735	6.98372	6.90427		GO:0008150	biological_process	GO:0005575	cellular_component	GO:0003674	molecular_function	---	---
10571344	D8Ertd82e	8.68321	8.59557	9.01359	8.81033	9.35818	9.41796		GO:0006468 // GO:0008150	protein amino acid phosphorylation // biological_process	GO:0005575	cellular_component	GO:0000166 // GO:0003674 // GO:0004672 // GO:0004713 // GO:0004715 // GO:0005524 // GO:0016301 // GO:0016740	nucleotide binding // molecular_function // protein kinase activity // protein tyrosine kinase activity // non-membrane spanning protein tyrosine kinase activity // ATP binding // kinase activity // transferase activity	---	---
10447938	Dact2	7.89083	7.90754	8.05019	8.00699	8.55831	8.54506		GO:0008150	biological_process	GO:0005575 // GO:0005739	cellular_component // mitochondrion	GO:0003674	molecular_function	---	---
10527213	Daglb	9.99718	9.98682	10.1054	10.0342	10.7274	10.837		GO:0006629 // GO:0016042	lipid metabolic process // lipid catabolic process	GO:0005886 // GO:0016020 // GO:0016021	plasma membrane // membrane // integral to membrane	GO:0004806 // GO:0016787 // GO:0046872	triglyceride lipase activity // hydrolase activity // metal ion binding	---	---
10423498	Dap	11.5507	11.5016	12.3618	12.2923	12.1904	12.2115		GO:0006915 // GO:0008150	apoptosis // biological_process	GO:0005575	cellular_component	GO:0003674	molecular_function	---	---
10405693	Dapk1	11.5851	11.6438	11.2716	11.3663	8.76126	8.86643		GO:0006468 // GO:0006915 // GO:0006916 // GO:0007165 // GO:0007243 // GO:0008624 // GO:0043065	protein amino acid phosphorylation // apoptosis // anti-apoptosis // signal transduction // intracellular protein kinase cascade // induction of apoptosis by extracellular signals // positive regulation of apoptosis	GO:0005737	cytoplasm	GO:0000166 // GO:0004672 // GO:0004674 // GO:0005515 // GO:0005516 // GO:0005524 // GO:0016301 // GO:0016740	nucleotide binding // protein kinase activity // protein serine/threonine kinase activity // protein binding // calmodulin binding // ATP binding // kinase activity // transferase activity	---	---
10359386	Dars2	8.01497	7.91673	8.34743	8.03586	8.46163	8.59001		GO:0006412 // GO:0006418 // GO:0006422 // GO:0008150	translation // tRNA aminoacylation for protein translation // aspartyl-tRNA aminoacylation // biological_process	GO:0005737 // GO:0005739	cytoplasm // mitochondrion	GO:0000166 // GO:0003674 // GO:0003676 // GO:0004812 // GO:0004815 // GO:0005524 // GO:0016874	nucleotide binding // molecular_function // nucleic acid binding // aminoacyl-tRNA ligase activity // aspartate-tRNA ligase activity // ATP binding // ligase activity	---	---
10426921	Dazap2	11.7293	11.604	11.8106	11.6485	12.2311	12.2392		---	---	GO:0005667	transcription factor complex	GO:0005515	protein binding	GenMAPP	Circadian_Exercise
10409464	Dbn1	11.7496	11.6413	10.654	10.9135	11.1202	11.222		GO:0007015 // GO:0007275 // GO:0007399 // GO:0030154	actin filament organization // multicellular organismal development // nervous system development // cell differentiation	GO:0005622 // GO:0005737 // GO:0015629	intracellular // cytoplasm // actin cytoskeleton	GO:0003779 // GO:0005515	actin binding // protein binding	---	---
10553092	Dbp	9.51777	9.51697	9.49946	9.3095	10.1232	9.92318		GO:0006350 // GO:0006355 // GO:0007623 // GO:0045449 // GO:0048511	transcription // regulation of transcription, DNA-dependent // circadian rhythm // regulation of transcription // rhythmic process	GO:0005634	nucleus	GO:0003677 // GO:0003700 // GO:0043565 // GO:0046983	DNA binding // transcription factor activity // sequence-specific DNA binding // protein dimerization activity	---	---
10423842	Dcaf13	10.4254	10.512	9.94616	10.8342	9.71698	9.67684		GO:0006364 // GO:0008150 // GO:0042254	rRNA processing // biological_process // ribosome biogenesis	GO:0005575 // GO:0005634 // GO:0030529	cellular_component // nucleus // ribonucleoprotein complex	GO:0003674	molecular_function	---	---
10397054	Dcaf4	11.2761	11.243	11.1432	10.8272	10.0388	10.2194		GO:0008150	biological_process	GO:0005575	cellular_component	GO:0003674	molecular_function	---	---
10382010	Dcaf7	12.3658	12.3326	12.4012	12.1997	11.8644	11.8691		GO:0007275	multicellular organismal development	GO:0005634 // GO:0005737	nucleus // cytoplasm	---	---	---	---
10363118	Dcbld1	9.22589	9.18022	9.71208	9.54073	8.5086	8.42874		---	---	GO:0016020 // GO:0016021	membrane // integral to membrane	---	---	---	---
10523012	Dck	9.33694	9.33423	10.1325	9.72826	8.78241	8.74304		GO:0006139 // GO:0017144 // GO:0046092	nucleobase, nucleoside, nucleotide and nucleic acid metabolic process // drug metabolic process // deoxycytidine metabolic process	GO:0005634 // GO:0005829	nucleus // cytosol	GO:0000166 // GO:0000287 // GO:0004137 // GO:0005524 // GO:0008144 // GO:0016301 // GO:0016740 // GO:0016773 // GO:0032548	nucleotide binding // magnesium ion binding // deoxycytidine kinase activity // ATP binding // drug binding // kinase activity // transferase activity // phosphotransferase activity, alcohol group as acceptor // pyrimidine deoxyribonucleoside binding	---	---
10468639	Dclre1a	8.97974	8.98088	9.17414	9.10504	9.49892	9.45456		GO:0006281 // GO:0006289 // GO:0006974 // GO:0007049 // GO:0007067 // GO:0051301	DNA repair // nucleotide-excision repair // response to DNA damage stimulus // cell cycle // mitosis // cell division	GO:0005634	nucleus	GO:0016787	hydrolase activity	---	---
10500837	Dclre1b	10.1812	10.2067	10.1242	10.2748	9.73269	9.6112		GO:0006281 // GO:0006289 // GO:0006974	DNA repair // nucleotide-excision repair // response to DNA damage stimulus	GO:0005634	nucleus	GO:0016787	hydrolase activity	---	---
10592099	Dcps	10.1779	10.0678	11.1117	10.5053	10.8333	11.0386		GO:0000184 // GO:0000290 // GO:0008150	nuclear-transcribed mRNA catabolic process, nonsense-mediated decay // deadenylation-dependent decapping of nuclear-transcribed mRNA // biological_process	GO:0005575 // GO:0005634 // GO:0005737	cellular_component // nucleus // cytoplasm	GO:0003674 // GO:0003824 // GO:0005515 // GO:0016787	molecular_function // catalytic activity // protein binding // hydrolase activity	---	---
10455974	Dctn4	12.0514	12.1668	11.7569	11.9965	11.5336	11.5523		GO:0008150	biological_process	GO:0005737 // GO:0005856 // GO:0005868	cytoplasm // cytoskeleton // cytoplasmic dynein complex	GO:0005515	protein binding	---	---
10578138	Dctn6	11.695	11.7505	11.8472	11.8645	12.3185	12.3437		GO:0007005 // GO:0008610	mitochondrion organization // lipid biosynthetic process	GO:0005737 // GO:0005739 // GO:0005856 // GO:0005869	cytoplasm // mitochondrion // cytoskeleton // dynactin complex	GO:0003824 // GO:0016740 // GO:0045502	catalytic activity // transferase activity // dynein binding	---	---
10567423	Dcun1d3	11.1814	11.1623	10.9056	10.9586	10.4402	10.6862		GO:0008150	biological_process	GO:0005575	cellular_component	GO:0003674	molecular_function	---	---
10393926	Dcxr	12.1513	12.0183	11.8013	11.76	10.603	10.5389		GO:0005975 // GO:0005997 // GO:0006006 // GO:0006739 // GO:0008152 // GO:0042732 // GO:0055114	carbohydrate metabolic process // xylulose metabolic process // glucose metabolic process // NADP metabolic process // metabolic process // D-xylose metabolic process // oxidation reduction	GO:0005886 // GO:0005902 // GO:0005903 // GO:0016020	plasma membrane // microvillus // brush border // membrane	GO:0003824 // GO:0005488 // GO:0005515 // GO:0016491 // GO:0016614 // GO:0050038	catalytic activity // binding // protein binding // oxidoreductase activity // oxidoreductase activity, acting on CH-OH group of donors // L-xylulose reductase (NADP+) activity	---	---
10496727	Ddah1	11.3187	11.2146	11.8921	11.7266	10.6449	10.5448		GO:0006525 // GO:0006809 // GO:0017014 // GO:0045429 // GO:0045766	arginine metabolic process // nitric oxide biosynthetic process // protein amino acid nitrosylation // positive regulation of nitric oxide biosynthetic process // positive regulation of angiogenesis	GO:0005737 // GO:0005739	cytoplasm // mitochondrion	GO:0008270 // GO:0016403 // GO:0016597 // GO:0016787 // GO:0016813 // GO:0046872	zinc ion binding // dimethylargininase activity // amino acid binding // hydrolase activity // hydrolase activity, acting on carbon-nitrogen (but not peptide) bonds, in linear amidines // metal ion binding	---	---
10444665	Ddah2	10.376	10.1908	9.24731	9.63398	9.54675	9.39772		GO:0006525 // GO:0006527	arginine metabolic process // arginine catabolic process	GO:0005737	cytoplasm	GO:0016403 // GO:0016597 // GO:0016787 // GO:0016813	dimethylargininase activity // amino acid binding // hydrolase activity // hydrolase activity, acting on carbon-nitrogen (but not peptide) bonds, in linear amidines	---	---
10384378	Ddc	6.91714	6.87909	6.78046	6.77564	7.89957	7.98798		GO:0006519 // GO:0009636 // GO:0019752 // GO:0042423	cellular amino acid and derivative metabolic process // response to toxin // carboxylic acid metabolic process // catecholamine biosynthetic process	---	---	GO:0003824 // GO:0004058 // GO:0016829 // GO:0016831 // GO:0030170	catalytic activity // aromatic-L-amino-acid decarboxylase activity // lyase activity // carboxy-lyase activity // pyridoxal phosphate binding	---	---
10369290	Ddit4	10.6863	10.7418	10.2674	10.5998	9.78824	9.68422		GO:0001666 // GO:0006915 // GO:0008150 // GO:0009968	response to hypoxia // apoptosis // biological_process // negative regulation of signal transduction	GO:0005575 // GO:0005737	cellular_component // cytoplasm	GO:0003674	molecular_function	---	---
10496373	Ddit4l	11.4665	11.4384	11.3605	11.3643	10.1818	10.0047		GO:0008150 // GO:0009968	biological_process // negative regulation of signal transduction	GO:0005575 // GO:0005737	cellular_component // cytoplasm	GO:0003674	molecular_function	---	---
10402336	Ddx24	11.172	11.1968	11.0339	11.0206	10.6545	10.6797		---	---	---	---	GO:0000166 // GO:0003676 // GO:0003723 // GO:0004386 // GO:0005524 // GO:0008026 // GO:0016787	nucleotide binding // nucleic acid binding // RNA binding // helicase activity // ATP binding // ATP-dependent helicase activity // hydrolase activity	---	---
10470628	Ddx31	8.72771	8.70602	8.36477	8.52696	8.03814	8.2094		GO:0008150	biological_process	GO:0005575	cellular_component	GO:0000166 // GO:0003674 // GO:0004386 // GO:0005524 // GO:0016787	nucleotide binding // molecular_function // helicase activity // ATP binding // hydrolase activity	---	---
10608138	Ddx3y	6.1455	6.05727	6.09159	6.06673	10.8533	10.7276		---	---	GO:0005634 // GO:0005737	nucleus // cytoplasm	GO:0000166 // GO:0003676 // GO:0003723 // GO:0004386 // GO:0005524 // GO:0008026 // GO:0016787	nucleotide binding // nucleic acid binding // RNA binding // helicase activity // ATP binding // ATP-dependent helicase activity // hydrolase activity	GenMAPP	mRNA_processing_binding_Reactome
10384123	Ddx56	11.8809	11.8465	11.5867	11.8109	11.2267	11.1821		GO:0006364 // GO:0008150 // GO:0042254	rRNA processing // biological_process // ribosome biogenesis	GO:0005634 // GO:0005730	nucleus // nucleolus	GO:0000166 // GO:0003674 // GO:0003676 // GO:0003723 // GO:0004386 // GO:0005524 // GO:0008026 // GO:0016787	nucleotide binding // molecular_function // nucleic acid binding // RNA binding // helicase activity // ATP binding // ATP-dependent helicase activity // hydrolase activity	GenMAPP	mRNA_processing_binding_Reactome
10512067	Ddx58	11.9551	12.0056	12.0933	12.218	11.4318	11.3408		GO:0009615 // GO:0045087	response to virus // innate immune response	GO:0005737	cytoplasm	GO:0000166 // GO:0003676 // GO:0003723 // GO:0004386 // GO:0005524 // GO:0008026 // GO:0016787 // GO:0046872	nucleotide binding // nucleic acid binding // RNA binding // helicase activity // ATP binding // ATP-dependent helicase activity // hydrolase activity // metal ion binding	---	---
10443319	Def6	9.97495	9.94514	9.54074	9.48767	8.48726	8.40772		---	---	GO:0005634 // GO:0005737 // GO:0005886 // GO:0016020	nucleus // cytoplasm // plasma membrane // membrane	GO:0005515	protein binding	---	---
10488652	Defb25	8.09226	8.11085	8.51102	8.35236	8.61531	8.62658		GO:0006952 // GO:0008150 // GO:0042742	defense response // biological_process // defense response to bacterium	GO:0005575 // GO:0005576	cellular_component // extracellular region	GO:0003674	molecular_function	---	---
10515983	Dem1	8.6503	8.5998	8.95044	8.91732	9.11627	9.12856		GO:0008150	biological_process	GO:0005575	cellular_component	GO:0003674	molecular_function	---	---
10544199	Dennd2a	8.82656	8.68611	8.63481	8.66219	8.09571	8.17916		GO:0008150	biological_process	GO:0005575	cellular_component	GO:0003674	molecular_function	---	---
10494889	Dennd2c	9.52048	9.55203	9.09239	9.20698	7.97967	7.89518		GO:0008150	biological_process	GO:0005575	cellular_component	GO:0003674	molecular_function	---	---
10495147	Dennd2d	7.70388	7.5239	8.13636	7.85497	8.26928	8.32657		GO:0008150	biological_process	GO:0005575	cellular_component	GO:0003674	molecular_function	---	---
10505749	Dennd4c	10.9364	10.9323	10.8634	10.7646	10.4354	10.3781		GO:0008150	biological_process	GO:0005575	cellular_component	GO:0003674	molecular_function	---	---
10485597	Depdc7	8.54306	8.40079	8.32641	8.54047	7.44829	7.56036		GO:0008150	biological_process	GO:0005575	cellular_component	GO:0003674	molecular_function	---	---
10364093	Derl3	8.32062	8.23979	8.49879	8.2362	11.9711	11.9065		---	---	GO:0005783 // GO:0016020 // GO:0016021	endoplasmic reticulum // membrane // integral to membrane	---	---	---	---
10347583	Des	8.52508	8.61389	8.63169	8.5811	7.16105	7.17178		GO:0007517	muscle organ development	GO:0005622 // GO:0005626 // GO:0005737 // GO:0005856 // GO:0005882 // GO:0030018 // GO:0030018 // GO:0042383 // GO:0043292 // GO:0045098 // GO:0045202	intracellular // insoluble fraction // cytoplasm // cytoskeleton // intermediate filament // Z disc // Z disc // sarcolemma // contractile fiber // type III intermediate filament // synapse	GO:0005198 // GO:0005200 // GO:0005515	structural molecule activity // structural constituent of cytoskeleton // protein binding	GenMAPP	Striated_muscle_contraction
10518957	Dffb	8.67621	8.62852	8.00883	8.32136	7.79563	8.02142		GO:0006309 // GO:0006915 // GO:0006917	DNA fragmentation involved in apoptosis // apoptosis // induction of apoptosis	GO:0005622 // GO:0005634 // GO:0005737	intracellular // nucleus // cytoplasm	GO:0003677 // GO:0004516 // GO:0004518 // GO:0004536 // GO:0005515 // GO:0005515 // GO:0016787	DNA binding // nicotinate phosphoribosyltransferase activity // nuclease activity // deoxyribonuclease activity // protein binding // protein binding // hydrolase activity	GenMAPP // GenMAPP	Apoptosis // Apoptosis_KEGG
10373542	Dgka	13.0047	13.0351	12.4097	12.6028	11.455	11.4815		GO:0007205	activation of protein kinase C activity by G-protein coupled receptor protein signaling pathway	GO:0005829 // GO:0005886	cytosol // plasma membrane	GO:0000166 // GO:0004143 // GO:0005509 // GO:0005524 // GO:0005543 // GO:0016301 // GO:0016740 // GO:0046872	nucleotide binding // diacylglycerol kinase activity // calcium ion binding // ATP binding // phospholipid binding // kinase activity // transferase activity // metal ion binding	---	---
10421774	Dgkh	9.40738	9.29263	8.80454	8.8074	8.27574	8.25943		GO:0046339	diacylglycerol metabolic process	GO:0005737 // GO:0005768	cytoplasm // endosome	GO:0004143 // GO:0042803	diacylglycerol kinase activity // protein homodimerization activity	---	---
10506571	Dhcr24	10.8225	10.7793	10.6401	10.4464	11.5905	11.5234		GO:0006694 // GO:0006695 // GO:0006695 // GO:0007265 // GO:0008104 // GO:0008202 // GO:0008203 // GO:0008285 // GO:0008610 // GO:0009888 // GO:0016044 // GO:0016125 // GO:0016126 // GO:0030539 // GO:0031639 // GO:0042987 // GO:0043588 // GO:0055114	steroid biosynthetic process // cholesterol biosynthetic process // cholesterol biosynthetic process // Ras protein signal transduction // protein localization // steroid metabolic process // cholesterol metabolic process // negative regulation of cell proliferation // lipid biosynthetic process // tissue development // cellular membrane organization // sterol metabolic process // sterol biosynth…	GO:0005624 // GO:0005634 // GO:0005737 // GO:0005783 // GO:0005794 // GO:0005829 // GO:0005856 // GO:0016020 // GO:0016021	membrane fraction // nucleus // cytoplasm // endoplasmic reticulum // Golgi apparatus // cytosol // cytoskeleton // membrane // integral to membrane	GO:0003824 // GO:0016491 // GO:0016628 // GO:0050660	catalytic activity // oxidoreductase activity // oxidoreductase activity, acting on the CH-CH group of donors, NAD or NADP as acceptor // FAD binding	---	---
10559312	Dhcr7	9.67909	9.68812	9.63541	9.49459	10.4388	10.4378		GO:0001568 // GO:0006694 // GO:0006695 // GO:0008610 // GO:0009791 // GO:0016126 // GO:0030154 // GO:0030324 // GO:0035264 // GO:0042127 // GO:0045540 // GO:0055114	blood vessel development // steroid biosynthetic process // cholesterol biosynthetic process // lipid biosynthetic process // post-embryonic development // sterol biosynthetic process // cell differentiation // lung development // multicellular organism growth // regulation of cell proliferation // regulation of cholesterol biosynthetic process // oxidation reduction	GO:0005783 // GO:0005792 // GO:0016020 // GO:0016021	endoplasmic reticulum // microsome // membrane // integral to membrane	GO:0016491 // GO:0047598 // GO:0047598	oxidoreductase activity // 7-dehydrocholesterol reductase activity // 7-dehydrocholesterol reductase activity	---	---
10563314	Dhdh	8.9236	8.82031	8.80257	9.00744	7.60955	7.60768		GO:0008152 // GO:0042843 // GO:0055114	metabolic process // D-xylose catabolic process // oxidation reduction	GO:0005625	soluble fraction	GO:0003824 // GO:0005488 // GO:0016491 // GO:0047115 // GO:0047837	catalytic activity // binding // oxidoreductase activity // trans-1,2-dihydrobenzene-1,2-diol dehydrogenase activity // D-xylose 1-dehydrogenase (NADP+) activity	---	---
10573566	Dhps	9.87179	9.80636	10.1353	9.95326	10.4181	10.3884		GO:0008612 // GO:0050983 // GO:0051289	peptidyl-lysine modification to hypusine // spermidine catabolic process to deoxyhypusine, using deoxyhypusine synthase // protein homotetramerization	GO:0005575	cellular_component	GO:0016740 // GO:0034038	transferase activity // deoxyhypusine synthase activity	---	---
10510129	Dhrs3	12.0098	11.9499	11.57	11.3727	12.8722	12.8494		GO:0008152 // GO:0055114	metabolic process // oxidation reduction	GO:0016020 // GO:0016021	membrane // integral to membrane	GO:0003824 // GO:0005488 // GO:0016491	catalytic activity // binding // oxidoreductase activity	---	---
10391207	Dhx58	9.98935	9.9757	11.1715	10.9393	9.31717	9.34917		GO:0045087	innate immune response	GO:0005737	cytoplasm	GO:0000166 // GO:0003676 // GO:0003677 // GO:0003723 // GO:0004386 // GO:0005524 // GO:0016787 // GO:0046872	nucleotide binding // nucleic acid binding // DNA binding // RNA binding // helicase activity // ATP binding // hydrolase activity // metal ion binding	---	---
10381477	Dhx8	10.0655	10.0782	9.76876	9.99236	9.49144	9.53564		GO:0006397 // GO:0008380	mRNA processing // RNA splicing	GO:0005634 // GO:0005681	nucleus // spliceosomal complex	GO:0000166 // GO:0003676 // GO:0003723 // GO:0004386 // GO:0005524 // GO:0008026 // GO:0016787	nucleotide binding // nucleic acid binding // RNA binding // helicase activity // ATP binding // ATP-dependent helicase activity // hydrolase activity	---	---
10533633	Diablo	9.58643	9.49463	9.46356	9.50434	10.089	10.1233		GO:0006915 // GO:0006917 // GO:0006919 // GO:0006919 // GO:0008631 // GO:0043065	apoptosis // induction of apoptosis // activation of caspase activity // activation of caspase activity // induction of apoptosis by oxidative stress // positive regulation of apoptosis	GO:0005737 // GO:0005737 // GO:0005739 // GO:0005739 // GO:0005739 // GO:0005758 // GO:0005829	cytoplasm // cytoplasm // mitochondrion // mitochondrion // mitochondrion // mitochondrial intermembrane space // cytosol	GO:0005515	protein binding	---	---
10421877	Diap3	9.20444	9.1072	9.37879	9.31601	8.42418	8.17333		GO:0016043 // GO:0030036	cellular component organization // actin cytoskeleton organization	GO:0005634 // GO:0005737	nucleus // cytoplasm	GO:0003779	actin binding	---	---
10421981	Dis3	10.2427	10.1239	10.0625	10.0336	9.7053	9.6975		GO:0006364 // GO:0008150	rRNA processing // biological_process	GO:0000178 // GO:0005575 // GO:0005634 // GO:0005737	exosome (RNase complex) // cellular_component // nucleus // cytoplasm	GO:0003674 // GO:0003723 // GO:0004518 // GO:0004527 // GO:0004540 // GO:0016787	molecular_function // RNA binding // nuclease activity // exonuclease activity // ribonuclease activity // hydrolase activity	GenMAPP	mRNA_processing_binding_Reactome
10468909	Disp1	10.8688	10.8377	11.0369	10.9525	10.283	10.373		GO:0007224 // GO:0007225 // GO:0007225 // GO:0007275 // GO:0007368 // GO:0007389 // GO:0009880 // GO:0009953 // GO:0009953 // GO:0015833 // GO:0015833	smoothened signaling pathway // patched ligand maturation // patched ligand maturation // multicellular organismal development // determination of left/right symmetry // pattern specification process // embryonic pattern specification // dorsal/ventral pattern formation // dorsal/ventral pattern formation // peptide transport // peptide transport	GO:0016020 // GO:0016021	membrane // integral to membrane	GO:0008158 // GO:0015197	hedgehog receptor activity // peptide transporter activity	---	---
10474814	Disp2	9.55922	9.48542	7.91876	7.96861	7.10999	7.40688		GO:0008150	biological_process	GO:0005575 // GO:0016020 // GO:0016021	cellular_component // membrane // integral to membrane	GO:0003674	molecular_function	---	---
10593384	Dixdc1	7.65872	7.69142	7.95123	7.96929	7.25303	7.0852		GO:0007275 // GO:0016055 // GO:0021695 // GO:0046330 // GO:0050772	multicellular organismal development // Wnt receptor signaling pathway // cerebellar cortex development // positive regulation of JNK cascade // positive regulation of axonogenesis	GO:0005622 // GO:0005737 // GO:0030054 // GO:0043025 // GO:0043234 // GO:0043679	intracellular // cytoplasm // cell junction // neuronal cell body // protein complex // axon terminus	GO:0003779 // GO:0004871 // GO:0031435	actin binding // signal transducer activity // mitogen-activated protein kinase kinase kinase binding	---	---
10600485	Dkc1	9.45253	9.38187	9.46396	9.59144	8.82217	9.05121		GO:0000154 // GO:0000154 // GO:0006396	rRNA modification // rRNA modification // RNA processing	GO:0005730 // GO:0005730	nucleolus // nucleolus	GO:0003723 // GO:0004730 // GO:0030519	RNA binding // pseudouridylate synthase activity // snoRNP binding	---	---
10567010	Dkk3	9.33643	9.32608	9.12368	9.20995	8.32261	8.28331		GO:0007275 // GO:0016055 // GO:0030178	multicellular organismal development // Wnt receptor signaling pathway // negative regulation of Wnt receptor signaling pathway	GO:0005576 // GO:0005615	extracellular region // extracellular space	---	---	---	---
10563170	Dkkl1	7.86013	7.68987	8.34511	7.92251	7.21935	7.23598		---	---	GO:0005576	extracellular region	---	---	---	---
10399825	Dld	9.82249	9.87661	9.39781	9.78593	9.27282	9.28496		GO:0006086 // GO:0006103 // GO:0006120 // GO:0006508 // GO:0007369 // GO:0009106 // GO:0042391 // GO:0045454 // GO:0048240 // GO:0051068 // GO:0055114	acetyl-CoA biosynthetic process from pyruvate // 2-oxoglutarate metabolic process // mitochondrial electron transport, NADH to ubiquinone // proteolysis // gastrulation // lipoate metabolic process // regulation of membrane potential // cell redox homeostasis // sperm capacitation // dihydrolipoamide metabolic process // oxidation reduction	GO:0005737 // GO:0005739 // GO:0005739 // GO:0019861 // GO:0043159 // GO:0045252 // GO:0045254	cytoplasm // mitochondrion // mitochondrion // flagellum // acrosomal matrix // oxoglutarate dehydrogenase complex // pyruvate dehydrogenase complex	GO:0004148 // GO:0004148 // GO:0016491 // GO:0043544 // GO:0050660 // GO:0051287	dihydrolipoyl dehydrogenase activity // dihydrolipoyl dehydrogenase activity // oxidoreductase activity // lipoamide binding // FAD binding // NAD or NADH binding	GenMAPP // GenMAPP	Glycolysis_and_Gluconeogenesis // Krebs-TCA_Cycle
10418096	Dlg5	11.2679	11.208	10.7234	10.7668	10.1195	10.0598		GO:0008150	biological_process	GO:0005913	cell-cell adherens junction	GO:0008013 // GO:0008092	beta-catenin binding // cytoskeletal protein binding	---	---
10390147	Dlx4	8.16554	8.03928	7.87075	7.70315	9.08262	8.92897		GO:0006355 // GO:0007275 // GO:0008150 // GO:0045449	regulation of transcription, DNA-dependent // multicellular organismal development // biological_process // regulation of transcription	GO:0005575 // GO:0005634	cellular_component // nucleus	GO:0003677 // GO:0003700 // GO:0005515 // GO:0030528 // GO:0043565	DNA binding // transcription factor activity // protein binding // transcription regulator activity // sequence-specific DNA binding	---	---
10543058	Dlx5	7.42547	7.49408	7.35592	7.41908	8.31266	8.37052		GO:0001503 // GO:0001649 // GO:0006350 // GO:0006355 // GO:0007275 // GO:0007399 // GO:0007409 // GO:0007411 // GO:0030326 // GO:0030855 // GO:0042472 // GO:0042472 // GO:0045449 // GO:0045669 // GO:0048646 // GO:0050679 // GO:0090263	ossification // osteoblast differentiation // transcription // regulation of transcription, DNA-dependent // multicellular organismal development // nervous system development // axonogenesis // axon guidance // embryonic limb morphogenesis // epithelial cell differentiation // inner ear morphogenesis // inner ear morphogenesis // regulation of transcription // positive regulation of osteoblast d…	GO:0005634 // GO:0005737	nucleus // cytoplasm	GO:0003677 // GO:0003700 // GO:0005515 // GO:0010843 // GO:0016563 // GO:0030528 // GO:0043565	DNA binding // transcription factor activity // protein binding // promoter binding // transcription activator activity // transcription regulator activity // sequence-specific DNA binding	---	---
10550574	Dmpk	11.8085	11.8108	10.7152	10.9721	10.7433	10.8521		GO:0002028 // GO:0006468 // GO:0008016 // GO:0014853	regulation of sodium ion transport // protein amino acid phosphorylation // regulation of heart contraction // regulation of excitatory postsynaptic membrane potential involved in skeletal muscle contraction	---	---	GO:0000166 // GO:0004672 // GO:0004674 // GO:0005524 // GO:0016301 // GO:0016740 // GO:0046872	nucleotide binding // protein kinase activity // protein serine/threonine kinase activity // ATP binding // kinase activity // transferase activity // metal ion binding	---	---
10505911	Dmrta1	6.88858	6.93208	6.96356	6.82669	7.5636	7.63013		GO:0006350 // GO:0006355 // GO:0007548 // GO:0008150 // GO:0030154 // GO:0045449	transcription // regulation of transcription, DNA-dependent // sex differentiation // biological_process // cell differentiation // regulation of transcription	GO:0005575 // GO:0005634	cellular_component // nucleus	GO:0003674 // GO:0003677 // GO:0003700 // GO:0046872	molecular_function // DNA binding // transcription factor activity // metal ion binding	---	---
10363575	Dna2	8.3403	8.30473	9.03477	9.04069	7.97112	7.71269		GO:0006260 // GO:0008150	DNA replication // biological_process	GO:0005575	cellular_component	GO:0000166 // GO:0003674 // GO:0003677 // GO:0004003 // GO:0004386 // GO:0005524 // GO:0016787	nucleotide binding // molecular_function // DNA binding // ATP-dependent DNA helicase activity // helicase activity // ATP binding // hydrolase activity	---	---
10503995	Dnaja1	8.70524	8.74852	7.94919	8.39634	8.17408	8.2147		GO:0006457 // GO:0007283 // GO:0009408 // GO:0030317 // GO:0030521 // GO:0042769	protein folding // spermatogenesis // response to heat // sperm motility // androgen receptor signaling pathway // DNA damage response, detection of DNA damage	GO:0016020	membrane	GO:0005524 // GO:0031072 // GO:0046872 // GO:0050750 // GO:0051082	ATP binding // heat shock protein binding // metal ion binding // low-density lipoprotein receptor binding // unfolded protein binding	---	---
10573198	Dnajb1	10.7781	10.6615	10.4023	10.8808	10.0871	10.0109		GO:0006457 // GO:0006950 // GO:0051085	protein folding // response to stress // chaperone mediated protein folding requiring cofactor	GO:0005634 // GO:0005737	nucleus // cytoplasm	GO:0031072 // GO:0051082	heat shock protein binding // unfolded protein binding	---	---
10504218	Dnajb5	9.25707	9.2825	8.93409	9.01221	8.38574	8.11635		GO:0000122 // GO:0006457	negative regulation of transcription from RNA polymerase II promoter // protein folding	GO:0005634 // GO:0005829	nucleus // cytosol	GO:0005515 // GO:0031072 // GO:0051082	protein binding // heat shock protein binding // unfolded protein binding	---	---
10400137	Dnajb9	11.519	11.5056	11.5254	11.2262	12.4732	12.5334		GO:0006457	protein folding	GO:0005634 // GO:0005730 // GO:0005737	nucleus // nucleolus // cytoplasm	GO:0031072 // GO:0051082	heat shock protein binding // unfolded protein binding	---	---
10510604	Dnajc11	9.63422	9.58814	9.31393	9.51148	9.11857	9.02711		GO:0008150	biological_process	GO:0005739 // GO:0005743	mitochondrion // mitochondrial inner membrane	GO:0003674 // GO:0031072	molecular_function // heat shock protein binding	---	---
10596279	Dnajc13	8.80563	8.90683	8.14461	8.80917	7.98198	7.80171		GO:0008150	biological_process	GO:0005575	cellular_component	GO:0003674	molecular_function	---	---
10596273	Dnajc13	10.5744	10.6029	9.87706	10.4908	9.59696	9.79386		GO:0008150	biological_process	GO:0005575	cellular_component	GO:0003674	molecular_function	---	---
10596277	Dnajc13	11.3994	11.2702	10.7579	11.2391	10.4353	10.4686		GO:0008150	biological_process	GO:0005575	cellular_component	GO:0003674	molecular_function	---	---
10596257	Dnajc13	9.97982	10.1893	9.49325	9.96465	9.16861	9.3061		GO:0008150	biological_process	GO:0005575	cellular_component	GO:0003674	molecular_function	---	---
10596275	Dnajc13	11.4056	11.4967	10.9686	11.387	10.6169	10.69		GO:0008150	biological_process	GO:0005575	cellular_component	GO:0003674	molecular_function	---	---
10596269	Dnajc13	11.4799	11.4636	10.9255	11.3918	10.6409	10.7755		GO:0008150	biological_process	GO:0005575	cellular_component	GO:0003674	molecular_function	---	---
10596271	Dnajc13	11.7781	11.7909	11.1368	11.6686	10.9584	11.0892		GO:0008150	biological_process	GO:0005575	cellular_component	GO:0003674	molecular_function	---	---
10596231	Dnajc13	11.7429	11.7233	11.3188	11.4559	11.0836	11.0449		GO:0008150	biological_process	GO:0005575	cellular_component	GO:0003674	molecular_function	---	---
10596259	Dnajc13	11.1026	11.2549	10.617	11.088	10.5735	10.4843		GO:0008150	biological_process	GO:0005575	cellular_component	GO:0003674	molecular_function	---	---
10596261	Dnajc13	11.2796	11.3219	10.8449	11.2384	10.6218	10.7154		GO:0008150	biological_process	GO:0005575	cellular_component	GO:0003674	molecular_function	---	---
10596267	Dnajc13	10.8589	10.9675	10.3597	10.8218	10.3089	10.3002		GO:0008150	biological_process	GO:0005575	cellular_component	GO:0003674	molecular_function	---	---
10596263	Dnajc13	11.1634	11.2373	10.6658	11.1663	10.5736	10.7065		GO:0008150	biological_process	GO:0005575	cellular_component	GO:0003674	molecular_function	---	---
10596281	Dnajc13	11.1019	11.134	10.7776	10.9526	10.5189	10.5969		GO:0008150	biological_process	GO:0005575	cellular_component	GO:0003674	molecular_function	---	---
10596255	Dnajc13	11.4194	11.3389	10.8873	11.2492	10.8322	10.8309		GO:0008150	biological_process	GO:0005575	cellular_component	GO:0003674	molecular_function	---	---
10596265	Dnajc13	11.5542	11.5739	10.992	11.5505	11.0347	11.0053		GO:0008150	biological_process	GO:0005575	cellular_component	GO:0003674	molecular_function	---	---
10417013	Dnajc3	10.8473	10.8572	10.6135	10.7377	11.4987	11.5977		GO:0006469 // GO:0006986	negative regulation of protein kinase activity // response to unfolded protein	GO:0005737 // GO:0005783	cytoplasm // endoplasmic reticulum	GO:0004860 // GO:0005488 // GO:0031072	protein kinase inhibitor activity // binding // heat shock protein binding	---	---
10417034	Dnajc3	10.8473	10.8572	10.6135	10.7377	11.4987	11.5977		GO:0006469 // GO:0006986	negative regulation of protein kinase activity // response to unfolded protein	GO:0005737 // GO:0005783	cytoplasm // endoplasmic reticulum	GO:0004860 // GO:0005488 // GO:0031072	protein kinase inhibitor activity // binding // heat shock protein binding	---	---
10526274	Dnajc30	9.90591	9.90107	10.2314	9.83604	10.431	10.5172		GO:0006457 // GO:0008150	protein folding // biological_process	GO:0005739	mitochondrion	GO:0003674 // GO:0031072 // GO:0051082	molecular_function // heat shock protein binding // unfolded protein binding	---	---
10417829	Dnajc9	9.84942	9.8982	9.70127	9.76919	8.91605	8.95136		GO:0008150	biological_process	GO:0005575	cellular_component	GO:0003674 // GO:0031072	molecular_function // heat shock protein binding	---	---
10467871	Dnmbp	9.75392	9.69047	10.0585	9.76935	10.2079	10.2498		GO:0035023	regulation of Rho protein signal transduction	GO:0005622 // GO:0005737 // GO:0005794 // GO:0005856 // GO:0030054 // GO:0045202	intracellular // cytoplasm // Golgi apparatus // cytoskeleton // cell junction // synapse	GO:0005085 // GO:0005089 // GO:0005515	guanyl-nucleotide exchange factor activity // Rho guanyl-nucleotide exchange factor activity // protein binding	---	---
10591369	Dnmt1	10.444	10.5074	11.0055	11.0391	9.80827	9.71944		GO:0006306 // GO:0006350 // GO:0010216 // GO:0010424 // GO:0010468 // GO:0016458 // GO:0016568 // GO:0042127 // GO:0045449 // GO:0045892 // GO:0045892 // GO:0046498 // GO:0046499 // GO:0046500	DNA methylation // transcription // maintenance of DNA methylation // DNA methylation on cytosine within a CG sequence // regulation of gene expression // gene silencing // chromatin modification // regulation of cell proliferation // regulation of transcription // negative regulation of transcription, DNA-dependent // negative regulation of transcription, DNA-dependent // S-adenosylhomocysteine …	GO:0000792 // GO:0005634 // GO:0005634 // GO:0005657 // GO:0005721 // GO:0005737 // GO:0043234	heterochromatin // nucleus // nucleus // replication fork // centromeric heterochromatin // cytoplasm // protein complex	GO:0003677 // GO:0003690 // GO:0003886 // GO:0003886 // GO:0005515 // GO:0008134 // GO:0008168 // GO:0008270 // GO:0008327 // GO:0016564 // GO:0016740 // GO:0019904 // GO:0045322 // GO:0046872 // GO:0051718	DNA binding // double-stranded DNA binding // DNA (cytosine-5-)-methyltransferase activity // DNA (cytosine-5-)-methyltransferase activity // protein binding // transcription factor binding // methyltransferase activity // zinc ion binding // methyl-CpG binding // transcription repressor activity // transferase activity // protein domain specific binding // unmethylated CpG binding // metal ion b…	---	---
10495773	Dnttip2	9.15358	9.23656	9.07334	9.11938	8.74344	8.64455		GO:0006350 // GO:0008150 // GO:0045449	transcription // biological_process // regulation of transcription	GO:0005575 // GO:0005634	cellular_component // nucleus	GO:0003674	molecular_function	---	---
10558345	Dock1	10.3028	10.2265	10.1043	10.1167	9.7002	9.62288		GO:0006909 // GO:0006915 // GO:0016477	phagocytosis // apoptosis // cell migration	GO:0005737 // GO:0016020	cytoplasm // membrane	GO:0005085 // GO:0005515 // GO:0017124	guanyl-nucleotide exchange factor activity // protein binding // SH3 domain binding	GenMAPP	Integrin-mediated_cell_adhesion_KEGG
10356020	Dock10	7.43585	7.56637	9.07836	9.08063	6.99644	6.80063		GO:0008150	biological_process	GO:0005575	cellular_component	GO:0005085 // GO:0005089 // GO:0017048	guanyl-nucleotide exchange factor activity // Rho guanyl-nucleotide exchange factor activity // Rho GTPase binding	---	---
10395466	Dock4	10.0756	9.99425	10.2033	10.2448	8.90229	8.72454		GO:0008150	biological_process	GO:0016020 // GO:0032420 // GO:0032421	membrane // stereocilium // stereocilium bundle	GO:0003674 // GO:0005085 // GO:0017124	molecular_function // guanyl-nucleotide exchange factor activity // SH3 domain binding	---	---
10462140	Dock8	7.21473	7.24824	7.29589	7.40785	9.42429	9.38184		GO:0008150	biological_process	GO:0005575	cellular_component	GO:0003674 // GO:0005085	molecular_function // guanyl-nucleotide exchange factor activity	---	---
10481453	Dolk	9.56875	9.47762	9.29218	9.28694	8.79577	8.9432		GO:0008150	biological_process	GO:0005575 // GO:0005783 // GO:0016020 // GO:0016021	cellular_component // endoplasmic reticulum // membrane // integral to membrane	GO:0003674 // GO:0004168 // GO:0016301 // GO:0016740	molecular_function // dolichol kinase activity // kinase activity // transferase activity	---	---
10587558	Dopey1	9.57548	9.51661	9.30648	9.45979	9.04354	8.97537		GO:0006810 // GO:0008150 // GO:0015031	transport // biological_process // protein transport	GO:0005575	cellular_component	GO:0003674	molecular_function	---	---
10584700	Dpagt1	10.1515	10.0308	10.4389	10.2951	11.176	11.3035		GO:0006047 // GO:0006488 // GO:0006488 // GO:0019348	UDP-N-acetylglucosamine metabolic process // dolichol-linked oligosaccharide biosynthetic process // dolichol-linked oligosaccharide biosynthetic process // dolichol metabolic process	GO:0005783 // GO:0005789 // GO:0005792 // GO:0016020 // GO:0016021	endoplasmic reticulum // endoplasmic reticulum membrane // microsome // membrane // integral to membrane	GO:0003975 // GO:0003975 // GO:0003976 // GO:0016740 // GO:0016757	UDP-N-acetylglucosamine-dolichyl-phosphate N-acetylglucosaminephosphotransferase activity // UDP-N-acetylglucosamine-dolichyl-phosphate N-acetylglucosaminephosphotransferase activity // UDP-N-acetylglucosamine-lysosomal-enzyme N-acetylglucosaminephosphotransferase activity // transferase activity // transferase activity, transferring glycosyl groups	---	---
10591816	Dpy19l1	9.96979	9.86429	9.64	9.87032	9.05309	9.12126		GO:0008150	biological_process	GO:0005575 // GO:0016020 // GO:0016021	cellular_component // membrane // integral to membrane	GO:0003674	molecular_function	---	---
10458663	Dpysl3	11.1446	11.1087	10.826	10.7329	10.5747	10.5008		GO:0007399 // GO:0007411 // GO:0016192 // GO:0031175	nervous system development // axon guidance // vesicle-mediated transport // neuron projection development	GO:0005737 // GO:0030426 // GO:0031982 // GO:0042995	cytoplasm // growth cone // vesicle // cell projection	GO:0005539 // GO:0016787 // GO:0016810 // GO:0017124	glycosaminoglycan binding // hydrolase activity // hydrolase activity, acting on carbon-nitrogen (but not peptide) bonds // SH3 domain binding	---	---
10520527	Dpysl5	8.33117	8.27469	7.9993	7.73848	10.192	10.2821		GO:0007411	axon guidance	GO:0005737 // GO:0030425 // GO:0043025 // GO:0043234	cytoplasm // dendrite // neuronal cell body // protein complex	GO:0005515 // GO:0005515 // GO:0016787 // GO:0016810	protein binding // protein binding // hydrolase activity // hydrolase activity, acting on carbon-nitrogen (but not peptide) bonds	---	---
10523955	Dr1	10.476	10.2907	10.201	10.1965	10.8758	10.9095		GO:0006350 // GO:0008150 // GO:0045449	transcription // biological_process // regulation of transcription	GO:0005622 // GO:0005634	intracellular // nucleus	GO:0003677 // GO:0005515 // GO:0043565	DNA binding // protein binding // sequence-specific DNA binding	---	---
10371607	Dram1	9.19393	9.17386	9.57494	9.548	8.23143	8.0062		GO:0006914 // GO:0006915 // GO:0008150	autophagy // apoptosis // biological_process	GO:0005575 // GO:0005764 // GO:0016020 // GO:0016021	cellular_component // lysosome // membrane // integral to membrane	GO:0003674	molecular_function	---	---
10376603	Drg2	11.4371	11.3042	11.3852	11.421	10.8919	10.8483		GO:0008150	biological_process	GO:0005575 // GO:0005622 // GO:0005737 // GO:0005739	cellular_component // intracellular // cytoplasm // mitochondrion	GO:0000166 // GO:0003674 // GO:0005525	nucleotide binding // molecular_function // GTP binding	---	---
10368647	Dse	10.7532	10.6275	10.4408	10.2956	9.70631	9.72846		---	---	GO:0016020 // GO:0016021	membrane // integral to membrane	GO:0016853 // GO:0047757	isomerase activity // chondroitin-glucuronate 5-epimerase activity	---	---
10357115	Dsel	10.9025	10.848	9.95424	9.90684	9.57866	9.70331		GO:0008150	biological_process	GO:0005575 // GO:0016020 // GO:0016021	cellular_component // membrane // integral to membrane	GO:0003674 // GO:0016853	molecular_function // isomerase activity	---	---
10521986	Dthd1	6.8991	6.69097	8.04067	8.09406	7.62879	7.61044		---	---	---	---	---	---	---	---
10526427	Dtx2	9.41418	9.38913	9.22344	9.10198	10.0848	10.1062		GO:0007219 // GO:0007219	Notch signaling pathway // Notch signaling pathway	GO:0005634 // GO:0005737	nucleus // cytoplasm	GO:0005515 // GO:0008270 // GO:0046872	protein binding // zinc ion binding // metal ion binding	---	---
10373093	Dtx3	10.2635	10.0731	9.63582	9.69336	10.9608	11.0073		GO:0007219 // GO:0007219	Notch signaling pathway // Notch signaling pathway	GO:0005575 // GO:0005737	cellular_component // cytoplasm	GO:0005515 // GO:0008270 // GO:0046872	protein binding // zinc ion binding // metal ion binding	---	---
10439268	Dtx3l	10.8608	10.8979	11.3658	11.3079	9.42741	9.6093		GO:0006974 // GO:0008150 // GO:0016568	response to DNA damage stimulus // biological_process // chromatin modification	GO:0005575 // GO:0005634 // GO:0005737	cellular_component // nucleus // cytoplasm	GO:0003674 // GO:0005515 // GO:0008270 // GO:0016874 // GO:0046872	molecular_function // protein binding // zinc ion binding // ligase activity // metal ion binding	---	---
10466304	Dtx4	10.5299	10.5253	10.8628	10.9349	9.91347	9.97604		GO:0007219 // GO:0008150	Notch signaling pathway // biological_process	GO:0005575 // GO:0005737	cellular_component // cytoplasm	GO:0003674 // GO:0005515 // GO:0008270 // GO:0046872	molecular_function // protein binding // zinc ion binding // metal ion binding	---	---
10574944	Dus2l	8.36318	8.33339	8.39544	8.82982	9.1592	9.15179		GO:0008033 // GO:0008150 // GO:0008152 // GO:0055114	tRNA processing // biological_process // metabolic process // oxidation reduction	GO:0005622 // GO:0005737 // GO:0005739 // GO:0005783	intracellular // cytoplasm // mitochondrion // endoplasmic reticulum	GO:0003674 // GO:0003723 // GO:0003725 // GO:0003824 // GO:0016491 // GO:0017150 // GO:0050660	molecular_function // RNA binding // double-stranded RNA binding // catalytic activity // oxidoreductase activity // tRNA dihydrouridine synthase activity // FAD binding	---	---
10399882	Dus4l	7.69849	7.70962	7.6264	7.84928	8.29698	8.23774		GO:0008033 // GO:0008150 // GO:0008152 // GO:0055114	tRNA processing // biological_process // metabolic process // oxidation reduction	GO:0005575	cellular_component	GO:0003674 // GO:0003824 // GO:0016491 // GO:0017150 // GO:0050660	molecular_function // catalytic activity // oxidoreductase activity // tRNA dihydrouridine synthase activity // FAD binding	---	---
10449284	Dusp1	13.1078	12.9672	12.7281	12.5992	12.4405	12.5379		GO:0006470 // GO:0007049 // GO:0016311 // GO:0043065 // GO:0045768	protein amino acid dephosphorylation // cell cycle // dephosphorylation // positive regulation of apoptosis // positive regulation of anti-apoptosis	GO:0005625 // GO:0005634	soluble fraction // nucleus	GO:0004721 // GO:0004725 // GO:0008138 // GO:0008330 // GO:0016787 // GO:0016791 // GO:0017017	phosphoprotein phosphatase activity // protein tyrosine phosphatase activity // protein tyrosine/serine/threonine phosphatase activity // protein tyrosine/threonine phosphatase activity // hydrolase activity // phosphatase activity // MAP kinase tyrosine/serine/threonine phosphatase activity	---	---
10352448	Dusp10	9.98284	9.87658	9.64955	9.77679	9.1946	9.16515		GO:0006470 // GO:0016311	protein amino acid dephosphorylation // dephosphorylation	GO:0005634 // GO:0005737	nucleus // cytoplasm	GO:0004721 // GO:0004725 // GO:0008138 // GO:0016787 // GO:0016791 // GO:0017017	phosphoprotein phosphatase activity // protein tyrosine phosphatase activity // protein tyrosine/serine/threonine phosphatase activity // hydrolase activity // phosphatase activity // MAP kinase tyrosine/serine/threonine phosphatase activity	---	---
10488678	Dusp15	9.22391	9.19056	8.5248	8.31811	7.84838	7.80283		GO:0006470 // GO:0008150 // GO:0016311	protein amino acid dephosphorylation // biological_process // dephosphorylation	GO:0005575	cellular_component	GO:0003674 // GO:0004721 // GO:0004725 // GO:0008138 // GO:0016787 // GO:0016791	molecular_function // phosphoprotein phosphatase activity // protein tyrosine phosphatase activity // protein tyrosine/serine/threonine phosphatase activity // hydrolase activity // phosphatase activity	---	---
10571312	Dusp4	11.5526	11.5196	11.2852	11.318	10.4429	10.342		GO:0006470 // GO:0016311	protein amino acid dephosphorylation // dephosphorylation	GO:0005625 // GO:0005634	soluble fraction // nucleus	GO:0004721 // GO:0004725 // GO:0008138 // GO:0008330 // GO:0016787 // GO:0016791 // GO:0017017	phosphoprotein phosphatase activity // protein tyrosine phosphatase activity // protein tyrosine/serine/threonine phosphatase activity // protein tyrosine/threonine phosphatase activity // hydrolase activity // phosphatase activity // MAP kinase tyrosine/serine/threonine phosphatase activity	---	---
10463945	Dusp5	10.7777	10.6148	9.73756	10.0324	9.82979	9.81082		---	---	---	---	GO:0017017	MAP kinase tyrosine/serine/threonine phosphatase activity	---	---
10569278	Dusp8	7.7045	7.90558	7.34009	7.24615	8.4638	8.1944		GO:0006470 // GO:0016311	protein amino acid dephosphorylation // dephosphorylation	GO:0005634 // GO:0005737	nucleus // cytoplasm	GO:0004721 // GO:0004725 // GO:0008138 // GO:0016787 // GO:0016791 // GO:0017017	phosphoprotein phosphatase activity // protein tyrosine phosphatase activity // protein tyrosine/serine/threonine phosphatase activity // hydrolase activity // phosphatase activity // MAP kinase tyrosine/serine/threonine phosphatase activity	---	---
10434366	Dvl3	11.6035	11.4984	11.1042	11.3644	10.9889	11.0755		GO:0007275 // GO:0016055	multicellular organismal development // Wnt receptor signaling pathway	GO:0005622 // GO:0005737	intracellular // cytoplasm	GO:0004871 // GO:0005102 // GO:0005515	signal transducer activity // receptor binding // protein binding	---	---
10422321	Dzip1	11.1511	11.0776	10.4583	10.503	10.1372	10.1078		GO:0007275 // GO:0007283 // GO:0008150 // GO:0030154	multicellular organismal development // spermatogenesis // biological_process // cell differentiation	GO:0005575 // GO:0005622 // GO:0005634 // GO:0005737	cellular_component // intracellular // nucleus // cytoplasm	GO:0003674 // GO:0008270 // GO:0046872	molecular_function // zinc ion binding // metal ion binding	---	---
10417004	Dzip1	9.7497	9.5896	9.06554	8.99879	8.76802	8.7801		GO:0007275 // GO:0007283 // GO:0008150 // GO:0030154	multicellular organismal development // spermatogenesis // biological_process // cell differentiation	GO:0005575 // GO:0005622 // GO:0005634 // GO:0005737	cellular_component // intracellular // nucleus // cytoplasm	GO:0003674 // GO:0008270 // GO:0046872	molecular_function // zinc ion binding // metal ion binding	---	---
10588137	Dzip1l	9.91151	9.80992	9.26049	9.76959	9.42683	9.31056		GO:0008150	biological_process	GO:0005575 // GO:0005622	cellular_component // intracellular	GO:0003674 // GO:0008270 // GO:0046872	molecular_function // zinc ion binding // metal ion binding	---	---
10595836	E030011O05Rik	7.43319	7.43723	7.64821	8.06249	8.25356	8.38513		GO:0008150	biological_process	GO:0005575	cellular_component	GO:0003674	molecular_function	---	---
10451193	E030047D23Rik	8.27343	8.49606	7.91573	8.07197	7.77558	7.79627		GO:0008150	biological_process	GO:0005575	cellular_component	GO:0003674	molecular_function	---	---
10498477	E130311K13Rik	8.73766	8.56569	9.54781	8.60652	9.73594	9.71656		GO:0008150	biological_process	GO:0005575 // GO:0016020 // GO:0016021	cellular_component // membrane // integral to membrane	GO:0003674	molecular_function	---	---
10379710	E230016K23Rik	7.04958	7.0855	7.35273	7.02643	8.10931	7.85829		GO:0008150	biological_process	GO:0005575	cellular_component	GO:0003674	molecular_function	---	---
10394690	E2f6	10.5752	10.5558	10.375	10.0975	9.63503	9.71954		GO:0000083 // GO:0006350 // GO:0006355 // GO:0007049 // GO:0045449	regulation of transcription involved in G1/S-phase of mitotic cell cycle // transcription // regulation of transcription, DNA-dependent // cell cycle // regulation of transcription	GO:0005634 // GO:0005662 // GO:0005667	nucleus // DNA replication factor A complex // transcription factor complex	GO:0003677 // GO:0003700	DNA binding // transcription factor activity	GenMAPP // GenMAPP	Cell_Cycle_KEGG // G1_to_S_cell_cycle_Reactome
10366277	E2f7	9.1641	9.24445	10.1041	10.1068	8.67371	8.62602		GO:0006350 // GO:0006355 // GO:0007049 // GO:0008285 // GO:0045449	transcription // regulation of transcription, DNA-dependent // cell cycle // negative regulation of cell proliferation // regulation of transcription	GO:0005634 // GO:0005667	nucleus // transcription factor complex	GO:0003677 // GO:0003700 // GO:0016564	DNA binding // transcription factor activity // transcription repressor activity	---	---
10563780	E2f8	8.63265	8.54841	9.80757	9.53936	8.13239	7.96776		GO:0006350 // GO:0006355 // GO:0007049 // GO:0008283 // GO:0045449	transcription // regulation of transcription, DNA-dependent // cell cycle // cell proliferation // regulation of transcription	GO:0005634 // GO:0005667	nucleus // transcription factor complex	GO:0003677 // GO:0003700 // GO:0042802 // GO:0042803	DNA binding // transcription factor activity // identical protein binding // protein homodimerization activity	---	---
10464400	E330013P04Rik	9.91047	9.72375	10.6986	10.5582	8.78145	8.7277		GO:0008150	biological_process	GO:0005575	cellular_component	GO:0003674	molecular_function	---	---
10375360	Ebf1	7.47406	7.65972	8.34066	8.35896	6.41364	6.10344		GO:0006350 // GO:0006355 // GO:0007275 // GO:0045449 // GO:0045941	transcription // regulation of transcription, DNA-dependent // multicellular organismal development // regulation of transcription // positive regulation of transcription	GO:0005634	nucleus	GO:0003677 // GO:0003700 // GO:0005515 // GO:0005515 // GO:0030528 // GO:0046872	DNA binding // transcription factor activity // protein binding // protein binding // transcription regulator activity // metal ion binding	---	---
10434446	Ece2	7.44118	7.35797	7.74501	7.75121	8.13342	8.13955		GO:0006508 // GO:0008152 // GO:0016486	proteolysis // metabolic process // peptide hormone processing	GO:0005794 // GO:0005802 // GO:0016020 // GO:0016021	Golgi apparatus // trans-Golgi network // membrane // integral to membrane	GO:0003824 // GO:0004222 // GO:0008168 // GO:0008233 // GO:0008237 // GO:0016740 // GO:0016787 // GO:0046872	catalytic activity // metalloendopeptidase activity // methyltransferase activity // peptidase activity // metallopeptidase activity // transferase activity // hydrolase activity // metal ion binding	---	---
10568939	Echs1	10.1032	10.0528	9.94248	10.0317	10.6932	10.6327		GO:0006629 // GO:0006631 // GO:0008150 // GO:0008152	lipid metabolic process // fatty acid metabolic process // biological_process // metabolic process	GO:0005739	mitochondrion	GO:0003674 // GO:0003824 // GO:0004300 // GO:0016829	molecular_function // catalytic activity // enoyl-CoA hydratase activity // lyase activity	---	---
10500204	Ecm1	12.9016	12.8643	12.6862	12.7334	12.1527	12.1409		GO:0001503 // GO:0001525 // GO:0030500 // GO:0031214	ossification // angiogenesis // regulation of bone mineralization // biomineral formation	GO:0005576 // GO:0005578 // GO:0005615	extracellular region // proteinaceous extracellular matrix // extracellular space	---	---	---	---
10605874	Eda2r	11.7463	11.7598	11.3743	11.4439	11.0159	10.9749		GO:0007275 // GO:0012501 // GO:0030154	multicellular organismal development // programmed cell death // cell differentiation	GO:0005575 // GO:0016020 // GO:0016021	cellular_component // membrane // integral to membrane	GO:0003674 // GO:0004872	molecular_function // receptor activity	---	---
10565486	Eed	10.0203	9.95054	9.68185	9.743	9.14622	9.14156		GO:0006349 // GO:0006350 // GO:0016568 // GO:0016571 // GO:0045449	regulation of gene expression by genetic imprinting // transcription // chromatin modification // histone methylation // regulation of transcription	GO:0001739 // GO:0005634 // GO:0035098 // GO:0035098 // GO:0045120	sex chromatin // nucleus // ESC/E(Z) complex // ESC/E(Z) complex // pronucleus	GO:0003682 // GO:0005515 // GO:0042054	chromatin binding // protein binding // histone methyltransferase activity	---	---
10557009	Eef2k	8.37695	8.38271	8.28735	8.27548	8.88625	8.95725		GO:0006468	protein amino acid phosphorylation	---	---	GO:0000166 // GO:0004674 // GO:0004686 // GO:0005488 // GO:0005509 // GO:0005516 // GO:0005524 // GO:0016301 // GO:0016740	nucleotide binding // protein serine/threonine kinase activity // elongation factor-2 kinase activity // binding // calcium ion binding // calmodulin binding // ATP binding // kinase activity // transferase activity	GenMAPP	Translation_Factors
10571384	Efha2	7.4893	7.36281	7.6071	7.57389	8.30761	8.19182		GO:0008150	biological_process	GO:0005575 // GO:0016020 // GO:0016021	cellular_component // membrane // integral to membrane	GO:0003674 // GO:0005509	molecular_function // calcium ion binding	---	---
10364722	Efna2	8.94752	8.84444	8.8082	8.77993	10.3335	10.2962		---	---	GO:0005886 // GO:0016020 // GO:0031225 // GO:0031594 // GO:0043204	plasma membrane // membrane // anchored to membrane // neuromuscular junction // perikaryon	GO:0005515	protein binding	---	---
10499545	Efna3	9.24703	9.16251	8.82244	8.96619	7.98988	7.89758		GO:0045664	regulation of neuron differentiation	GO:0005886 // GO:0016020 // GO:0031225	plasma membrane // membrane // anchored to membrane	---	---	---	---
10493494	Efna3	8.08363	7.86615	7.6559	7.69321	7.42235	6.97229		GO:0045664	regulation of neuron differentiation	GO:0005886 // GO:0016020 // GO:0031225	plasma membrane // membrane // anchored to membrane	---	---	---	---
10576911	Efnb2	10.9499	10.9639	11.0392	11.1551	10.4065	10.372		GO:0001945 // GO:0007219 // GO:0007275 // GO:0007399 // GO:0009887 // GO:0030154	lymph vessel development // Notch signaling pathway // multicellular organismal development // nervous system development // organ morphogenesis // cell differentiation	GO:0005886 // GO:0016020 // GO:0016021	plasma membrane // membrane // integral to membrane	GO:0005102 // GO:0005515	receptor binding // protein binding	---	---
10419892	Efs	9.50976	9.40822	8.35146	8.2985	8.07701	7.98926		GO:0007155	cell adhesion	---	---	GO:0005515 // GO:0017124	protein binding // SH3 domain binding	---	---
10532019	EG634650	8.19782	8.19782	8.73598	8.81969	6.80583	7.15832		GO:0008150	biological_process	GO:0005575	cellular_component	GO:0003674	molecular_function	---	---
10502105	Egf	8.24672	8.00788	7.78258	7.60832	7.61789	7.57724		GO:0000186 // GO:0007173 // GO:0007173 // GO:0007173 // GO:0008284 // GO:0008284 // GO:0008284 // GO:0018108 // GO:0021940 // GO:0048754 // GO:0050708 // GO:0050730 // GO:0060749	activation of MAPKK activity // epidermal growth factor receptor signaling pathway // epidermal growth factor receptor signaling pathway // epidermal growth factor receptor signaling pathway // positive regulation of cell proliferation // positive regulation of cell proliferation // positive regulation of cell proliferation // peptidyl-tyrosine phosphorylation // positive regulation of granule ce…	GO:0005576 // GO:0005615 // GO:0005625 // GO:0005886 // GO:0016020 // GO:0016021	extracellular region // extracellular space // soluble fraction // plasma membrane // membrane // integral to membrane	GO:0005154 // GO:0005154 // GO:0005509 // GO:0008083	epidermal growth factor receptor binding // epidermal growth factor receptor binding // calcium ion binding // growth factor activity	GenMAPP	TGF_Beta_Signaling_Pathway
10374366	Egfr	11.9896	11.9181	11.71	11.6908	11.263	11.3508		GO:0000186 // GO:0000902 // GO:0001892 // GO:0001942 // GO:0006412 // GO:0006468 // GO:0007165 // GO:0007165 // GO:0007166 // GO:0007169 // GO:0007173 // GO:0007173 // GO:0007173 // GO:0007173 // GO:0007243 // GO:0007435 // GO:0008284 // GO:0008284 // GO:0008284 // GO:0008544 // GO:0021795 // GO:0042127 // GO:0042698 // GO:0043066 // GO:0045930 // GO:0046777 // GO:0048143 // GO:0048547 // GO:0048…	activation of MAPKK activity // cell morphogenesis // embryonic placenta development // hair follicle development // translation // protein amino acid phosphorylation // signal transduction // signal transduction // cell surface receptor linked signaling pathway // transmembrane receptor protein tyrosine kinase signaling pathway // epidermal growth factor receptor signaling pathway // epidermal g…	GO:0005622 // GO:0005634 // GO:0005886 // GO:0005886 // GO:0016020 // GO:0016021 // GO:0016323 // GO:0016323 // GO:0016324 // GO:0030139 // GO:0030139	intracellular // nucleus // plasma membrane // plasma membrane // membrane // integral to membrane // basolateral plasma membrane // basolateral plasma membrane // apical plasma membrane // endocytic vesicle // endocytic vesicle	GO:0000166 // GO:0004672 // GO:0004713 // GO:0004714 // GO:0004716 // GO:0004871 // GO:0004872 // GO:0004888 // GO:0005006 // GO:0005006 // GO:0005515 // GO:0005524 // GO:0016301 // GO:0016740	nucleotide binding // protein kinase activity // protein tyrosine kinase activity // transmembrane receptor protein tyrosine kinase activity // receptor signaling protein tyrosine kinase activity // signal transducer activity // receptor activity // transmembrane receptor activity // epidermal growth factor receptor activity // epidermal growth factor receptor activity // protein binding // ATP b…	---	---
10582712	Egln1	9.98233	9.99135	10.461	10.2605	10.7655	10.7114		GO:0001666 // GO:0055008 // GO:0055114 // GO:0060347 // GO:0060412 // GO:0060711	response to hypoxia // cardiac muscle tissue morphogenesis // oxidation reduction // heart trabecula formation // ventricular septum morphogenesis // labyrinthine layer development	---	---	GO:0005506 // GO:0008270 // GO:0016491 // GO:0016702 // GO:0016705 // GO:0031418 // GO:0046872	iron ion binding // zinc ion binding // oxidoreductase activity // oxidoreductase activity, acting on single donors with incorporation of molecular oxygen, incorporation of two atoms of oxygen // oxidoreductase activity, acting on paired donors, with incorporation or reduction of molecular oxygen // L-ascorbic acid binding // metal ion binding	---	---
10400304	Egln3	9.37045	9.38512	8.39997	8.47943	10.1226	10.0198		GO:0001666 // GO:0006915 // GO:0042127 // GO:0055114	response to hypoxia // apoptosis // regulation of cell proliferation // oxidation reduction	GO:0005634 // GO:0005737	nucleus // cytoplasm	GO:0005506 // GO:0016491 // GO:0016702 // GO:0016705 // GO:0031418 // GO:0046872	iron ion binding // oxidoreductase activity // oxidoreductase activity, acting on single donors with incorporation of molecular oxygen, incorporation of two atoms of oxygen // oxidoreductase activity, acting on paired donors, with incorporation or reduction of molecular oxygen // L-ascorbic acid binding // metal ion binding	---	---
10454782	Egr1	10.5274	10.4367	10.4874	10.4997	8.74539	8.51711		GO:0000122 // GO:0006350 // GO:0006355 // GO:0007611 // GO:0009749 // GO:0030217 // GO:0030509 // GO:0032868 // GO:0045449 // GO:0045893 // GO:0045941 // GO:0045944 // GO:0048169 // GO:0051789 // GO:0071445	negative regulation of transcription from RNA polymerase II promoter // transcription // regulation of transcription, DNA-dependent // learning or memory // response to glucose stimulus // T cell differentiation // BMP signaling pathway // response to insulin stimulus // regulation of transcription // positive regulation of transcription, DNA-dependent // positive regulation of transcription // p…	GO:0005622 // GO:0005634	intracellular // nucleus	GO:0003676 // GO:0003677 // GO:0003690 // GO:0003700 // GO:0008270 // GO:0016563 // GO:0043565 // GO:0046872	nucleic acid binding // DNA binding // double-stranded DNA binding // transcription factor activity // zinc ion binding // transcription activator activity // sequence-specific DNA binding // metal ion binding	GenMAPP	Ovarian_Infertility_Genes
10384622	Ehbp1	9.64711	9.56255	9.45799	9.62498	9.00413	8.98832		GO:0008150	biological_process	GO:0005575 // GO:0005737 // GO:0016020	cellular_component // cytoplasm // membrane	GO:0005515	protein binding	---	---
10560190	Ehd2	12.4114	12.3883	12.4284	12.4548	11.8774	11.908		GO:0006897 // GO:0030866	endocytosis // cortical actin cytoskeleton organization	GO:0005624 // GO:0005768 // GO:0005886 // GO:0016020	membrane fraction // endosome // plasma membrane // membrane	GO:0000166 // GO:0003924 // GO:0005509 // GO:0005515 // GO:0005524 // GO:0005525 // GO:0016787 // GO:0019904	nucleotide binding // GTPase activity // calcium ion binding // protein binding // ATP binding // GTP binding // hydrolase activity // protein domain specific binding	---	---
10486396	Ehd4	11.5548	11.5796	11.7051	11.5364	11.0167	11.0072		GO:0006907 // GO:0030100	pinocytosis // regulation of endocytosis	GO:0005768 // GO:0016020	endosome // membrane	GO:0000166 // GO:0003924 // GO:0005509 // GO:0005515 // GO:0005524 // GO:0005525	nucleotide binding // GTPase activity // calcium ion binding // protein binding // ATP binding // GTP binding	---	---
10592237	Ei24	12.4685	12.5074	12.2439	12.3696	11.9658	12.0225		GO:0006917 // GO:0006917 // GO:0030308 // GO:0042493	induction of apoptosis // induction of apoptosis // negative regulation of cell growth // response to drug	GO:0005575 // GO:0016020 // GO:0016021	cellular_component // membrane // integral to membrane	GO:0003674	molecular_function	---	---
10381115	Eif1	10.6785	10.41	10.7595	10.2463	11.0618	11.2962		GO:0006412 // GO:0006413	translation // translational initiation	---	---	GO:0003743	translation initiation factor activity	---	---
10460573	Eif1ad	10.0102	10.0219	10.483	10.276	10.5551	10.6692		GO:0006413 // GO:0008150	translational initiation // biological_process	GO:0005575 // GO:0005634	cellular_component // nucleus	GO:0003674 // GO:0003723 // GO:0003743	molecular_function // RNA binding // translation initiation factor activity	---	---
10590298	Eif1b	10.8494	10.8673	11.0895	10.931	11.4025	11.4521		GO:0006412 // GO:0006413 // GO:0008150	translation // translational initiation // biological_process	GO:0005575	cellular_component	GO:0003674 // GO:0003743	molecular_function // translation initiation factor activity	---	---
10452980	Eif2ak2	10.8472	11.04	11.0675	11.3446	9.84361	9.78161		GO:0006412 // GO:0006468 // GO:0006926 // GO:0009615 // GO:0009636 // GO:0030968 // GO:0032496 // GO:0033197 // GO:0043065 // GO:0046777	translation // protein amino acid phosphorylation // virus-infected cell apoptosis // response to virus // response to toxin // endoplasmic reticulum unfolded protein response // response to lipopolysaccharide // response to vitamin E // positive regulation of apoptosis // protein amino acid autophosphorylation	GO:0005622 // GO:0005625 // GO:0005634	intracellular // soluble fraction // nucleus	GO:0000166 // GO:0003723 // GO:0003725 // GO:0003743 // GO:0004672 // GO:0004674 // GO:0005515 // GO:0005515 // GO:0005524 // GO:0016301 // GO:0016740	nucleotide binding // RNA binding // double-stranded RNA binding // translation initiation factor activity // protein kinase activity // protein serine/threonine kinase activity // protein binding // protein binding // ATP binding // kinase activity // transferase activity	GenMAPP // GenMAPP	Translation_Factors // mRNA_processing_binding_Reactome
10516371	Eif2c1	10.3031	10.3617	10.1134	10.3007	9.60794	9.81225		GO:0006350 // GO:0006417 // GO:0008150 // GO:0031047 // GO:0045449	transcription // regulation of translation // biological_process // gene silencing by RNA // regulation of transcription	GO:0005575 // GO:0005737 // GO:0030529	cellular_component // cytoplasm // ribonucleoprotein complex	GO:0003674 // GO:0003676 // GO:0003723 // GO:0003743 // GO:0005515	molecular_function // nucleic acid binding // RNA binding // translation initiation factor activity // protein binding	---	---
10605740	Eif2s3x	12.9985	13.0774	12.9289	13.1021	12.349	12.4674		GO:0006412 // GO:0008150	translation // biological_process	GO:0005575	cellular_component	GO:0000166 // GO:0003674 // GO:0003743 // GO:0003924 // GO:0005525	nucleotide binding // molecular_function // translation initiation factor activity // GTPase activity // GTP binding	GenMAPP	Translation_Factors
10608001	Eif2s3y	4.61515	4.66657	4.61053	4.84747	9.79727	9.89921		GO:0006412	translation	---	---	GO:0000166 // GO:0003743 // GO:0003924 // GO:0005525	nucleotide binding // translation initiation factor activity // GTPase activity // GTP binding	GenMAPP	Translation_Factors
10393642	Eif4a3	10.0571	9.86795	9.80911	10.0419	9.118	9.45231		---	---	---	---	---	---	GenMAPP	mRNA_processing_binding_Reactome
10546685	Eif4e3	9.037	9.04787	9.27449	9.23276	8.03536	8.18756		GO:0006412 // GO:0006413 // GO:0006417 // GO:0008150	translation // translational initiation // regulation of translation // biological_process	GO:0005575 // GO:0005737	cellular_component // cytoplasm	GO:0003674 // GO:0003723 // GO:0003743	molecular_function // RNA binding // translation initiation factor activity	GenMAPP	mRNA_processing_binding_Reactome
10489660	Elmo2	11.4856	11.4708	11.2724	11.4177	10.5719	10.5826		GO:0006909 // GO:0006915 // GO:0008150	phagocytosis // apoptosis // biological_process	GO:0005575 // GO:0005737 // GO:0005856	cellular_component // cytoplasm // cytoskeleton	GO:0003674 // GO:0005488 // GO:0017124	molecular_function // binding // SH3 domain binding	---	---
10407072	Elovl7	7.57123	7.67484	7.42392	7.44832	9.34084	9.3913		GO:0006633 // GO:0008150 // GO:0008610	fatty acid biosynthetic process // biological_process // lipid biosynthetic process	GO:0005575 // GO:0005783 // GO:0016020 // GO:0016021	cellular_component // endoplasmic reticulum // membrane // integral to membrane	GO:0003674	molecular_function	---	---
10520604	Emilin1	8.09707	7.98551	8.53783	8.46349	8.97723	8.99072		GO:0007155 // GO:0010811 // GO:0030198	cell adhesion // positive regulation of cell-substrate adhesion // extracellular matrix organization	GO:0005576 // GO:0005578	extracellular region // proteinaceous extracellular matrix	GO:0005515 // GO:0030023 // GO:0042802	protein binding // extracellular matrix constituent conferring elasticity // identical protein binding	---	---
10452648	Emilin2	9.04535	9.05443	9.28439	9.4882	8.53261	8.25002		GO:0007155	cell adhesion	GO:0005576 // GO:0005578	extracellular region // proteinaceous extracellular matrix	GO:0005515	protein binding	---	---
10550605	Eml2	10.2123	10.0673	9.67222	9.68198	10.7061	10.7137		GO:0006508 // GO:0008150	proteolysis // biological_process	GO:0005575 // GO:0005737 // GO:0005874	cellular_component // cytoplasm // microtubule	GO:0004252 // GO:0005102 // GO:0005515	serine-type endopeptidase activity // receptor binding // protein binding	---	---
10384838	Eml6	7.70586	7.71024	7.74629	7.7507	8.27342	8.19231		GO:0008150	biological_process	GO:0005575 // GO:0005737 // GO:0005874	cellular_component // cytoplasm // microtubule	GO:0003674	molecular_function	---	---
10437639	Emp2	11.6663	11.6134	11.8783	11.6753	12.2462	12.3165		---	---	GO:0016020 // GO:0016021	membrane // integral to membrane	---	---	---	---
10563441	Emp3	12.8929	12.817	13.1997	12.564	13.3779	13.346		GO:0016049	cell growth	GO:0016020 // GO:0016021	membrane // integral to membrane	---	---	---	---
10464391	Emx2	9.7523	9.6641	9.56161	9.47776	9.24813	9.0203		GO:0006355 // GO:0007275 // GO:0007420 // GO:0009952 // GO:0009952 // GO:0010468 // GO:0021542 // GO:0021796 // GO:0021846 // GO:0021885 // GO:0030182 // GO:0030900 // GO:0030900 // GO:0042493 // GO:0045449	regulation of transcription, DNA-dependent // multicellular organismal development // brain development // anterior/posterior pattern formation // anterior/posterior pattern formation // regulation of gene expression // dentate gyrus development // cerebral cortex regionalization // cell proliferation in forebrain // forebrain cell migration // neuron differentiation // forebrain development // f…	GO:0005634	nucleus	GO:0003677 // GO:0003700 // GO:0030528 // GO:0043565	DNA binding // transcription factor activity // transcription regulator activity // sequence-specific DNA binding	---	---
10349345	En1	9.70871	9.66833	9.49753	9.32678	9.13642	8.95662		GO:0006355 // GO:0007275 // GO:0009953 // GO:0009954 // GO:0030182 // GO:0030326 // GO:0030326 // GO:0030901 // GO:0030902 // GO:0030917 // GO:0035115 // GO:0043473 // GO:0045449 // GO:0048666	regulation of transcription, DNA-dependent // multicellular organismal development // dorsal/ventral pattern formation // proximal/distal pattern formation // neuron differentiation // embryonic limb morphogenesis // embryonic limb morphogenesis // midbrain development // hindbrain development // midbrain-hindbrain boundary development // embryonic forelimb morphogenesis // pigmentation // regula…	GO:0005634	nucleus	GO:0003677 // GO:0003700 // GO:0030528 // GO:0043565	DNA binding // transcription factor activity // transcription regulator activity // sequence-specific DNA binding	---	---
10360764	Enah	7.93419	7.79833	7.76749	7.6819	8.9298	9.11529		GO:0001843 // GO:0006928 // GO:0007015 // GO:0007275 // GO:0007399 // GO:0007411 // GO:0007411 // GO:0008154 // GO:0030036 // GO:0030154 // GO:0046907	neural tube closure // cellular component movement // actin filament organization // multicellular organismal development // nervous system development // axon guidance // axon guidance // actin polymerization or depolymerization // actin cytoskeleton organization // cell differentiation // intracellular transport	GO:0001725 // GO:0005737 // GO:0005829 // GO:0005856 // GO:0005925 // GO:0015629 // GO:0030027 // GO:0030054 // GO:0030175 // GO:0042995 // GO:0045202	stress fiber // cytoplasm // cytosol // cytoskeleton // focal adhesion // actin cytoskeleton // lamellipodium // cell junction // filopodium // cell projection // synapse	GO:0003779 // GO:0005515 // GO:0005522 // GO:0017124	actin binding // protein binding // profilin binding // SH3 domain binding	---	---
10406817	Enc1	11.3895	11.3939	11.3065	11.419	10.2515	10.3898		GO:0007275	multicellular organismal development	GO:0005737 // GO:0005856	cytoplasm // cytoskeleton	GO:0003779 // GO:0005515	actin binding // protein binding	---	---
10471486	Eng	11.1724	11.0183	12.4728	12.4144	8.34849	8.25394		GO:0001300 // GO:0001525 // GO:0001569 // GO:0001570 // GO:0001947 // GO:0007155 // GO:0007179 // GO:0007507 // GO:0017015 // GO:0048745 // GO:0048844 // GO:0048845	chronological cell aging // angiogenesis // patterning of blood vessels // vasculogenesis // heart looping // cell adhesion // transforming growth factor beta receptor signaling pathway // heart development // regulation of transforming growth factor beta receptor signaling pathway // smooth muscle tissue development // artery morphogenesis // venous blood vessel morphogenesis	GO:0016020 // GO:0016021	membrane // integral to membrane	GO:0005488 // GO:0005515 // GO:0042803 // GO:0050431	binding // protein binding // protein homodimerization activity // transforming growth factor beta binding	GenMAPP	TGF_Beta_Signaling_Pathway
10547807	Eno2	11.3372	11.259	9.97407	10.0809	10.8839	10.7119		GO:0006094 // GO:0006096	gluconeogenesis // glycolysis	GO:0000015 // GO:0001917 // GO:0005622 // GO:0005625 // GO:0005626 // GO:0005737 // GO:0005737 // GO:0005886 // GO:0016020 // GO:0019717 // GO:0043025 // GO:0043204	phosphopyruvate hydratase complex // photoreceptor inner segment // intracellular // soluble fraction // insoluble fraction // cytoplasm // cytoplasm // plasma membrane // membrane // synaptosome // neuronal cell body // perikaryon	GO:0000287 // GO:0004634 // GO:0016829 // GO:0042803 // GO:0046872 // GO:0046982	magnesium ion binding // phosphopyruvate hydratase activity // lyase activity // protein homodimerization activity // metal ion binding // protein heterodimerization activity	GenMAPP	Glycolysis_and_Gluconeogenesis
10476952	Entpd6	9.60321	9.39684	9.35538	9.35584	8.96188	8.84669		GO:0032026 // GO:0051592	response to magnesium ion // response to calcium ion	GO:0005615 // GO:0005624 // GO:0005794 // GO:0009986	extracellular space // membrane fraction // Golgi apparatus // cell surface	GO:0008894 // GO:0016787 // GO:0017110 // GO:0017111	guanosine-5'-triphosphate,3'-diphosphate diphosphatase activity // hydrolase activity // nucleoside-diphosphatase activity // nucleoside-triphosphatase activity	---	---
10447317	Epas1	8.71683	8.67388	10.2008	10.0567	7.81252	7.63452		GO:0001525 // GO:0001666 // GO:0001666 // GO:0001892 // GO:0001974 // GO:0002027 // GO:0006350 // GO:0006355 // GO:0006979 // GO:0006979 // GO:0007005 // GO:0007165 // GO:0007275 // GO:0007601 // GO:0030097 // GO:0030154 // GO:0030218 // GO:0030324 // GO:0042415 // GO:0043129 // GO:0043619 // GO:0043619 // GO:0043619 // GO:0045449 // GO:0045944 // GO:0045944 // GO:0045944 // GO:0045944 // GO:0048…	angiogenesis // response to hypoxia // response to hypoxia // embryonic placenta development // blood vessel remodeling // regulation of heart rate // transcription // regulation of transcription, DNA-dependent // response to oxidative stress // response to oxidative stress // mitochondrion organization // signal transduction // multicellular organismal development // visual perception // hemopoi…	GO:0005634 // GO:0005634 // GO:0005667 // GO:0005667 // GO:0005737 // GO:0005737	nucleus // nucleus // transcription factor complex // transcription factor complex // cytoplasm // cytoplasm	GO:0003677 // GO:0003677 // GO:0003677 // GO:0003700 // GO:0003700 // GO:0003704 // GO:0004871 // GO:0005515 // GO:0008134 // GO:0030528 // GO:0043565 // GO:0046982	DNA binding // DNA binding // DNA binding // transcription factor activity // transcription factor activity // specific RNA polymerase II transcription factor activity // signal transducer activity // protein binding // transcription factor binding // transcription regulator activity // sequence-specific DNA binding // protein heterodimerization activity	---	---
10362245	Epb4.1l2	11.1052	11.153	11.3764	11.2582	10.4125	10.2685		GO:0008360 // GO:0030036 // GO:0030866	regulation of cell shape // actin cytoskeleton organization // cortical actin cytoskeleton organization	GO:0005737 // GO:0005856 // GO:0015629 // GO:0019898	cytoplasm // cytoskeleton // actin cytoskeleton // extrinsic to membrane	GO:0003779 // GO:0005198 // GO:0005488 // GO:0008092 // GO:0030507 // GO:0030507 // GO:0042731	actin binding // structural molecule activity // binding // cytoskeletal protein binding // spectrin binding // spectrin binding // PH domain binding	---	---
10446553	Epb4.1l3	8.26502	8.16151	8.54828	8.63537	6.36503	6.56722		GO:0030866	cortical actin cytoskeleton organization	GO:0005737 // GO:0005856 // GO:0019898 // GO:0033270 // GO:0044224	cytoplasm // cytoskeleton // extrinsic to membrane // paranode region of axon // juxtaparanode region of axon	GO:0003779 // GO:0005198 // GO:0005488 // GO:0008092	actin binding // structural molecule activity // binding // cytoskeletal protein binding	---	---
10357164	Epb4.1l5	9.85074	9.90737	9.47768	9.4796	10.4416	10.5718		GO:0001701 // GO:0001756 // GO:0001839 // GO:0001954 // GO:0003382 // GO:0006931 // GO:0007398 // GO:0007492 // GO:0007498 // GO:0007509 // GO:0010608 // GO:0010634 // GO:0010718 // GO:0022408 // GO:0032091 // GO:0032092 // GO:0032525 // GO:0048318 // GO:0048339 // GO:0048617 // GO:0051894 // GO:0070201 // GO:0071560	in utero embryonic development // somitogenesis // neural plate morphogenesis // positive regulation of cell-matrix adhesion // epithelial cell morphogenesis // substrate-bound cell migration, cell attachment to substrate // ectoderm development // endoderm development // mesoderm development // mesoderm migration // posttranscriptional regulation of gene expression // positive regulation of epit…	GO:0005737 // GO:0005856 // GO:0005886 // GO:0005925 // GO:0019898 // GO:0030054 // GO:0031252 // GO:0032587	cytoplasm // cytoskeleton // plasma membrane // focal adhesion // extrinsic to membrane // cell junction // cell leading edge // ruffle membrane	GO:0005488 // GO:0005515 // GO:0008092 // GO:0019904	binding // protein binding // cytoskeletal protein binding // protein domain specific binding	---	---
10457302	Epc1	10.354	10.2932	9.84877	10.1115	9.73736	9.82962		GO:0000122 // GO:0006350 // GO:0016568 // GO:0040008 // GO:0045449 // GO:0045814 // GO:0045944 // GO:0051155	negative regulation of transcription from RNA polymerase II promoter // transcription // chromatin modification // regulation of growth // regulation of transcription // negative regulation of gene expression, epigenetic // positive regulation of transcription from RNA polymerase II promoter // positive regulation of striated muscle cell differentiation	GO:0005634 // GO:0005654 // GO:0031965	nucleus // nucleoplasm // nuclear membrane	---	---	---	---
10509965	Epha2	11.9668	11.8848	11.0509	11.4045	11.2151	11.2126		GO:0001501 // GO:0001525 // GO:0001568 // GO:0001570 // GO:0006468 // GO:0006915 // GO:0007169 // GO:0014028 // GO:0014028 // GO:0021915 // GO:0030182 // GO:0030182 // GO:0035121 // GO:0043535 // GO:0045765 // GO:0048013 // GO:0048320 // GO:0048570 // GO:0060035	skeletal system development // angiogenesis // blood vessel development // vasculogenesis // protein amino acid phosphorylation // apoptosis // transmembrane receptor protein tyrosine kinase signaling pathway // notochord formation // notochord formation // neural tube development // neuron differentiation // neuron differentiation // tail morphogenesis // regulation of blood vessel endothelial c…	GO:0005887 // GO:0016020 // GO:0016021	integral to plasma membrane // membrane // integral to membrane	GO:0000166 // GO:0004672 // GO:0004713 // GO:0004714 // GO:0004872 // GO:0005003 // GO:0005515 // GO:0005524 // GO:0016301 // GO:0016740	nucleotide binding // protein kinase activity // protein tyrosine kinase activity // transmembrane receptor protein tyrosine kinase activity // receptor activity // ephrin receptor activity // protein binding // ATP binding // kinase activity // transferase activity	---	---
10355893	Epha4	9.11881	9.15134	8.36794	8.50677	10.2985	10.3176		GO:0006468 // GO:0007169 // GO:0007411 // GO:0007628	protein amino acid phosphorylation // transmembrane receptor protein tyrosine kinase signaling pathway // axon guidance // adult walking behavior	GO:0005887 // GO:0016020 // GO:0016021 // GO:0031594	integral to plasma membrane // membrane // integral to membrane // neuromuscular junction	GO:0000166 // GO:0004672 // GO:0004713 // GO:0004714 // GO:0004872 // GO:0005003 // GO:0005515 // GO:0005524 // GO:0016301 // GO:0016740 // GO:0046875	nucleotide binding // protein kinase activity // protein tyrosine kinase activity // transmembrane receptor protein tyrosine kinase activity // receptor activity // ephrin receptor activity // protein binding // ATP binding // kinase activity // transferase activity // ephrin receptor binding	---	---
10503659	Epha7	9.86214	9.8382	9.30067	9.47693	8.32548	8.41587		GO:0006468 // GO:0007169 // GO:0031290 // GO:0043065 // GO:0043525 // GO:0048755	protein amino acid phosphorylation // transmembrane receptor protein tyrosine kinase signaling pathway // retinal ganglion cell axon guidance // positive regulation of apoptosis // positive regulation of neuron apoptosis // branching morphogenesis of a nerve	GO:0005887 // GO:0016020 // GO:0016021 // GO:0030425 // GO:0031594 // GO:0043025 // GO:0045211	integral to plasma membrane // membrane // integral to membrane // dendrite // neuromuscular junction // neuronal cell body // postsynaptic membrane	GO:0000166 // GO:0004672 // GO:0004713 // GO:0004714 // GO:0004872 // GO:0005003 // GO:0005515 // GO:0005524 // GO:0016301 // GO:0016740 // GO:0045499 // GO:0046875	nucleotide binding // protein kinase activity // protein tyrosine kinase activity // transmembrane receptor protein tyrosine kinase activity // receptor activity // ephrin receptor activity // protein binding // ATP binding // kinase activity // transferase activity // chemorepellent activity // ephrin receptor binding	---	---
10517488	Ephb2	9.97895	9.82456	9.78967	9.62224	8.15205	8.20401		GO:0000902 // GO:0006468 // GO:0007169 // GO:0007411 // GO:0007612 // GO:0009887 // GO:0016310 // GO:0018108 // GO:0021631 // GO:0021952 // GO:0031290 // GO:0048013 // GO:0048168 // GO:0048170 // GO:0048593 // GO:0050770 // GO:0050771	cell morphogenesis // protein amino acid phosphorylation // transmembrane receptor protein tyrosine kinase signaling pathway // axon guidance // learning // organ morphogenesis // phosphorylation // peptidyl-tyrosine phosphorylation // optic nerve morphogenesis // central nervous system projection neuron axonogenesis // retinal ganglion cell axon guidance // ephrin receptor signaling pathway // r…	GO:0005887 // GO:0016020 // GO:0016021 // GO:0043025 // GO:0045202	integral to plasma membrane // membrane // integral to membrane // neuronal cell body // synapse	GO:0000166 // GO:0004672 // GO:0004713 // GO:0004714 // GO:0004872 // GO:0005003 // GO:0005003 // GO:0005005 // GO:0005102 // GO:0005515 // GO:0005524 // GO:0008046 // GO:0016301 // GO:0016740	nucleotide binding // protein kinase activity // protein tyrosine kinase activity // transmembrane receptor protein tyrosine kinase activity // receptor activity // ephrin receptor activity // ephrin receptor activity // transmembrane-ephrin receptor activity // receptor binding // protein binding // ATP binding // axon guidance receptor activity // kinase activity // transferase activity	---	---
10420935	Ephx2	8.23135	8.31473	8.16657	8.2772	9.37084	9.47459		GO:0002539 // GO:0006954 // GO:0008152 // GO:0009636 // GO:0019233 // GO:0019439 // GO:0043651 // GO:0045777	prostaglandin production involved in inflammatory response // inflammatory response // metabolic process // response to toxin // sensory perception of pain // aromatic compound catabolic process // linoleic acid metabolic process // positive regulation of blood pressure	GO:0005737 // GO:0005777 // GO:0005829	cytoplasm // peroxisome // cytosol	GO:0000287 // GO:0003824 // GO:0003869 // GO:0004301 // GO:0016787 // GO:0046872	magnesium ion binding // catalytic activity // 4-nitrophenylphosphatase activity // epoxide hydrolase activity // hydrolase activity // metal ion binding	---	---
10386743	Epn2	10.7346	10.7762	10.6327	10.7035	10.2297	10.1697		GO:0006897 // GO:0030100	endocytosis // regulation of endocytosis	GO:0005737 // GO:0030128	cytoplasm // clathrin coat of endocytic vesicle	GO:0008289	lipid binding	---	---
10413461	Erc2	8.45766	8.44096	7.83915	7.78868	7.90806	7.73165		GO:0007269 // GO:0050808	neurotransmitter secretion // synapse organization	GO:0005737 // GO:0005856 // GO:0019717 // GO:0030054 // GO:0045202	cytoplasm // cytoskeleton // synaptosome // cell junction // synapse	---	---	GenMAPP	Circadian_Exercise
10454564	Ercc3	11.9491	11.9027	11.8263	12.0564	11.2347	11.2233		GO:0006200 // GO:0006281 // GO:0006289 // GO:0006350 // GO:0006468 // GO:0006974 // GO:0009650 // GO:0045449	ATP catabolic process // DNA repair // nucleotide-excision repair // transcription // protein amino acid phosphorylation // response to DNA damage stimulus // UV protection // regulation of transcription	GO:0000441 // GO:0005634	SSL2-core TFIIH complex // nucleus	GO:0000166 // GO:0003676 // GO:0003677 // GO:0004003 // GO:0004386 // GO:0005524 // GO:0005525 // GO:0008353 // GO:0016787 // GO:0016887 // GO:0032564 // GO:0042277	nucleotide binding // nucleic acid binding // DNA binding // ATP-dependent DNA helicase activity // helicase activity // ATP binding // GTP binding // RNA polymerase II carboxy-terminal domain kinase activity // hydrolase activity // ATPase activity // dATP binding // peptide binding	GenMAPP	RNA_transcription_Reactome
10345981	Ercc5	10.9832	10.9434	10.6708	10.6416	10.1533	10.0491		GO:0006281 // GO:0006289 // GO:0006974 // GO:0008340 // GO:0009411 // GO:0009650 // GO:0009650 // GO:0009650 // GO:0035264	DNA repair // nucleotide-excision repair // response to DNA damage stimulus // determination of adult lifespan // response to UV // UV protection // UV protection // UV protection // multicellular organism growth	GO:0005575 // GO:0005634	cellular_component // nucleus	GO:0003674 // GO:0003677 // GO:0003697 // GO:0003824 // GO:0004518 // GO:0004519 // GO:0016787 // GO:0046872	molecular_function // DNA binding // single-stranded DNA binding // catalytic activity // nuclease activity // endonuclease activity // hydrolase activity // metal ion binding	---	---
10523175	Ereg	10.6676	10.5749	11.2352	11.2233	9.07614	9.11931		GO:0001525 // GO:0001819 // GO:0007173 // GO:0007275 // GO:0008284 // GO:0008285 // GO:0009653 // GO:0009887 // GO:0019221 // GO:0030154 // GO:0042327 // GO:0045089 // GO:0045410 // GO:0045740 // GO:0045740 // GO:0045741 // GO:0045840 // GO:0045840 // GO:0048661 // GO:0051781	angiogenesis // positive regulation of cytokine production // epidermal growth factor receptor signaling pathway // multicellular organismal development // positive regulation of cell proliferation // negative regulation of cell proliferation // anatomical structure morphogenesis // organ morphogenesis // cytokine-mediated signaling pathway // cell differentiation // positive regulation of phosph…	GO:0005576 // GO:0005615 // GO:0005886 // GO:0016020 // GO:0016021	extracellular region // extracellular space // plasma membrane // membrane // integral to membrane	GO:0005154 // GO:0008083	epidermal growth factor receptor binding // growth factor activity	---	---
10549402	Ergic2	11.0904	11.0396	10.9436	11.1181	10.449	10.5229		GO:0006810 // GO:0008150 // GO:0016192	transport // biological_process // vesicle-mediated transport	GO:0005575 // GO:0005634 // GO:0005737 // GO:0005783 // GO:0005794 // GO:0016020 // GO:0016021	cellular_component // nucleus // cytoplasm // endoplasmic reticulum // Golgi apparatus // membrane // integral to membrane	GO:0003674	molecular_function	GenMAPP	mRNA_processing_binding_Reactome
10567412	Eri2	10.0245	9.88283	10.0394	9.9274	9.21524	9.10623		GO:0008150	biological_process	GO:0005575 // GO:0005622	cellular_component // intracellular	GO:0003674 // GO:0003676 // GO:0004518 // GO:0004527 // GO:0016787 // GO:0046872	molecular_function // nucleic acid binding // nuclease activity // exonuclease activity // hydrolase activity // metal ion binding	---	---
10467907	Erlin1	9.24072	9.2022	9.41333	9.34934	10.0497	10.0389		---	---	GO:0005783 // GO:0016020 // GO:0016021	endoplasmic reticulum // membrane // integral to membrane	---	---	---	---
10466947	Ermp1	9.64988	9.70716	9.65959	9.82241	11.1155	11.0969		GO:0001541 // GO:0006508	ovarian follicle development // proteolysis	GO:0005783 // GO:0016020 // GO:0016021	endoplasmic reticulum // membrane // integral to membrane	GO:0003674 // GO:0008233 // GO:0008237 // GO:0016787 // GO:0046872	molecular_function // peptidase activity // metallopeptidase activity // hydrolase activity // metal ion binding	---	---
10419198	Ero1l	11.6426	11.6889	11.5854	11.7558	12.4254	12.4099		GO:0006457 // GO:0006457 // GO:0006467 // GO:0006810 // GO:0022900 // GO:0030968 // GO:0050873 // GO:0055114	protein folding // protein folding // protein thiol-disulfide exchange // transport // electron transport chain // endoplasmic reticulum unfolded protein response // brown fat cell differentiation // oxidation reduction	GO:0005783 // GO:0005789 // GO:0016020 // GO:0030176	endoplasmic reticulum // endoplasmic reticulum membrane // membrane // integral to endoplasmic reticulum membrane	GO:0005515 // GO:0016491 // GO:0016671 // GO:0050660	protein binding // oxidoreductase activity // oxidoreductase activity, acting on sulfur group of donors, disulfide as acceptor // FAD binding	---	---
10403558	Ero1lb	7.78323	7.70151	7.58691	7.91102	8.72917	8.7483		GO:0006467 // GO:0006810 // GO:0008150 // GO:0022900 // GO:0055114	protein thiol-disulfide exchange // transport // biological_process // electron transport chain // oxidation reduction	GO:0005575 // GO:0005783 // GO:0005789 // GO:0016020	cellular_component // endoplasmic reticulum // endoplasmic reticulum membrane // membrane	GO:0003674 // GO:0005515 // GO:0016491 // GO:0016671 // GO:0050660	molecular_function // protein binding // oxidoreductase activity // oxidoreductase activity, acting on sulfur group of donors, disulfide as acceptor // FAD binding	---	---
10533316	Erp29	9.17756	9.12443	9.39074	9.22206	10.0187	10.0085		GO:0006886 // GO:0009306	intracellular protein transport // protein secretion	GO:0005783 // GO:0005788 // GO:0030133	endoplasmic reticulum // endoplasmic reticulum lumen // transport vesicle	---	---	---	---
10510574	Errfi1	11.9115	11.868	11.4008	11.3289	10.9484	10.8301		GO:0031098	stress-activated protein kinase signaling pathway	GO:0005737 // GO:0005829	cytoplasm // cytosol	GO:0004872 // GO:0005515	receptor activity // protein binding	---	---
10487890	Erv3	6.58932	6.26936	6.5794	6.40918	7.73097	7.58574		GO:0008150	biological_process	GO:0005575	cellular_component	GO:0003674	molecular_function	---	---
10584317	Esam	9.6089	9.55711	9.55553	9.54633	10.5058	10.6634		GO:0007155 // GO:0007156 // GO:0016337 // GO:0016338	cell adhesion // homophilic cell adhesion // cell-cell adhesion // calcium-independent cell-cell adhesion	GO:0005886 // GO:0005912 // GO:0005923 // GO:0016020 // GO:0016021 // GO:0030054	plasma membrane // adherens junction // tight junction // membrane // integral to membrane // cell junction	GO:0005515	protein binding	---	---
10417273	Esd	11.8912	12.0199	11.2511	11.8154	11.3628	11.5817		---	---	GO:0005737 // GO:0016023 // GO:0031410	cytoplasm // cytoplasmic membrane-bounded vesicle // cytoplasmic vesicle	GO:0004091 // GO:0016787 // GO:0016788 // GO:0018738	carboxylesterase activity // hydrolase activity // hydrolase activity, acting on ester bonds // S-formylglutathione hydrolase activity	---	---
10518882	Espn	8.99703	9.0472	8.69992	8.71662	8.45965	8.46608		GO:0007605 // GO:0007626 // GO:0030046 // GO:0051017 // GO:0051494 // GO:0051639	sensory perception of sound // locomotory behavior // parallel actin filament bundle assembly // actin filament bundle assembly // negative regulation of cytoskeleton organization // actin filament network formation	GO:0005737 // GO:0005856 // GO:0005902 // GO:0005903 // GO:0015629 // GO:0015629 // GO:0030054 // GO:0042995	cytoplasm // cytoskeleton // microvillus // brush border // actin cytoskeleton // actin cytoskeleton // cell junction // cell projection	GO:0003779 // GO:0051015	actin binding // actin filament binding	---	---
10581455	Esrp2	9.90622	9.83891	9.5194	9.47125	9.36513	9.32516		GO:0006397 // GO:0008150 // GO:0008380	mRNA processing // biological_process // RNA splicing	GO:0005575 // GO:0005634	cellular_component // nucleus	GO:0000166 // GO:0003674 // GO:0003676 // GO:0003723	nucleotide binding // molecular_function // nucleic acid binding // RNA binding	---	---
10595953	Esyt3	7.67317	7.86416	7.73065	7.75059	8.48306	8.36873		GO:0008150	biological_process	GO:0005575 // GO:0005886 // GO:0016020 // GO:0016021	cellular_component // plasma membrane // membrane // integral to membrane	GO:0003674	molecular_function	---	---
10550956	Ethe1	9.78363	9.80028	10.0038	9.68007	10.2396	10.4343		---	---	GO:0005634 // GO:0005737 // GO:0005739	nucleus // cytoplasm // mitochondrion	GO:0016787 // GO:0046872	hydrolase activity // metal ion binding	---	---
10349932	Etnk2	8.36671	8.2311	7.32913	7.53831	6.72922	6.5315		GO:0001701 // GO:0001890 // GO:0006646 // GO:0009791 // GO:0035264	in utero embryonic development // placenta development // phosphatidylethanolamine biosynthetic process // post-embryonic development // multicellular organism growth	GO:0005575	cellular_component	GO:0003674 // GO:0016301	molecular_function // kinase activity	---	---
10584142	Ets1	10.2943	10.2759	9.9535	10.0591	9.19386	9.1606		GO:0006350 // GO:0006355 // GO:0006357 // GO:0006916 // GO:0008284 // GO:0010715 // GO:0030335 // GO:0045449 // GO:0045766 // GO:0045944 // GO:0045944	transcription // regulation of transcription, DNA-dependent // regulation of transcription from RNA polymerase II promoter // anti-apoptosis // positive regulation of cell proliferation // regulation of extracellular matrix disassembly // positive regulation of cell migration // regulation of transcription // positive regulation of angiogenesis // positive regulation of transcription from RNA pol…	GO:0005634 // GO:0005634 // GO:0005667	nucleus // nucleus // transcription factor complex	GO:0003677 // GO:0003700 // GO:0005515 // GO:0016563 // GO:0043565 // GO:0043565	DNA binding // transcription factor activity // protein binding // transcription activator activity // sequence-specific DNA binding // sequence-specific DNA binding	---	---
10492997	Etv3	10.2536	10.1615	10.0543	9.98033	9.61854	9.65427		GO:0000122 // GO:0006350 // GO:0006355 // GO:0045449	negative regulation of transcription from RNA polymerase II promoter // transcription // regulation of transcription, DNA-dependent // regulation of transcription	GO:0005634 // GO:0017053	nucleus // transcriptional repressor complex	GO:0003677 // GO:0003700 // GO:0005515 // GO:0016564 // GO:0043565	DNA binding // transcription factor activity // protein binding // transcription repressor activity // sequence-specific DNA binding	---	---
10542275	Etv6	10.2316	10.1521	10.8218	10.4126	9.72214	9.60565		GO:0006350 // GO:0006355 // GO:0030154 // GO:0045449	transcription // regulation of transcription, DNA-dependent // cell differentiation // regulation of transcription	GO:0005634	nucleus	GO:0003677 // GO:0003700 // GO:0005515 // GO:0043565	DNA binding // transcription factor activity // protein binding // sequence-specific DNA binding	GenMAPP	Circadian_Exercise
10486241	Exd1	8.22533	8.14555	8.11979	7.96707	7.68937	7.66314		GO:0006139 // GO:0008150	nucleobase, nucleoside, nucleotide and nucleic acid metabolic process // biological_process	GO:0005575 // GO:0005622	cellular_component // intracellular	GO:0003674 // GO:0003676 // GO:0004518 // GO:0004527 // GO:0008408 // GO:0016787	molecular_function // nucleic acid binding // nuclease activity // exonuclease activity // 3'-5' exonuclease activity // hydrolase activity	---	---
10408490	Exoc2	11.1271	11.0789	10.6805	10.634	10.0889	10.1129		GO:0006810 // GO:0006887 // GO:0015031 // GO:0045921	transport // exocytosis // protein transport // positive regulation of exocytosis	GO:0000145 // GO:0000145	exocyst // exocyst	GO:0017160	Ral GTPase binding	---	---
10537102	Exoc4	12.0222	12.0523	12.0108	12.0371	11.1027	11.1577		GO:0006810 // GO:0006887 // GO:0006904 // GO:0007268 // GO:0015031 // GO:0030010 // GO:0044091 // GO:0048709 // GO:0050850 // GO:0055108	transport // exocytosis // vesicle docking during exocytosis // synaptic transmission // protein transport // establishment of cell polarity // membrane biogenesis // oligodendrocyte differentiation // positive regulation of calcium-mediated signaling // Golgi to transport vesicle transport	GO:0000145 // GO:0005768 // GO:0005794 // GO:0043209	exocyst // endosome // Golgi apparatus // myelin sheath	GO:0005515 // GO:0030165 // GO:0032403	protein binding // PDZ domain binding // protein complex binding	---	---
10420837	Extl3	10.7462	10.6837	10.3761	10.4075	9.90182	10.0333		GO:0030307	positive regulation of cell growth	GO:0005783 // GO:0016020 // GO:0016021 // GO:0031227	endoplasmic reticulum // membrane // integral to membrane // intrinsic to endoplasmic reticulum membrane	GO:0001888 // GO:0016740 // GO:0016757 // GO:0016758 // GO:0046872	glucuronyl-galactosyl-proteoglycan 4-alpha-N-acetylglucosaminyltransferase activity // transferase activity // transferase activity, transferring glycosyl groups // transferase activity, transferring hexosyl groups // metal ion binding	---	---
10478698	Eya2	8.5183	8.5083	8.55616	8.4761	10.289	10.2167		GO:0006281 // GO:0006350 // GO:0006470 // GO:0006915 // GO:0006974 // GO:0007275 // GO:0008152 // GO:0016568 // GO:0045449	DNA repair // transcription // protein amino acid dephosphorylation // apoptosis // response to DNA damage stimulus // multicellular organismal development // metabolic process // chromatin modification // regulation of transcription	GO:0005634 // GO:0005730 // GO:0005737	nucleus // nucleolus // cytoplasm	GO:0003824 // GO:0004721 // GO:0004725 // GO:0016787 // GO:0046872	catalytic activity // phosphoprotein phosphatase activity // protein tyrosine phosphatase activity // hydrolase activity // metal ion binding	---	---
10544501	Ezh2	11.1334	11.117	11.6556	11.5916	10.4906	10.4281		GO:0006350 // GO:0016568 // GO:0016571 // GO:0045449 // GO:0051154	transcription // chromatin modification // histone methylation // regulation of transcription // negative regulation of striated muscle cell differentiation	GO:0005634 // GO:0035098 // GO:0035098 // GO:0045120	nucleus // ESC/E(Z) complex // ESC/E(Z) complex // pronucleus	GO:0003677 // GO:0003682 // GO:0005515 // GO:0008168 // GO:0016740 // GO:0018024 // GO:0042054 // GO:0042054	DNA binding // chromatin binding // protein binding // methyltransferase activity // transferase activity // histone-lysine N-methyltransferase activity // histone methyltransferase activity // histone methyltransferase activity	---	---
10495675	F3	11.2871	11.2644	12.0128	12.1177	10.0786	9.99596		GO:0007596 // GO:0014911	blood coagulation // positive regulation of smooth muscle cell migration	GO:0005615 // GO:0005737 // GO:0009986 // GO:0016020 // GO:0016021	extracellular space // cytoplasm // cell surface // membrane // integral to membrane	GO:0002020	protease binding	---	---
10605392	F8	8.07932	8.04701	7.9898	7.83364	7.53854	7.48688		GO:0006953 // GO:0007155 // GO:0007596 // GO:0007597 // GO:0055114	acute-phase response // cell adhesion // blood coagulation // blood coagulation, intrinsic pathway // oxidation reduction	GO:0005576 // GO:0005615	extracellular region // extracellular space	GO:0004252 // GO:0005507 // GO:0016491 // GO:0046872	serine-type endopeptidase activity // copper ion binding // oxidoreductase activity // metal ion binding	---	---
10515220	Faah	7.15012	7.32503	7.41743	7.22509	7.71489	7.85071		GO:0006631 // GO:0009062	fatty acid metabolic process // fatty acid catabolic process	GO:0005783 // GO:0005794 // GO:0016020 // GO:0016021	endoplasmic reticulum // Golgi apparatus // membrane // integral to membrane	GO:0004040 // GO:0005543 // GO:0008289 // GO:0016787 // GO:0016788 // GO:0016884 // GO:0017064 // GO:0042803	amidase activity // phospholipid binding // lipid binding // hydrolase activity // hydrolase activity, acting on ester bonds // carbon-nitrogen ligase activity, with glutamine as amido-N-donor // fatty acid amide hydrolase activity // protein homodimerization activity	---	---
10497265	Fabp4	10.3764	10.3915	10.6648	10.735	8.09253	8.07535		GO:0001816 // GO:0006469 // GO:0006631 // GO:0006810 // GO:0008284 // GO:0016481 // GO:0042632 // GO:0050729 // GO:0050872 // GO:0050873	cytokine production // negative regulation of protein kinase activity // fatty acid metabolic process // transport // positive regulation of cell proliferation // negative regulation of transcription // cholesterol homeostasis // positive regulation of inflammatory response // white fat cell differentiation // brown fat cell differentiation	GO:0005634 // GO:0005737 // GO:0005829	nucleus // cytoplasm // cytosol	GO:0005215 // GO:0005488 // GO:0005515 // GO:0008289 // GO:0016564	transporter activity // binding // protein binding // lipid binding // transcription repressor activity	---	---
10585699	Fabp5	11.7762	11.803	11.9489	12.0817	10.2124	9.96031		GO:0006006 // GO:0006629 // GO:0006656 // GO:0006810 // GO:0015758	glucose metabolic process // lipid metabolic process // phosphatidylcholine biosynthetic process // transport // glucose transport	GO:0005737	cytoplasm	GO:0005215 // GO:0005488 // GO:0005504 // GO:0008289	transporter activity // binding // fatty acid binding // lipid binding	---	---
10490838	Fabp5	11.5434	11.5328	11.7065	11.8465	10.0369	9.69608		GO:0006006 // GO:0006629 // GO:0006656 // GO:0006810 // GO:0015758	glucose metabolic process // lipid metabolic process // phosphatidylcholine biosynthetic process // transport // glucose transport	GO:0005737	cytoplasm	GO:0005215 // GO:0005488 // GO:0005504 // GO:0008289	transporter activity // binding // fatty acid binding // lipid binding	---	---
10461439	Fads1	12.6146	12.6248	12.3692	12.6807	13.2713	13.3384		GO:0006629 // GO:0006633 // GO:0006636 // GO:0006810 // GO:0008610 // GO:0019369 // GO:0022900 // GO:0042759 // GO:0055114	lipid metabolic process // fatty acid biosynthetic process // unsaturated fatty acid biosynthetic process // transport // lipid biosynthetic process // arachidonic acid metabolic process // electron transport chain // long-chain fatty acid biosynthetic process // oxidation reduction	GO:0005634 // GO:0005783 // GO:0005792 // GO:0016020 // GO:0016021	nucleus // endoplasmic reticulum // microsome // membrane // integral to membrane	GO:0005506 // GO:0016213 // GO:0016491 // GO:0016717 // GO:0020037	iron ion binding // linoleoyl-CoA desaturase activity // oxidoreductase activity // oxidoreductase activity, acting on paired donors, with oxidation of a pair of donors resulting in the reduction of molecular oxygen to two molecules of water // heme binding	---	---
10465895	Fads2	12.3874	12.3364	12.2754	12.1632	13.3612	13.2887		GO:0006629 // GO:0006633 // GO:0006810 // GO:0008610 // GO:0022900 // GO:0055114	lipid metabolic process // fatty acid biosynthetic process // transport // lipid biosynthetic process // electron transport chain // oxidation reduction	GO:0005624 // GO:0005783 // GO:0016020 // GO:0016021	membrane fraction // endoplasmic reticulum // membrane // integral to membrane	GO:0004768 // GO:0005506 // GO:0016491 // GO:0016717 // GO:0020037	stearoyl-CoA 9-desaturase activity // iron ion binding // oxidoreductase activity // oxidoreductase activity, acting on paired donors, with oxidation of a pair of donors resulting in the reduction of molecular oxygen to two molecules of water // heme binding	---	---
10388488	Fam101b	10.0922	9.9298	10.3692	10.111	10.5676	10.5958		GO:0008150	biological_process	GO:0005575	cellular_component	GO:0003674	molecular_function	---	---
10471424	Fam102a	9.80557	9.78264	9.3916	9.366	9.06718	8.92335		GO:0008150	biological_process	GO:0005575	cellular_component	GO:0003674	molecular_function	---	---
10501456	Fam102b	10.1195	10.0819	9.70165	9.75591	9.45885	9.51742		GO:0008150	biological_process	GO:0005575	cellular_component	GO:0003674	molecular_function	---	---
10522060	Fam114a1	10.6432	10.6791	10.5847	10.6916	11.1571	11.1506		GO:0008150	biological_process	GO:0005575 // GO:0005737	cellular_component // cytoplasm	GO:0003674	molecular_function	---	---
10544462	Fam115a	10.2751	10.2069	10.1093	9.94114	9.60353	9.49018		GO:0008150	biological_process	GO:0005575	cellular_component	GO:0003674	molecular_function	---	---
10544452	Fam115c	9.69672	9.49624	9.65136	9.50091	8.13836	8.23068		GO:0008150	biological_process	GO:0005575	cellular_component	GO:0003674	molecular_function	---	---
10380514	Fam117a	9.80171	9.87716	9.89598	9.83072	9.09383	9.15124		GO:0008150	biological_process	GO:0005575	cellular_component	GO:0003674	molecular_function	---	---
10466794	Fam122a	8.34971	8.33229	8.63122	8.28951	9.28838	9.2816		GO:0008150	biological_process	GO:0005575	cellular_component	GO:0003674	molecular_function	---	---
10604620	Fam122b	9.71382	9.64409	9.71163	9.59758	7.66493	7.66489		GO:0008150	biological_process	GO:0005575	cellular_component	GO:0003674	molecular_function	---	---
10415806	Fam124a	10.2013	10.0982	9.93778	10.1082	8.78269	9.1353		GO:0008150	biological_process	GO:0005575	cellular_component	GO:0003674	molecular_function	---	---
10528527	Fam126a	9.08257	9.23969	8.96149	9.02626	9.73807	9.72582		GO:0008150	biological_process	GO:0005737 // GO:0016020	cytoplasm // membrane	GO:0003674	molecular_function	---	---
10354868	Fam126b	9.69048	9.46143	9.3675	9.4804	8.82837	8.79645		GO:0008150	biological_process	GO:0005575	cellular_component	GO:0003674	molecular_function	---	---
10350630	Fam129a	10.248	10.294	10.4804	10.5309	11.3563	11.4345		GO:0001933 // GO:0001934 // GO:0006417 // GO:0006950 // GO:0034976 // GO:0045727	negative regulation of protein amino acid phosphorylation // positive regulation of protein amino acid phosphorylation // regulation of translation // response to stress // response to endoplasmic reticulum stress // positive regulation of translation	GO:0005575 // GO:0005737	cellular_component // cytoplasm	GO:0003674	molecular_function	---	---
10471535	Fam129b	11.4915	11.3816	11.4286	11.6859	10.8747	10.9376		GO:0008150	biological_process	GO:0005575	cellular_component	GO:0003674	molecular_function	---	---
10511258	Fam132a	10.5527	10.3494	10.5522	10.2655	9.53502	9.45757		GO:0008150	biological_process	GO:0005575 // GO:0005576	cellular_component // extracellular region	GO:0003674	molecular_function	---	---
10423333	Fam134b	9.01876	8.97093	9.34408	9.45817	10.8982	10.9927		GO:0008150	biological_process	GO:0005794 // GO:0005801 // GO:0016020 // GO:0016021	Golgi apparatus // cis-Golgi network // membrane // integral to membrane	GO:0003674	molecular_function	---	---
10353549	Fam135a	9.5557	9.51996	9.57288	9.68229	8.9682	9.04705		GO:0008150	biological_process	GO:0005575	cellular_component	GO:0003674	molecular_function	---	---
10545045	Fam13a	8.8039	8.739	8.56357	8.59365	6.35709	6.44927		GO:0008150	biological_process	GO:0005575	cellular_component	GO:0003674	molecular_function	---	---
10464218	Fam160b1	10.1481	10.0272	9.80559	9.83276	10.6012	10.6506		GO:0008150	biological_process	GO:0005575	cellular_component	GO:0003674	molecular_function	---	---
10468916	Fam171a1	9.99454	9.95137	10.1248	10.008	9.12085	8.91669		GO:0008150	biological_process	GO:0005575	cellular_component	GO:0003674	molecular_function	---	---
10463410	Fam178a	10.1544	10.1367	9.60406	9.71647	9.48998	9.54651		GO:0008150	biological_process	GO:0005575	cellular_component	GO:0003674	molecular_function	---	---
10463404	Fam178a	11.0388	10.9678	10.4375	10.661	10.4288	10.4023		GO:0008150	biological_process	GO:0005575	cellular_component	GO:0003674	molecular_function	---	---
10369132	Fam184a	7.91645	7.91099	7.64747	7.49387	8.42493	8.67318		GO:0008150	biological_process	GO:0005575	cellular_component	GO:0003674	molecular_function	---	---
10568705	Fam196a	9.96776	9.8917	9.21828	9.22584	8.12089	8.33127		GO:0008150	biological_process	GO:0005575	cellular_component	GO:0003674	molecular_function	---	---
10392464	Fam20a	9.39712	9.3093	9.77256	9.66049	7.9543	7.96193		GO:0008150	biological_process	GO:0005575 // GO:0005576	cellular_component // extracellular region	GO:0003674	molecular_function	---	---
10434932	Fam43a	8.52833	8.59406	8.59022	8.67928	7.82108	7.95696		GO:0008150	biological_process	GO:0005575	cellular_component	GO:0003674	molecular_function	---	---
10595404	Fam46a	9.63576	9.54527	10.0835	9.87474	8.80035	8.32859		GO:0008150	biological_process	GO:0005575	cellular_component	GO:0003674	molecular_function	---	---
10508879	Fam46b	10.6144	10.6116	10.7988	10.7401	9.9779	9.7342		GO:0008150	biological_process	GO:0005575	cellular_component	GO:0003674	molecular_function	---	---
10500610	Fam46c	9.79688	9.5629	8.74796	8.64316	9.08877	9.07451		GO:0008150	biological_process	GO:0005575	cellular_component	GO:0003674	molecular_function	---	---
10394593	Fam49a	11.1699	11.2422	9.7467	9.69808	10.3841	10.3122		GO:0008150	biological_process	GO:0005575	cellular_component	GO:0003674	molecular_function	---	---
10568586	Fam53b	8.61815	8.65177	8.71611	8.76842	8.02217	7.59708		GO:0008150	biological_process	GO:0005575	cellular_component	GO:0003674	molecular_function	---	---
10361995	Fam54a	8.01936	8.13067	8.51591	8.57622	7.47791	7.2655		GO:0008150	biological_process	GO:0005575	cellular_component	GO:0003674	molecular_function	---	---
10517263	Fam54b	12.368	12.3671	12.0744	11.9959	11.6103	11.6851		GO:0008150	biological_process	GO:0005575	cellular_component	GO:0003674	molecular_function	---	---
10439955	Fam55c	8.74762	8.84426	8.93086	9.02399	8.02529	7.96659		GO:0008150	biological_process	GO:0005575	cellular_component	GO:0003674	molecular_function	---	---
10378754	Fam57a	9.75575	9.60537	10.3669	10.2942	10.7151	10.795		---	---	GO:0016020 // GO:0016021	membrane // integral to membrane	---	---	---	---
10557498	Fam57b	6.94182	7.05931	7.10379	7.02012	7.56662	7.5707		GO:0008150	biological_process	GO:0005575 // GO:0016020 // GO:0016021	cellular_component // membrane // integral to membrane	GO:0003674	molecular_function	---	---
10520459	Fam59b	7.94784	7.73037	7.54291	7.46921	7.38584	7.23064		GO:0008150	biological_process	GO:0005575	cellular_component	GO:0003674	molecular_function	---	---
10549497	Fam60a	10.5797	10.7059	10.3349	9.93682	11.3069	11.2325		GO:0008150	biological_process	GO:0005575	cellular_component	GO:0003674	molecular_function	---	---
10436442	Fam60a	10.6205	10.6832	10.3031	10.0019	11.3762	11.3608		GO:0008150	biological_process	GO:0005575	cellular_component	GO:0003674	molecular_function	---	---
10378053	Fam64a	8.09599	8.1262	9.22683	8.83777	8.72321	8.49536		GO:0008150	biological_process	GO:0005575	cellular_component	GO:0003674	molecular_function	---	---
10404152	Fam65b	7.95418	7.77315	8.82677	8.5804	7.16367	7.40273		GO:0008150	biological_process	GO:0005575	cellular_component	GO:0003674 // GO:0005488	molecular_function // binding	---	---
10532150	Fam69a	9.326	9.35065	9.10075	9.22651	10.0716	10.1309		GO:0008150	biological_process	GO:0005575 // GO:0016020 // GO:0016021	cellular_component // membrane // integral to membrane	GO:0005515	protein binding	---	---
10457063	Fam69c	8.14693	8.1187	7.84348	7.92939	7.65647	7.29304		GO:0008150	biological_process	GO:0005575	cellular_component	GO:0003674	molecular_function	---	---
10351400	Fam78b	9.11613	8.89146	8.71168	8.56774	6.75734	7.10859		GO:0008150	biological_process	GO:0005575	cellular_component	GO:0003674	molecular_function	---	---
10594762	Fam81a	8.11977	8.09425	8.45421	8.5095	7.33412	7.47653		GO:0008150	biological_process	GO:0005575	cellular_component	GO:0003674	molecular_function	---	---
10478160	Fam83d	9.36715	9.33381	9.40689	9.4638	8.30333	8.20524		GO:0007049 // GO:0007067 // GO:0008150 // GO:0051301	cell cycle // mitosis // biological_process // cell division	GO:0005575 // GO:0005737 // GO:0005856	cellular_component // cytoplasm // cytoskeleton	GO:0003674	molecular_function	---	---
10399465	Fam84a	8.43026	8.42955	7.85886	7.91481	8.96299	9.02005		---	---	---	---	---	---	---	---
10428912	Fam84b	8.20676	8.2064	8.39911	8.20232	9.59699	9.75841		GO:0008150	biological_process	GO:0005575	cellular_component	GO:0003674	molecular_function	---	---
10452892	Fam98a	10.6539	10.6334	10.3877	10.4819	9.96806	10.0302		GO:0008150	biological_process	GO:0005575	cellular_component	GO:0003674	molecular_function	---	---
10474689	Fam98b	8.99407	8.94201	8.77108	9.48639	8.4387	8.50028		---	---	---	---	---	---	---	---
10554281	Fanci	7.75659	7.77294	8.12108	8.35483	7.08583	7.13151		GO:0006281 // GO:0006974 // GO:0007049 // GO:0008150	DNA repair // response to DNA damage stimulus // cell cycle // biological_process	GO:0005575 // GO:0005634 // GO:0005694	cellular_component // nucleus // chromosome	GO:0003674	molecular_function	---	---
10556491	Far1	9.83268	9.75401	9.96258	9.97366	10.3491	10.3273		GO:0006629 // GO:0008152 // GO:0008610 // GO:0010025 // GO:0055114	lipid metabolic process // metabolic process // lipid biosynthetic process // wax biosynthetic process // oxidation reduction	GO:0005777 // GO:0016020 // GO:0016021	peroxisome // membrane // integral to membrane	GO:0003824 // GO:0005488 // GO:0016491 // GO:0050062	catalytic activity // binding // oxidoreductase activity // long-chain-fatty-acyl-CoA reductase activity	---	---
10462603	Fas	9.90641	9.96985	9.70876	9.77677	9.18745	9.06787		GO:0002377 // GO:0003014 // GO:0006915 // GO:0006915 // GO:0006915 // GO:0006924 // GO:0006924 // GO:0006925 // GO:0006925 // GO:0006927 // GO:0006955 // GO:0007165 // GO:0008624 // GO:0008624 // GO:0008625 // GO:0008625 // GO:0008625 // GO:0009636 // GO:0010467 // GO:0019724 // GO:0031104 // GO:0042127 // GO:0043029 // GO:0043065 // GO:0043066 // GO:0045060 // GO:0045619 // GO:0045637 // GO:0048…	immunoglobulin production // renal system process // apoptosis // apoptosis // apoptosis // activation-induced cell death of T cells // activation-induced cell death of T cells // inflammatory cell apoptosis // inflammatory cell apoptosis // transformed cell apoptosis // immune response // signal transduction // induction of apoptosis by extracellular signals // induction of apoptosis by extracel…	GO:0005576 // GO:0009897 // GO:0009986 // GO:0009986 // GO:0016020 // GO:0016021 // GO:0045121 // GO:0048471	extracellular region // external side of plasma membrane // cell surface // cell surface // membrane // integral to membrane // membrane raft // perinuclear region of cytoplasm	GO:0004872 // GO:0004888 // GO:0005031 // GO:0005515	receptor activity // transmembrane receptor activity // tumor necrosis factor receptor activity // protein binding	GenMAPP // GenMAPP // GenMAPP	Apoptosis // Apoptosis_GenMAPP // Apoptosis_KEGG
10571530	Fat1	12.2654	12.1867	12.1378	12.1125	11.617	11.701		GO:0007015 // GO:0007155 // GO:0007163 // GO:0016337	actin filament organization // cell adhesion // establishment or maintenance of cell polarity // cell-cell adhesion	GO:0016020 // GO:0016021 // GO:0030027 // GO:0030054 // GO:0030175	membrane // integral to membrane // lamellipodium // cell junction // filopodium	GO:0005515	protein binding	---	---
10491732	Fat4	7.95431	7.84215	8.24468	7.99548	7.1504	7.19115		GO:0007155 // GO:0007156	cell adhesion // homophilic cell adhesion	GO:0005886 // GO:0016020 // GO:0016021	plasma membrane // membrane // integral to membrane	GO:0005509 // GO:0005515	calcium ion binding // protein binding	---	---
10425945	Fbln1	8.74468	8.59668	9.39516	9.23304	7.89554	7.92356		GO:0030198	extracellular matrix organization	GO:0005576 // GO:0005578 // GO:0005604	extracellular region // proteinaceous extracellular matrix // basement membrane	GO:0005509 // GO:0005515 // GO:0016504	calcium ion binding // protein binding // peptidase activator activity	---	---
10402211	Fbln5	11.9657	11.9341	11.9188	12.0073	12.7298	12.734		GO:0007155 // GO:0030198	cell adhesion // extracellular matrix organization	GO:0005576 // GO:0005615	extracellular region // extracellular space	GO:0005509 // GO:0005515	calcium ion binding // protein binding	---	---
10405576	Fbxl21	8.00968	7.76697	7.98579	8.04436	7.18027	7.25215		GO:0008150	biological_process	GO:0005575	cellular_component	GO:0003674	molecular_function	---	---
10574656	Fbxl8	9.36954	9.1692	9.64617	9.49642	10.1053	10.0676		GO:0008150	biological_process	GO:0005575	cellular_component	GO:0003674	molecular_function	---	---
10453461	Fbxo11	10.5543	10.5023	10.1447	10.2018	9.98336	10.0347		GO:0007605	sensory perception of sound	GO:0005634	nucleus	GO:0004842 // GO:0008270 // GO:0046872	ubiquitin-protein ligase activity // zinc ion binding // metal ion binding	---	---
10360794	Fbxo28	11.0322	11.0149	10.6611	10.7204	10.2682	10.1537		GO:0008150	biological_process	GO:0005575	cellular_component	GO:0003674	molecular_function	---	---
10582231	Fbxo31	8.74362	8.85977	9.35306	8.9968	9.40739	9.36682		GO:0006974 // GO:0007049 // GO:0008150	response to DNA damage stimulus // cell cycle // biological_process	GO:0005575	cellular_component	GO:0003674	molecular_function	---	---
10492826	Fbxw7	8.97919	8.78552	8.48518	8.63531	7.89132	7.95446		GO:0007219 // GO:0016567	Notch signaling pathway // protein ubiquitination	GO:0005634 // GO:0005634 // GO:0005737 // GO:0005783 // GO:0005794	nucleus // nucleus // cytoplasm // endoplasmic reticulum // Golgi apparatus	GO:0003700 // GO:0005515 // GO:0005515	transcription factor activity // protein binding // protein binding	---	---
10573549	Fbxw9	11.1527	11.013	10.5388	10.8018	10.4673	10.4515		GO:0008150	biological_process	GO:0005575	cellular_component	GO:0003674	molecular_function	---	---
10360040	Fcgr3	6.90449	7.10568	7.44944	7.32867	7.47543	7.53019		GO:0001788 // GO:0001798 // GO:0001805 // GO:0001812 // GO:0001812 // GO:0001820 // GO:0006910 // GO:0006911 // GO:0007166 // GO:0030593 // GO:0042535 // GO:0042590 // GO:0045576 // GO:0045576 // GO:0050766 // GO:0050776	antibody-dependent cellular cytotoxicity // positive regulation of type IIa hypersensitivity // positive regulation of type III hypersensitivity // positive regulation of type I hypersensitivity // positive regulation of type I hypersensitivity // serotonin secretion // phagocytosis, recognition // phagocytosis, engulfment // cell surface receptor linked signaling pathway // neutrophil chemotaxis…	GO:0005886 // GO:0016020 // GO:0016021	plasma membrane // membrane // integral to membrane	GO:0004872 // GO:0019770 // GO:0019770 // GO:0019864	receptor activity // IgG receptor activity // IgG receptor activity // IgG binding	---	---
10351509	Fcgr4	6.70338	6.44854	6.45579	6.35046	8.72088	8.49735		GO:0001866	NK T cell proliferation	GO:0016021	integral to membrane	GO:0004872	receptor activity	---	---
10563085	Fcgrt	11.0589	11.0731	10.3587	10.7062	10.3089	10.3448		GO:0006955 // GO:0019882	immune response // antigen processing and presentation	GO:0005886 // GO:0016020 // GO:0016021 // GO:0042612	plasma membrane // membrane // integral to membrane // MHC class I protein complex	GO:0004872 // GO:0019864 // GO:0030881	receptor activity // IgG binding // beta-2-microglobulin binding	---	---
10579609	Fcho1	7.52152	7.61153	8.01467	7.95901	8.14101	8.14583		GO:0006886 // GO:0008150 // GO:0016192	intracellular protein transport // biological_process // vesicle-mediated transport	GO:0005575 // GO:0030131	cellular_component // clathrin adaptor complex	GO:0003674 // GO:0005515	molecular_function // protein binding	---	---
10420730	Fdft1	11.848	11.8632	11.7897	11.2301	12.374	12.3771		GO:0006694 // GO:0006695 // GO:0008299 // GO:0008610 // GO:0009058 // GO:0016126 // GO:0045338 // GO:0055114	steroid biosynthetic process // cholesterol biosynthetic process // isoprenoid biosynthetic process // lipid biosynthetic process // biosynthetic process // sterol biosynthetic process // farnesyl diphosphate metabolic process // oxidation reduction	GO:0005783 // GO:0005792 // GO:0016020 // GO:0016021	endoplasmic reticulum // microsome // membrane // integral to membrane	GO:0003824 // GO:0004310 // GO:0016491 // GO:0016740	catalytic activity // farnesyl-diphosphate farnesyltransferase activity // oxidoreductase activity // transferase activity	GenMAPP	Cholesterol_Biosynthesis
10412909	Fdft1	11.7884	11.8021	11.642	11.2673	12.405	12.3507		GO:0006694 // GO:0006695 // GO:0008299 // GO:0008610 // GO:0009058 // GO:0016126 // GO:0045338 // GO:0055114	steroid biosynthetic process // cholesterol biosynthetic process // isoprenoid biosynthetic process // lipid biosynthetic process // biosynthetic process // sterol biosynthetic process // farnesyl diphosphate metabolic process // oxidation reduction	GO:0005783 // GO:0005792 // GO:0016020 // GO:0016021	endoplasmic reticulum // microsome // membrane // integral to membrane	GO:0003824 // GO:0004310 // GO:0016491 // GO:0016740	catalytic activity // farnesyl-diphosphate farnesyltransferase activity // oxidoreductase activity // transferase activity	GenMAPP	Cholesterol_Biosynthesis
10499483	Fdps	10.9407	10.926	11.1164	11.1526	11.8123	11.7932		GO:0006694 // GO:0006695 // GO:0008299 // GO:0008610 // GO:0016126 // GO:0030307 // GO:0045337 // GO:0045542	steroid biosynthetic process // cholesterol biosynthetic process // isoprenoid biosynthetic process // lipid biosynthetic process // sterol biosynthetic process // positive regulation of cell growth // farnesyl diphosphate biosynthetic process // positive regulation of cholesterol biosynthetic process	GO:0005625 // GO:0005737 // GO:0005739 // GO:0005759 // GO:0005777	soluble fraction // cytoplasm // mitochondrion // mitochondrial matrix // peroxisome	GO:0004161 // GO:0004311 // GO:0004337 // GO:0016740 // GO:0046872	dimethylallyltranstransferase activity // farnesyltranstransferase activity // geranyltranstransferase activity // transferase activity // metal ion binding	---	---
10458808	Fem1c	11.2244	11.0528	10.9688	11.0322	10.3685	10.523		GO:0008150	biological_process	GO:0005575 // GO:0005737	cellular_component // cytoplasm	GO:0003674	molecular_function	---	---
10584259	Fez1	9.18264	8.9995	8.16718	8.3884	7.41581	7.21624		GO:0010976 // GO:0051654	positive regulation of neuron projection development // establishment of mitochondrion localization	GO:0005737 // GO:0005737 // GO:0005739 // GO:0005813 // GO:0005886 // GO:0016020 // GO:0030424 // GO:0030425 // GO:0042995	cytoplasm // cytoplasm // mitochondrion // centrosome // plasma membrane // membrane // axon // dendrite // cell projection	GO:0005080 // GO:0005515 // GO:0005515 // GO:0043015 // GO:0047485	protein kinase C binding // protein binding // protein binding // gamma-tubulin binding // protein N-terminus binding	---	---
10409170	Fgd3	7.5272	7.61277	7.93211	7.98045	8.64105	8.21309		GO:0035023 // GO:0046847	regulation of Rho protein signal transduction // filopodium assembly	GO:0005575 // GO:0005622 // GO:0005737 // GO:0005856	cellular_component // intracellular // cytoplasm // cytoskeleton	GO:0003674 // GO:0005085 // GO:0005089 // GO:0008270 // GO:0046872	molecular_function // guanyl-nucleotide exchange factor activity // Rho guanyl-nucleotide exchange factor activity // zinc ion binding // metal ion binding	---	---
10438017	Fgd4	8.52333	8.541	8.42213	8.44058	7.66258	7.38417		GO:0007257 // GO:0008360 // GO:0030032 // GO:0030035 // GO:0035023	activation of JUN kinase activity // regulation of cell shape // lamellipodium assembly // microspike assembly // regulation of Rho protein signal transduction	GO:0005622 // GO:0005737 // GO:0005856 // GO:0030027 // GO:0030175 // GO:0042995	intracellular // cytoplasm // cytoskeleton // lamellipodium // filopodium // cell projection	GO:0003779 // GO:0005085 // GO:0005089 // GO:0008270 // GO:0046872 // GO:0051015	actin binding // guanyl-nucleotide exchange factor activity // Rho guanyl-nucleotide exchange factor activity // zinc ion binding // metal ion binding // actin filament binding	---	---
10407350	Fgf10	9.6566	9.53406	8.82	8.65634	6.7414	6.75982		GO:0001759 // GO:0001974 // GO:0006935 // GO:0007267 // GO:0007267 // GO:0007368 // GO:0007435 // GO:0008284 // GO:0008285 // GO:0008544 // GO:0008589 // GO:0009880 // GO:0009887 // GO:0009887 // GO:0010468 // GO:0010552 // GO:0010631 // GO:0030177 // GO:0030324 // GO:0030324 // GO:0030855 // GO:0030949 // GO:0031016 // GO:0031076 // GO:0032808 // GO:0032925 // GO:0035108 // GO:0035265 // GO:0042…	induction of an organ // blood vessel remodeling // chemotaxis // cell-cell signaling // cell-cell signaling // determination of left/right symmetry // salivary gland morphogenesis // positive regulation of cell proliferation // negative regulation of cell proliferation // epidermis development // regulation of smoothened signaling pathway // embryonic pattern specification // organ morphogenesis…	GO:0005576 // GO:0005615	extracellular region // extracellular space	GO:0005515 // GO:0005515 // GO:0008083 // GO:0042056	protein binding // protein binding // growth factor activity // chemoattractant activity	---	---
10385036	Fgf18	10.9299	10.8314	10.9368	10.5021	11.8971	11.9508		GO:0001503 // GO:0001525 // GO:0001957 // GO:0001958 // GO:0002063 // GO:0007165 // GO:0007399 // GO:0008284 // GO:0008543 // GO:0030324 // GO:0030949 // GO:0032332	ossification // angiogenesis // intramembranous ossification // endochondral ossification // chondrocyte development // signal transduction // nervous system development // positive regulation of cell proliferation // fibroblast growth factor receptor signaling pathway // lung development // positive regulation of vascular endothelial growth factor receptor signaling pathway // positive regulatio…	GO:0005576	extracellular region	GO:0005104 // GO:0008083	fibroblast growth factor receptor binding // growth factor activity	---	---
10467211	Fgfbp3	10.1684	10.1161	9.72076	9.51561	8.4769	8.35831		GO:0043117 // GO:0045743	positive regulation of vascular permeability // positive regulation of fibroblast growth factor receptor signaling pathway	GO:0005576	extracellular region	GO:0008201 // GO:0017134 // GO:0019838	heparin binding // fibroblast growth factor binding // growth factor binding	---	---
10570982	Fgfr1	10.5964	10.6357	11.1962	11.1858	9.53603	9.45211		GO:0001525 // GO:0001657 // GO:0001701 // GO:0001759 // GO:0002053 // GO:0002062 // GO:0006468 // GO:0007420 // GO:0007435 // GO:0008284 // GO:0008284 // GO:0008284 // GO:0008543 // GO:0008543 // GO:0010468 // GO:0030324 // GO:0030324 // GO:0030326 // GO:0030901 // GO:0030901 // GO:0031175 // GO:0042127 // GO:0042127 // GO:0042472 // GO:0043066 // GO:0048339 // GO:0048378 // GO:0048469 // GO:0048…	angiogenesis // ureteric bud development // in utero embryonic development // induction of an organ // positive regulation of mesenchymal cell proliferation // chondrocyte differentiation // protein amino acid phosphorylation // brain development // salivary gland morphogenesis // positive regulation of cell proliferation // positive regulation of cell proliferation // positive regulation of cell…	GO:0016020 // GO:0016021	membrane // integral to membrane	GO:0000166 // GO:0004672 // GO:0004713 // GO:0004714 // GO:0004872 // GO:0005007 // GO:0005007 // GO:0005515 // GO:0005524 // GO:0008201 // GO:0016301 // GO:0016740 // GO:0017134	nucleotide binding // protein kinase activity // protein tyrosine kinase activity // transmembrane receptor protein tyrosine kinase activity // receptor activity // fibroblast growth factor receptor activity // fibroblast growth factor receptor activity // protein binding // ATP binding // heparin binding // kinase activity // transferase activity // fibroblast growth factor binding	---	---
10441620	Fgfr1op	9.21389	9.28337	9.08338	9.03287	8.68418	8.71653		GO:0008150	biological_process	GO:0005575 // GO:0005737 // GO:0005856	cellular_component // cytoplasm // cytoskeleton	GO:0003674	molecular_function	---	---
10568436	Fgfr2	9.50865	9.40961	9.02993	9.0409	8.03305	8.12791		GO:0001525 // GO:0001657 // GO:0001701 // GO:0001701 // GO:0001837 // GO:0002053 // GO:0006468 // GO:0007267 // GO:0007409 // GO:0008284 // GO:0008284 // GO:0008284 // GO:0008543 // GO:0008543 // GO:0008543 // GO:0008589 // GO:0009791 // GO:0009880 // GO:0009887 // GO:0010453 // GO:0010552 // GO:0010553 // GO:0016331 // GO:0022612 // GO:0030177 // GO:0030282 // GO:0030324 // GO:0030324 // GO:0030…	angiogenesis // ureteric bud development // in utero embryonic development // in utero embryonic development // epithelial to mesenchymal transition // positive regulation of mesenchymal cell proliferation // protein amino acid phosphorylation // cell-cell signaling // axonogenesis // positive regulation of cell proliferation // positive regulation of cell proliferation // positive regulation of …	GO:0005576 // GO:0005634 // GO:0005634 // GO:0005737 // GO:0009986 // GO:0016020 // GO:0016021	extracellular region // nucleus // nucleus // cytoplasm // cell surface // membrane // integral to membrane	GO:0000166 // GO:0004672 // GO:0004713 // GO:0004714 // GO:0004872 // GO:0005007 // GO:0005515 // GO:0005524 // GO:0008201 // GO:0016301 // GO:0016740 // GO:0017134 // GO:0017134 // GO:0048602	nucleotide binding // protein kinase activity // protein tyrosine kinase activity // transmembrane receptor protein tyrosine kinase activity // receptor activity // fibroblast growth factor receptor activity // protein binding // ATP binding // heparin binding // kinase activity // transferase activity // fibroblast growth factor binding // fibroblast growth factor binding // fibroblast growth fa…	---	---
10599736	Fhl1	12.3037	12.2538	11.8513	11.7601	12.9979	12.9299		GO:0007275 // GO:0030154	multicellular organismal development // cell differentiation	GO:0005634 // GO:0005737	nucleus // cytoplasm	GO:0008270 // GO:0046872	zinc ion binding // metal ion binding	---	---
10354247	Fhl2	9.01919	8.90012	8.79039	8.67207	8.3843	8.39301		GO:0006350 // GO:0006357 // GO:0045449	transcription // regulation of transcription from RNA polymerase II promoter // regulation of transcription	GO:0005634 // GO:0005737 // GO:0030018 // GO:0031430	nucleus // cytoplasm // Z disc // M band	GO:0005515 // GO:0008270 // GO:0046872	protein binding // zinc ion binding // metal ion binding	---	---
10507908	Fhl3	11.0322	11.0214	10.9593	10.7698	10.5181	10.4653		GO:0030036	actin cytoskeleton organization	GO:0001725 // GO:0005634 // GO:0030018	stress fiber // nucleus // Z disc	GO:0003779 // GO:0008270 // GO:0046872	actin binding // zinc ion binding // metal ion binding	---	---
10485711	Fibin	6.68464	6.92897	7.08824	7.29309	9.11173	9.48764		GO:0008150	biological_process	GO:0005575 // GO:0005576 // GO:0005794	cellular_component // extracellular region // Golgi apparatus	GO:0003674	molecular_function	---	---
10460591	Fibp	10.3695	10.2061	10.5183	10.043	11.3552	11.4043		GO:0008150	biological_process	GO:0005634 // GO:0005792 // GO:0016020	nucleus // microsome // membrane	GO:0017134	fibroblast growth factor binding	---	---
10524411	Ficd	8.11532	8.0077	8.04553	8.12872	8.84059	9.14119		GO:0008150	biological_process	GO:0005575 // GO:0016020 // GO:0016021	cellular_component // membrane // integral to membrane	GO:0003674 // GO:0005488 // GO:0016740 // GO:0016779	molecular_function // binding // transferase activity // nucleotidyltransferase activity	---	---
10603099	Figf	12.4603	12.4604	12.9349	12.9492	10.5811	10.5391		GO:0001525 // GO:0007275 // GO:0008283 // GO:0008284 // GO:0030154 // GO:0030947 // GO:0032755 // GO:0048010 // GO:0048010 // GO:0051781	angiogenesis // multicellular organismal development // cell proliferation // positive regulation of cell proliferation // cell differentiation // regulation of vascular endothelial growth factor receptor signaling pathway // positive regulation of interleukin-6 production // vascular endothelial growth factor receptor signaling pathway // vascular endothelial growth factor receptor signaling pat…	GO:0005576 // GO:0005615 // GO:0016020	extracellular region // extracellular space // membrane	GO:0005172 // GO:0005515 // GO:0008083 // GO:0042803 // GO:0043184 // GO:0043185	vascular endothelial growth factor receptor binding // protein binding // growth factor activity // protein homodimerization activity // vascular endothelial growth factor receptor 2 binding // vascular endothelial growth factor receptor 3 binding	---	---
10526508	Fis1	12.2873	12.2015	12.0499	12.1313	12.959	12.9547		GO:0006915	apoptosis	GO:0005739 // GO:0005741 // GO:0005777 // GO:0016020 // GO:0016021	mitochondrion // mitochondrial outer membrane // peroxisome // membrane // integral to membrane	GO:0005488	binding	---	---
10432243	Fkbp11	7.79845	7.70577	7.92655	7.76459	8.63946	8.47705		GO:0006457	protein folding	GO:0016020 // GO:0016021	membrane // integral to membrane	GO:0003755 // GO:0016853	peptidyl-prolyl cis-trans isomerase activity // isomerase activity	---	---
10477012	Fkbp1a	11.9704	11.9116	12.0715	11.8776	12.4618	12.5057		GO:0001933 // GO:0006457 // GO:0006936 // GO:0019221 // GO:0031000 // GO:0042098 // GO:0051209 // GO:0051209	negative regulation of protein amino acid phosphorylation // protein folding // muscle contraction // cytokine-mediated signaling pathway // response to caffeine // T cell proliferation // release of sequestered calcium ion into cytosol // release of sequestered calcium ion into cytosol	GO:0005624 // GO:0005737 // GO:0005792 // GO:0033017 // GO:0043679	membrane fraction // cytoplasm // microsome // sarcoplasmic reticulum membrane // axon terminus	GO:0003755 // GO:0005515 // GO:0005515 // GO:0005528 // GO:0005528 // GO:0008144 // GO:0016853	peptidyl-prolyl cis-trans isomerase activity // protein binding // protein binding // FK506 binding // FK506 binding // drug binding // isomerase activity	GenMAPP	TGF_Beta_Signaling_Pathway
10465553	Fkbp2	9.15715	9.07116	8.89014	9.23675	10.1804	10.1984		GO:0006457 // GO:0008150	protein folding // biological_process	GO:0005575 // GO:0005783 // GO:0016020	cellular_component // endoplasmic reticulum // membrane	GO:0003674 // GO:0003755 // GO:0016853	molecular_function // peptidyl-prolyl cis-trans isomerase activity // isomerase activity	---	---
10449452	Fkbp5	11.1009	11.1896	11.2173	11.5254	10.3784	10.3771		GO:0006457	protein folding	GO:0005634 // GO:0005737	nucleus // cytoplasm	GO:0003755 // GO:0005488 // GO:0005515 // GO:0016853	peptidyl-prolyl cis-trans isomerase activity // binding // protein binding // isomerase activity	---	---
10483865	Fkbp7	10.6644	10.6477	10.7592	10.5521	11.1785	11.2573		GO:0006457	protein folding	GO:0005783	endoplasmic reticulum	GO:0003755 // GO:0005509 // GO:0005515 // GO:0016853	peptidyl-prolyl cis-trans isomerase activity // calcium ion binding // protein binding // isomerase activity	---	---
10592067	Fli1	8.72298	8.72513	9.45127	9.51118	7.54867	7.38657		GO:0006350 // GO:0006355 // GO:0008015 // GO:0009887 // GO:0009987 // GO:0045449	transcription // regulation of transcription, DNA-dependent // blood circulation // organ morphogenesis // cellular process // regulation of transcription	GO:0005634	nucleus	GO:0003677 // GO:0003700 // GO:0016563 // GO:0043565	DNA binding // transcription factor activity // transcription activator activity // sequence-specific DNA binding	---	---
10412562	Flnb	12.2891	12.2454	12.2018	12.0875	11.4205	11.4807		GO:0007519	skeletal muscle tissue development	GO:0001725 // GO:0005737 // GO:0005856 // GO:0005925	stress fiber // cytoplasm // cytoskeleton // focal adhesion	GO:0003779 // GO:0005515	actin binding // protein binding	---	---
10536845	Flnc	11.7688	11.6682	11.1006	11.1789	11.2368	11.1379		GO:0030029 // GO:0048747	actin filament-based process // muscle fiber development	GO:0005737 // GO:0005856 // GO:0015629 // GO:0016020	cytoplasm // cytoskeleton // actin cytoskeleton // membrane	GO:0003779	actin binding	---	---
10465619	Flrt1	8.03791	8.11852	8.06887	8.20051	8.62485	8.64336		---	---	GO:0016021	integral to membrane	---	---	---	---
10397633	Flrt2	10.9113	10.8918	11.1889	11.0499	10.1803	10.3099		---	---	GO:0016021	integral to membrane	---	---	---	---
10488147	Flrt3	8.15037	7.97921	7.8794	7.7475	8.81565	8.6326		---	---	GO:0016021	integral to membrane	---	---	---	---
10375578	Flt4	7.97423	7.98221	8.48666	8.43522	10.1981	10.1774		GO:0006468 // GO:0007169 // GO:0008284 // GO:0008284 // GO:0030307 // GO:0048010	protein amino acid phosphorylation // transmembrane receptor protein tyrosine kinase signaling pathway // positive regulation of cell proliferation // positive regulation of cell proliferation // positive regulation of cell growth // vascular endothelial growth factor receptor signaling pathway	GO:0005887 // GO:0016020 // GO:0016021	integral to plasma membrane // membrane // integral to membrane	GO:0000166 // GO:0004672 // GO:0004713 // GO:0004714 // GO:0004872 // GO:0005021 // GO:0005021 // GO:0005515 // GO:0005524 // GO:0016301 // GO:0016740 // GO:0019838	nucleotide binding // protein kinase activity // protein tyrosine kinase activity // transmembrane receptor protein tyrosine kinase activity // receptor activity // vascular endothelial growth factor receptor activity // vascular endothelial growth factor receptor activity // protein binding // ATP binding // kinase activity // transferase activity // growth factor binding	---	---
10472097	Fmnl2	10.2904	10.2548	10.4427	10.4757	8.95401	8.99621		GO:0008150 // GO:0016043 // GO:0030036	biological_process // cellular component organization // actin cytoskeleton organization	GO:0005575 // GO:0005737	cellular_component // cytoplasm	GO:0003674 // GO:0003779	molecular_function // actin binding	---	---
10432439	Fmnl3	9.12144	9.03039	9.22869	9.28961	8.0434	8.27581		GO:0008150 // GO:0016043 // GO:0030036	biological_process // cellular component organization // actin cytoskeleton organization	GO:0005575	cellular_component	GO:0003779 // GO:0005488 // GO:0005515	actin binding // binding // protein binding	---	---
10359593	Fmo3	12.3213	12.2782	12.625	12.6666	13.1583	13.1599		GO:0017144 // GO:0055114	drug metabolic process // oxidation reduction	GO:0005783 // GO:0005792 // GO:0016020 // GO:0016021 // GO:0031227	endoplasmic reticulum // microsome // membrane // integral to membrane // intrinsic to endoplasmic reticulum membrane	GO:0004497 // GO:0004499 // GO:0016491 // GO:0016597 // GO:0050660 // GO:0050661	monooxygenase activity // flavin-containing monooxygenase activity // oxidoreductase activity // amino acid binding // FAD binding // NADP or NADPH binding	---	---
10599893	Fmr1	11.4165	11.4609	11.1826	11.4509	10.6767	10.7817		GO:0006810 // GO:0007417 // GO:0051028	transport // central nervous system development // mRNA transport	GO:0005634 // GO:0005737 // GO:0005844 // GO:0019717 // GO:0030425 // GO:0043197 // GO:0043198 // GO:0045202	nucleus // cytoplasm // polysome // synaptosome // dendrite // dendritic spine // dendritic shaft // synapse	GO:0003723 // GO:0005515	RNA binding // protein binding	GenMAPP	mRNA_processing_binding_Reactome
10355403	Fn1	13.5154	13.5248	13.5562	13.5897	12.9587	12.919		GO:0001525 // GO:0006916 // GO:0006953 // GO:0007044 // GO:0007155 // GO:0007160 // GO:0007160 // GO:0008360 // GO:0030198 // GO:0042060	angiogenesis // anti-apoptosis // acute-phase response // cell-substrate junction assembly // cell adhesion // cell-matrix adhesion // cell-matrix adhesion // regulation of cell shape // extracellular matrix organization // wound healing	GO:0005576 // GO:0005578 // GO:0005578 // GO:0005604 // GO:0005604 // GO:0016324 // GO:0031012	extracellular region // proteinaceous extracellular matrix // proteinaceous extracellular matrix // basement membrane // basement membrane // apical plasma membrane // extracellular matrix	GO:0002020 // GO:0005515 // GO:0008201 // GO:0016504 // GO:0045340	protease binding // protein binding // heparin binding // peptidase activator activity // mercury ion binding	GenMAPP	Inflammatory_Response_Pathway
10383556	Fn3krp	9.70609	9.65885	9.48844	9.77635	9.18718	9.17186		GO:0008150	biological_process	GO:0005575	cellular_component	GO:0003674 // GO:0016301 // GO:0016740	molecular_function // kinase activity // transferase activity	---	---
10529206	Fndc4	7.68032	7.43064	7.90685	7.97384	8.34733	8.42555		GO:0008150	biological_process	GO:0005575 // GO:0016020 // GO:0016021	cellular_component // membrane // integral to membrane	GO:0003674	molecular_function	---	---
10498827	Fnip2	9.31785	9.3382	9.2622	9.29422	8.79357	8.90223		GO:0008150	biological_process	GO:0005737	cytoplasm	GO:0003674	molecular_function	---	---
[truncated: 2,128 more rows]
